# Supplementary material for: Markers associated with heading and aftermath heading in perennial ryegrass full-sib families
Source: BMC Plant Biol. 2016 Jul 16;16:160. doi: 10.1186/s12870-016-0844-y (PMC4947259; doi:10.1186/s12870-016-0844-y)
Supplement: Additional file 13 — Data set S1. SNP positions and genotype calls. This additional data set contains SNP positions relative to the published draft genome [30]. The first column identifies the scaffold containing the SNP. The value after the final underscore identifies the SNP position within this scaffold. The second column identifies the alleles, and the remaining columns are the genotype calls for each individual. NN refers to a missing genotype. (ZIP 6379 kb) [file 12870_2016_844_MOESM13_ESM.zip]

Archive with 1 entries (1 files):
- Additional file 13.txt
