# Supplementary material for: Markers associated with heading and aftermath heading in perennial ryegrass full-sib families
Source: BMC Plant Biol. 2016 Jul 16;16:160. doi: 10.1186/s12870-016-0844-y (PMC4947259; doi:10.1186/s12870-016-0844-y)
Supplement: Additional file 13 — Data set S1. SNP positions and genotype calls. This additional data set contains SNP positions relative to the published draft genome [30]. The first column identifies the scaffold containing the SNP. The value after the final underscore identifies the SNP position within this scaffold. The second column identifies the alleles, and the remaining columns are the genotype calls for each individual. NN refers to a missing genotype. (ZIP 6379 kb) [file 12870_2016_844_MOESM13_ESM.zip › Additional file 13.txt]

SNP_ID	alleles	G11-1	G11-10	G11-11	G11-12	G11-14	G11-16	G11-17	G11-18	G11-19	G11-2	G11-20	G11-21	G11-25	G11-26	G11-27	G11-28	G11-29	G11-3	G11-30	G11-33	G11-34	G11-36	G11-37	G11-38	G11-39	G11-4	G11-41	G11-42	G11-43	G11-44	G11-45	G11-46	G11-49	G11-5	G11-50	G11-51	G11-52	G11-53	G11-54	G11-55	G11-56	G11-57	G11-58	G11-59	G11-6	G11-60	G11-61	G11-62
scaffold_15403|ref0015196_13531	A/G	AG	AG	NN	GG	GG	NN	NN	GG	AG	AG	NN	GG	NN	AG	NN	GG	NN	AA	GG	NN	NN	NN	NN	NN	NN	AG	NN	GG	GG	GG	GG	GG	GG	NN	GG	GG	NN	GG	GG	GG	GG	GG	GG	AG	AG	NN	GG	GG
scaffold_36437|ref0015192_27	C/T	NN	CT	NN	CC	CC	CC	NN	CC	CC	NN	CC	CC	CC	NN	NN	CC	CC	CC	CC	CC	CC	CC	CC	CC	CC	CC	CC	CC	CC	CC	CC	CC	CC	CC	CC	CC	CC	CC	CC	CC	NN	CT	CC	CC	CC	CC	NN	CC
scaffold_36437|ref0015192_28	G/A	GG	GA	GG	GG	GG	GG	NN	GG	NN	NN	GG	GG	GG	NN	GG	GG	GG	GG	GG	GG	GG	GA	NN	GA	GG	GG	GG	GG	GG	GG	GG	GG	GG	GG	GG	GG	GG	GG	GG	GG	GG	GG	GG	GG	NN	GG	GG	GG
scaffold_36437|ref0015192_39	G/T	GT	NN	GT	GT	GG	GG	NN	GT	GT	NN	NN	GT	GT	GT	NN	NN	GG	NN	GG	GT	NN	NN	GG	NN	GG	GG	GT	GT	GT	GT	GT	GT	GG	GG	NN	GG	GT	GG	GT	GG	NN	NN	GG	GT	NN	GT	GG	GG
scaffold_36437|ref0015192_47	C/T	CC	CT	CC	NN	NN	CC	NN	CC	CC	NN	CC	CC	CC	NN	CC	CC	CC	CC	CC	NN	CC	NN	CT	NN	CC	CC	CC	CC	CC	CC	CC	CC	CT	NN	CC	CC	CC	CC	CC	CT	CC	CC	CC	CC	NN	CC	CC	CT
scaffold_36437|ref0015192_66	T/C	TT	TC	TC	NN	TC	TC	NN	TC	TC	NN	NN	TT	TT	NN	TC	TC	TT	TC	TC	TC	TT	NN	TT	TC	NN	TC	TT	TT	TT	TT	NN	TT	TT	TC	TT	TC	TC	TT	TT	TC	TT	TC	TC	TT	TC	TT	TC	TC
scaffold_36437|ref0015192_70	G/T	GG	NN	GT	GG	NN	GT	NN	GT	GT	NN	GT	GG	GG	NN	GT	GT	GG	GT	GT	GG	GG	GT	GG	NN	GG	GT	GG	GG	GG	GG	NN	GG	GG	GT	GG	GT	GT	GG	GG	GT	GG	GT	GG	GG	GT	GG	GT	GT
scaffold_30661|ref0045047_1765	C/T	CC	CC	CC	CT	CC	NN	NN	CC	CT	NN	CC	CC	NN	NN	NN	NN	CC	CT	CC	CC	CC	CC	CC	CC	NN	CC	CC	CC	CC	CC	CC	CC	CC	CC	CC	CC	CC	CC	CC	CC	CC	CC	CC	NN	CC	CC	CC	CC
scaffold_30661|ref0045047_1802	A/C	AA	AA	AA	NN	AC	NN	NN	AC	AC	NN	NN	AC	AC	NN	AA	NN	AA	AC	AC	AA	AA	NN	AC	AA	AC	AA	AC	AC	AC	AA	AA	AC	AA	AA	AA	AA	AA	AA	AC	NN	AA	AA	AA	AC	AA	AC	AA	AA
scaffold_30661|ref0045047_1816	G/C	GG	GG	GG	GG	GG	NN	GC	GG	GG	NN	GG	GG	NN	GC	GC	NN	GC	GG	GC	GC	GC	GG	GG	GG	NN	GG	GG	GG	GG	GC	GG	GC	GC	GG	GC	GG	GG	GC	GG	GC	GC	GC	GC	GC	GG	GC	GC	GG
scaffold_30661|ref0045047_1833	T/A	TT	TT	TT	NN	TA	NN	NN	TA	TA	NN	TA	TA	NN	NN	NN	NN	TT	TA	TA	TT	TT	NN	TA	TT	TA	TT	TA	TA	TA	TT	TT	TA	TT	TT	TT	TT	TT	TT	TA	TT	TT	TT	TT	TA	TT	TA	TT	TT
scaffold_30661|ref0045047_1834	A/T	NN	AA	AA	NN	AT	NN	NN	AT	AT	NN	NN	AT	NN	NN	NN	NN	AA	AT	AT	AA	AA	NN	AT	AA	AT	AA	AT	AT	AT	AA	AA	AT	AA	AA	AA	AA	AA	AA	AT	AA	AA	AA	AA	AT	AA	AT	AA	AA
scaffold_7324|ref0045040_5612	G/C	NN	NN	NN	GC	GG	NN	GG	GG	GC	NN	GG	GG	NN	NN	NN	NN	NN	GC	GC	GG	NN	NN	NN	GG	NN	GG	GG	GG	GG	GG	GC	GG	GG	NN	GG	GG	GG	NN	GG	GG	GG	GG	GG	GG	NN	GG	GG	GG
scaffold_7327|ref0045043_7431	T/C	TT	TT	TT	TT	TT	TT	TT	TT	TT	NN	TT	TT	TT	TT	NN	NN	TT	NN	TT	TT	NN	TT	TT	TT	TT	NN	TT	TT	TT	TT	TT	TT	NN	TT	TT	TT	TT	TT	TT	TT	TT	TT	TT	TT	TT	TT	TT	NN
scaffold_7327|ref0045043_7441	G/A	NN	NN	NN	NN	GA	GA	GA	GA	GA	GA	GA	GA	GG	GA	GA	GA	GA	GA	GA	GG	NN	GA	GA	GA	GG	GA	GA	NN	GA	NN	GA	GA	NN	GA	NN	GA	NN	GA	GG	GA	GG	GA	GA	GA	GA	GA	GA	GA
scaffold_7327|ref0045043_7485	G/A	NN	GA	GA	GG	GG	GG	GA	GG	NN	GA	NN	GG	NN	GG	NN	GG	NN	GG	NN	GG	GG	GG	GG	GG	NN	GG	GG	NN	NN	GG	GA	NN	GG	GG	NN	GG	GA	GG	GG	NN	NN	NN	GG	GG	GG	GG	GG	GG
scaffold_7327|ref0045043_7497	G/C	GG	NN	NN	GC	NN	GG	GG	GG	GG	GG	GG	GG	GG	NN	GG	GG	GG	GG	GG	NN	NN	GG	NN	GG	GG	GG	GG	GG	GG	NN	GG	GG	NN	GG	NN	GG	GG	GG	GG	GC	NN	GG	GG	GG	NN	NN	NN	GG
scaffold_7327|ref0045043_20766	G/C	NN	NN	NN	CC	NN	NN	NN	CC	CC	NN	NN	CC	NN	NN	NN	NN	NN	CC	NN	NN	NN	NN	NN	NN	NN	NN	CC	CC	CC	CC	CC	CC	CC	NN	CC	CC	CC	CC	NN	NN	NN	CC	CC	NN	NN	NN	CC	CC
scaffold_7327|ref0045043_20787	G/C	NN	NN	NN	GC	NN	NN	NN	CC	GC	GC	GC	GG	NN	NN	NN	NN	GC	GG	NN	NN	GC	NN	NN	NN	NN	NN	GC	GC	GC	GC	GG	CC	GG	NN	GG	GG	GC	GG	GC	GC	NN	CC	CC	NN	NN	NN	CC	CC
scaffold_7327|ref0045043_20811	G/C	NN	NN	NN	GG	NN	NN	NN	GC	NN	NN	GC	GC	NN	NN	NN	NN	GC	GG	GC	GC	GC	GC	NN	GC	NN	NN	GC	GC	GC	CC	GC	GC	GC	NN	CC	CC	GG	GC	NN	NN	GC	CC	NN	GC	NN	NN	GG	GG
scaffold_25|ref0012211_205167	T/C	TC	NN	TT	TT	TC	TC	NN	TC	TT	NN	TC	TC	TC	TC	TC	TC	NN	TT	TC	TC	TC	TC	NN	TC	NN	TC	TC	TC	TC	TC	TT	TT	TT	TC	TT	TC	CC	TT	CC	NN	TC	TC	TC	TC	NN	TC	CC	TC
scaffold_25|ref0012211_205531	G/C	NN	NN	GG	GC	GG	NN	NN	GG	NN	NN	NN	GG	NN	NN	NN	NN	NN	CC	NN	NN	GG	NN	NN	NN	NN	NN	GG	GG	GG	GG	GG	GG	GG	GC	GG	GG	GG	GG	GG	GG	GG	GG	GG	GG	NN	NN	GG	GG
scaffold_25|ref0012211_205573	G/A	NN	NN	GA	GA	GG	NN	GA	GA	AA	NN	NN	GG	NN	GA	NN	NN	NN	AA	NN	GA	GA	NN	NN	NN	NN	NN	GA	GA	GA	GA	AA	GA	GA	GA	GA	GA	GG	GA	GG	NN	GA	GA	GA	GA	GA	GA	GG	GA
scaffold_25|ref0012211_206853	G/A	NN	NN	NN	GA	GG	GG	NN	GG	GG	NN	NN	GG	NN	NN	GG	NN	GG	GG	NN	NN	GG	GG	NN	NN	NN	GG	GG	GG	GG	GG	GG	GG	GG	NN	GG	GG	GG	GG	GG	GG	GG	GG	GG	GG	NN	GG	NN	NN
scaffold_25|ref0012211_206874	A/G	NN	NN	NN	AA	AA	AA	NN	AA	AA	NN	NN	AA	NN	NN	AA	NN	NN	AA	NN	NN	AA	AA	NN	NN	NN	AA	AA	AA	AA	AA	AA	AA	AA	NN	AA	AA	AA	AA	AA	AA	AA	AA	AA	AA	NN	AA	NN	AA
scaffold_25|ref0012211_206904	C/G	NN	NN	NN	CC	CG	NN	NN	CG	NN	NN	CG	CG	CG	CG	CG	CG	CG	CC	NN	NN	CG	CG	NN	CG	NN	CG	NN	CG	CG	CG	CC	CC	CC	NN	CC	CG	NN	CC	GG	NN	CG	CG	CG	CG	NN	CG	NN	CG
scaffold_25|ref0012211_207422	T/C	NN	TC	TC	NN	TC	TC	NN	CC	CC	NN	TC	TC	NN	NN	NN	TC	NN	CC	TC	CC	NN	NN	TC	TC	NN	CC	CC	CC	CC	TC	CC	TC	TC	NN	TC	CC	CC	TC	CC	NN	CC	CC	CC	NN	TC	CC	CC	CC
scaffold_25|ref0012211_208545	A/T	AT	AT	AT	AT	AA	NN	AT	AT	NN	NN	NN	AA	AT	NN	AT	NN	AT	TT	AT	AT	AT	NN	NN	NN	AT	AT	AT	AT	AT	AT	TT	AT	AT	NN	AT	AT	AA	AT	AA	AA	AT	AT	AT	AT	AT	AT	AA	AT
scaffold_24|ref0012210_4599	G/C	CC	NN	NN	NN	NN	NN	NN	GG	NN	NN	NN	GG	NN	NN	NN	NN	NN	GC	GG	NN	NN	GC	NN	GC	NN	NN	GG	GG	GG	GG	GC	GG	NN	CC	GG	GG	GG	GC	GG	GG	GG	GG	GG	GC	NN	GG	GG	GC
scaffold_24|ref0012210_4634	G/A	AA	NN	NN	NN	GA	NN	NN	GA	NN	NN	NN	GA	NN	NN	NN	GA	GA	GA	GA	GA	NN	GA	GA	GA	GA	NN	GA	GA	GA	GA	NN	GA	NN	AA	GA	GA	AA	GA	GA	NN	GA	GA	GG	GA	NN	GG	GA	AA
scaffold_24|ref0012210_72592	A/G	NN	NN	NN	GG	NN	NN	NN	GG	NN	NN	NN	GG	NN	NN	NN	NN	NN	AG	NN	NN	NN	NN	NN	NN	NN	NN	GG	GG	GG	GG	GG	GG	NN	NN	NN	GG	NN	GG	GG	GG	NN	GG	GG	NN	NN	NN	GG	NN
scaffold_24|ref0012210_72602	C/T	NN	NN	NN	CC	NN	NN	NN	CC	NN	NN	NN	CC	NN	NN	NN	NN	NN	NN	NN	NN	NN	NN	NN	NN	NN	NN	CC	CC	CC	CC	CC	CC	NN	NN	NN	CC	NN	CC	CC	CC	NN	CC	CC	NN	NN	NN	CC	NN
scaffold_24|ref0012210_79241	C/T	NN	CC	NN	CT	CC	NN	NN	CC	CT	NN	NN	CC	NN	NN	NN	NN	NN	NN	CC	NN	NN	NN	NN	CC	NN	CC	NN	CC	CC	CC	CC	CC	CC	NN	CC	NN	NN	CC	CC	CC	CC	CC	CC	CC	NN	CC	NN	NN
scaffold_24|ref0012210_79255	G/A	NN	GG	NN	GA	GG	NN	NN	GG	GA	NN	NN	GG	NN	NN	NN	NN	GG	NN	GG	NN	NN	NN	NN	NN	NN	GG	NN	GG	GG	GG	GG	GG	GG	NN	GG	NN	NN	GG	GG	GG	GG	GG	GG	GG	NN	GG	NN	GG
scaffold_24|ref0012210_79262	G/C	NN	CC	NN	GC	GC	NN	GC	CC	GC	NN	NN	CC	NN	GC	GC	GC	GC	GC	NN	NN	GC	NN	NN	CC	NN	CC	GC	GC	GC	GC	CC	CC	CC	NN	GC	GC	CC	NN	CC	GC	GC	GC	GC	GC	NN	GC	GC	GC
scaffold_24|ref0012210_79295	C/T	NN	CC	NN	CT	CT	NN	NN	TT	NN	NN	NN	TT	NN	CT	CT	CT	CT	NN	NN	NN	CT	CT	NN	CT	NN	CC	CT	CT	CT	CT	CT	TT	TT	NN	CT	CT	TT	NN	TT	CT	CT	CT	CT	CT	NN	CT	CT	NN
scaffold_24|ref0012210_79298	C/T	NN	NN	NN	CC	CC	NN	NN	CC	NN	NN	NN	CC	NN	NN	NN	NN	CC	NN	CC	NN	NN	NN	NN	CC	NN	CC	CC	CC	CC	CC	CC	CC	CC	NN	CC	NN	CC	CC	CC	CC	CC	CC	CC	NN	NN	CC	CC	CC
scaffold_24|ref0012210_85346	G/A	GA	GA	GA	GA	GA	GA	GA	GA	GA	NN	GA	GA	GA	GA	GA	GA	GA	NN	GA	GA	GA	GA	GA	NN	GA	GA	GA	GA	GA	GA	NN	GA	GA	GA	GA	GA	GA	GA	GA	GG	GA	GA	GA	GA	GA	NN	NN	GA
scaffold_24|ref0012210_85355	C/T	NN	CC	CC	CC	CC	CC	CC	CC	NN	NN	CC	CC	CC	CC	CT	NN	NN	CC	CC	CT	CC	NN	CC	CC	NN	CC	CC	CC	CC	CC	CC	CT	CC	CC	NN	CC	CC	CC	CC	CC	CC	CC	CC	CC	CC	NN	CC	CC
scaffold_24|ref0012210_85379	T/C	CC	NN	CC	CC	CC	CC	CC	CC	CC	CC	CC	TC	CC	CC	CC	CC	CC	TC	CC	CC	CC	CC	CC	CC	CC	TC	CC	TC	TC	TC	TC	CC	CC	CC	TC	CC	CC	CC	TC	CC	TC	CC	NN	CC	TC	CC	TC	TC
scaffold_24|ref0012210_85413	T/G	TT	TT	TT	TT	TT	TT	TT	TT	TT	TT	TT	TT	TT	TT	TT	TT	TT	TT	TT	TT	TT	TT	TT	TT	TT	TG	TT	TT	TT	TT	TT	TT	TT	TT	TT	TT	TT	TT	TG	TT	TG	TT	TG	NN	TT	TT	TT	TT
scaffold_24|ref0012210_85418	G/A	GA	GA	GA	GA	GA	GA	GA	GA	GA	GA	GA	GA	GA	GA	GA	GA	GA	GA	GA	GA	GA	GA	GA	GA	GA	GA	GA	GA	GA	GA	GA	GA	GA	GA	GA	GA	GA	GA	GA	GA	GA	GA	GA	GA	GA	GA	GA	GA
scaffold_24|ref0012210_85433	T/C	TC	TC	TC	TC	TC	TC	TC	TC	TC	TC	TC	TC	TC	TC	TC	TC	TC	TC	TC	TC	TC	TC	TC	TC	TC	TC	TC	TC	TC	TC	TC	TC	TC	TC	TC	TC	TC	TC	TC	TC	TC	TC	TC	TC	TC	TC	TC	TC
scaffold_24|ref0012210_87954	C/G	NN	CG	NN	CC	NN	NN	NN	CC	CC	NN	NN	CC	NN	NN	NN	NN	NN	CC	CC	NN	NN	NN	NN	CC	NN	NN	CC	CC	CC	CC	CC	CC	CC	NN	CC	CC	CC	CC	CC	CC	CC	CC	CC	CC	NN	CC	NN	NN
scaffold_24|ref0012210_88047	G/C	NN	GG	GG	GG	GG	GG	NN	GG	GG	NN	NN	GG	NN	NN	GG	GG	GG	GG	NN	NN	NN	NN	NN	NN	NN	NN	GG	GG	GG	GG	GC	GG	GG	NN	GG	GG	GG	GG	GG	GG	GG	GG	GG	NN	GG	GG	GG	GG
scaffold_24|ref0012210_88056	G/A	GA	GA	GA	GA	GG	GG	NN	GA	GA	NN	NN	GG	GA	NN	GA	GA	NN	GA	NN	NN	NN	NN	NN	NN	NN	GA	NN	GA	GA	NN	GG	GG	GG	GA	GG	GA	NN	GG	GG	NN	GA	GG	GA	GA	GA	GA	GG	GA
scaffold_24|ref0012210_88062	C/G	NN	CG	CG	CG	GG	GG	NN	CG	CG	NN	NN	GG	CG	NN	CG	CG	NN	CG	NN	NN	NN	NN	NN	NN	NN	NN	NN	CG	CG	NN	GG	GG	GG	NN	GG	CG	GG	GG	GG	NN	CG	GG	CG	CG	CG	CG	GG	CG
scaffold_24|ref0012210_119461	C/T	NN	NN	CC	CC	CC	CC	NN	CC	CC	NN	CC	CC	NN	NN	CC	CC	CC	NN	CC	NN	CC	NN	CC	CC	NN	NN	CC	CC	CC	CC	CC	CC	CC	CC	CC	CC	CC	CC	CC	CC	CC	CC	CC	CC	NN	CC	CC	CC
scaffold_24|ref0012210_119479	C/G	NN	NN	CG	CG	CG	CG	CG	CG	CG	NN	CG	CG	CG	CG	CG	CG	CG	NN	CG	CG	CG	CG	CG	CG	CG	NN	CG	CG	CG	CG	CG	CG	CG	CG	CG	CG	CG	CG	CG	CG	CG	CG	CG	CG	CG	CG	CG	CG
scaffold_24|ref0012210_119481	C/T	NN	NN	CT	CT	CT	CT	NN	CC	CC	NN	CT	CT	NN	NN	CC	CT	NN	NN	CT	NN	CC	NN	NN	CC	NN	NN	CC	CC	CC	NN	CC	CT	CT	CC	CT	CC	CC	NN	CC	CC	CC	CC	CC	CC	CT	CC	CC	CC
scaffold_24|ref0012210_119505	T/G	TG	NN	TG	TG	TG	NN	TG	TG	TG	NN	TG	TG	NN	NN	TG	TG	NN	NN	TG	TG	TG	TG	TG	TG	NN	NN	TG	TG	TG	TG	TG	TG	TG	TG	TG	TG	TG	TG	TG	TG	TG	TG	TG	TG	TG	TG	TG	TG
scaffold_24|ref0012210_119511	T/C	NN	NN	NN	TC	TC	NN	TC	TC	TC	NN	TC	TC	TC	TC	TC	TC	TC	NN	TC	TC	TC	TC	TC	TC	NN	NN	TC	TC	TC	TC	TC	TC	TC	TC	TC	TC	TC	TC	TC	TC	TC	TC	TC	TC	NN	TC	TC	TC
scaffold_24|ref0012210_163476	C/T	CT	NN	CT	CC	CT	CT	CC	NN	CC	NN	CC	CC	NN	CC	CC	CC	CC	NN	CC	NN	CC	CC	NN	NN	NN	NN	CC	CC	CC	CC	CC	NN	NN	CC	NN	CC	CC	NN	CT	NN	CC	NN	NN	NN	CC	CT	CC	CT
scaffold_24|ref0012210_163479	G/T	GG	GG	GG	GG	GG	GG	GG	GG	GG	NN	GG	GG	NN	GG	GG	GG	GG	GG	GG	NN	GG	GG	GG	GG	NN	GT	GG	GG	GG	GG	GG	GG	GG	GT	GG	GG	GG	GG	GG	GG	GG	GG	GG	NN	GG	GG	GG	GG
scaffold_24|ref0012210_163488	G/A	GG	GG	GG	GG	NN	GG	GG	GG	GG	NN	NN	GG	NN	NN	GG	NN	GG	GG	GG	NN	GG	NN	GG	GG	NN	GG	GG	GG	GG	GG	GG	GG	NN	GG	GG	GG	GA	NN	NN	GG	GG	GG	GG	GG	GG	GG	GG	GG
scaffold_24|ref0012210_163535	G/A	GG	GG	GG	GG	GG	GG	GG	GG	GG	NN	GG	GG	NN	NN	GG	GG	NN	GG	GG	NN	GG	NN	GG	GA	NN	GG	GG	GG	GG	GG	NN	GG	GG	NN	GG	GG	GG	GG	GG	GG	GG	GG	GG	GG	GG	GG	GG	GA
scaffold_24|ref0012210_280738	C/A	NN	NN	NN	AA	AA	AA	CA	CA	AA	NN	CA	CA	CA	NN	NN	NN	NN	AA	CA	NN	NN	NN	CA	CA	NN	AA	NN	CC	CC	CA	CC	CA	CA	AA	AA	NN	CC	NN	CA	CA	CC	AA	CA	CA	NN	CA	AA	AA
scaffold_24|ref0012210_281589	C/A	NN	NN	NN	CC	CA	CC	NN	CC	NN	NN	CA	NN	NN	NN	NN	NN	NN	NN	NN	NN	NN	NN	NN	NN	NN	CC	NN	NN	NN	CA	NN	NN	NN	NN	CA	NN	NN	NN	NN	NN	NN	CA	NN	NN	NN	NN	NN	CA
scaffold_24|ref0012210_281636	A/G	NN	AG	NN	GG	AG	GG	NN	GG	NN	NN	AG	NN	NN	NN	NN	NN	NN	AG	NN	NN	NN	AG	NN	AG	NN	GG	NN	NN	NN	AG	NN	NN	NN	NN	AG	NN	NN	NN	NN	NN	NN	AG	NN	AG	AG	NN	NN	AG
scaffold_27|ref0012213_13713	T/G	TG	TG	TG	TG	TG	TG	TG	TG	TG	TG	NN	TG	TG	TG	NN	NN	NN	TG	TG	TG	NN	TG	NN	TG	NN	TG	TG	TG	TG	TG	TG	TG	TG	TG	TG	TG	GG	TG	TG	TG	GG	NN	GG	TG	TG	TG	GG	TG
scaffold_27|ref0012213_13720	A/C	AC	AC	AC	AC	AC	AC	AC	AC	AC	NN	NN	AC	AC	AC	NN	NN	NN	AC	AC	AC	NN	AC	NN	AC	NN	AC	AC	AC	AC	AC	AC	AC	AC	AC	AC	AC	CC	AC	AC	AC	CC	NN	CC	AC	AC	AC	CC	AC
scaffold_27|ref0012213_13739	C/T	CT	CT	CT	CT	CT	CT	CT	CT	CT	NN	NN	CT	CT	CT	NN	NN	NN	CT	CT	CT	NN	CT	NN	CT	NN	CT	CT	CT	CT	CT	CT	CT	CT	CT	CT	CT	TT	CT	CT	CT	TT	NN	TT	CT	CT	CT	TT	CT
scaffold_27|ref0012213_228349	C/T	CT	CT	NN	CT	CT	CT	CT	CT	CT	NN	CT	CT	CT	NN	CT	CT	NN	NN	CC	NN	NN	NN	NN	CC	NN	CT	CC	CC	CC	CC	CC	CC	CC	NN	CC	CC	CT	NN	CC	CT	CT	CT	CT	CT	CT	CT	CT	CT
scaffold_27|ref0012213_228350	A/C	AC	AC	NN	AC	AC	AC	AC	AC	AC	NN	AC	AC	AC	AC	AC	AC	NN	NN	AA	NN	NN	NN	NN	AA	NN	AC	AA	AA	AA	AA	AA	AA	AA	NN	AA	AA	AC	NN	AA	AC	AC	AC	AC	AC	AC	AC	AC	AC
scaffold_27|ref0012213_228358	C/G	CC	CC	CC	CC	CG	CC	NN	CC	CC	NN	NN	CC	CG	NN	NN	CG	NN	CC	CG	CC	NN	NN	CG	NN	NN	CC	NN	NN	CC	CG	CG	CC	CG	CC	CG	CG	CG	NN	CC	CC	CG	CC	CC	CC	CC	CG	CG	CC
scaffold_27|ref0012213_228359	A/G	AA	AA	NN	AA	AA	AA	NN	AA	AA	NN	AA	AA	AA	NN	NN	AA	AA	NN	AA	AA	NN	AA	AA	AA	NN	AA	AA	AA	AA	AA	AA	AA	AA	AA	AA	AA	AA	AA	AA	AA	AA	AA	AA	AA	AA	AA	AA	AA
scaffold_27|ref0012213_228382	C/T	CC	CC	CC	CC	CC	CC	NN	CC	NN	NN	NN	CT	CC	CT	CT	CC	CT	CC	CC	CC	CT	CC	CC	CC	NN	CC	NN	CT	CT	NN	CC	CT	CC	CC	CC	CT	CC	CC	CC	NN	CT	CC	CT	CC	CC	CT	CC	CT
scaffold_27|ref0012213_228383	A/G	AA	AA	NN	AA	AA	AA	NN	AA	AA	NN	AA	AA	AA	NN	NN	AA	AA	AA	AA	AA	NN	AA	AA	AA	NN	AA	AA	AA	AA	AA	AA	AA	AA	AA	AA	AA	AA	AA	AA	AA	AA	AA	AA	AA	AA	AA	AA	AA
scaffold_27|ref0012213_228404	C/T	CC	CC	NN	CC	CC	CC	NN	CC	CT	NN	CC	CC	NN	NN	NN	CC	NN	CC	CC	CT	NN	CC	CC	CT	NN	CC	NN	CC	CT	CC	CC	CT	CC	CC	CC	CT	CC	CC	CC	CC	CT	CC	CC	CC	CC	CC	CC	NN
scaffold_27|ref0012213_228405	C/A	NN	CA	CA	CA	CA	CA	CA	CA	CA	CA	CA	CA	CA	NN	NN	NN	NN	CA	CA	CC	NN	CA	NN	CA	CA	CA	CA	CA	CA	CA	CA	CA	CA	CA	CA	CA	NN	CA	CA	CC	NN	CA	NN	CA	CA	CA	CA	CA
scaffold_27|ref0012213_228415	C/A	CC	CC	CC	CC	CC	CC	NN	CC	CA	NN	CC	CC	NN	NN	NN	CC	NN	CC	CC	CC	NN	CC	CC	CA	NN	CC	NN	CC	CA	CC	CC	NN	CC	CC	CC	CA	CC	CC	CC	CC	CA	CC	CC	CC	CC	CC	CC	NN
scaffold_27|ref0012213_228416	C/T	CC	CC	CC	CC	CT	CC	NN	CC	CC	NN	NN	CC	CT	NN	NN	CT	NN	CC	CT	CC	NN	NN	CT	NN	NN	CC	NN	NN	CC	CT	CT	CC	CT	CC	CT	CT	CT	NN	CC	CC	CT	CC	CC	NN	CC	CT	CT	CC
scaffold_27|ref0012213_228437	T/A	TA	TT	TA	TT	TT	TT	NN	TA	TT	NN	NN	TA	TT	NN	NN	TA	TT	NN	TT	TA	NN	TT	TT	TT	NN	TA	TT	TT	TT	TT	TA	TT	TT	TA	TA	TA	TT	TT	TA	TA	TT	TT	TT	TT	TT	TT	TT	TT
scaffold_26|ref0012212_95931	T/A	NN	NN	NN	TT	TT	NN	NN	TT	NN	NN	TT	TT	NN	NN	TT	TT	TT	NN	TT	NN	TT	TT	NN	TT	NN	NN	TT	TT	TT	TT	TT	TT	TT	NN	TT	TT	TT	TT	TT	TT	TT	TT	TT	TT	NN	TT	TT	TT
scaffold_26|ref0012212_95936	G/A	GA	NN	NN	GG	GG	NN	NN	GG	NN	NN	GG	GG	NN	NN	GG	GG	NN	NN	GG	NN	GG	NN	NN	GA	NN	NN	GG	GG	GG	GG	GG	GG	GA	NN	GG	GG	GG	GA	GG	GG	GG	GG	GG	NN	NN	GG	GG	GG
scaffold_26|ref0012212_95947	A/G	AG	NN	NN	AA	AA	NN	NN	AA	NN	NN	AA	AA	NN	NN	AA	AA	NN	AG	AA	NN	AA	NN	NN	AG	NN	NN	AA	AA	AA	AA	AA	AA	AG	NN	AA	AA	AA	AG	AA	AA	AA	AA	AA	AG	NN	AA	AA	AA
scaffold_26|ref0012212_95948	A/C	AC	NN	NN	AA	AA	NN	NN	AA	NN	NN	AA	AA	NN	NN	AA	AA	NN	NN	AA	NN	AA	NN	NN	AC	NN	NN	AA	AA	AA	AA	NN	AA	AC	NN	AA	AA	AA	AC	AA	AA	AA	AA	AA	AC	NN	AA	AA	NN
scaffold_26|ref0012212_95961	G/C	NN	NN	NN	GG	GG	NN	NN	GG	NN	NN	GG	GG	NN	NN	GG	GG	GG	NN	GG	NN	GG	GG	NN	GG	NN	NN	GG	GG	GG	GG	GG	GG	GG	NN	GG	GG	GG	GG	GG	GG	GG	GG	GG	NN	NN	GG	GG	GG
scaffold_26|ref0012212_95972	A/G	AG	NN	NN	AA	AA	NN	NN	AA	NN	NN	NN	AA	NN	NN	AA	AA	NN	AG	AA	NN	AA	NN	NN	AG	NN	NN	AA	AA	AA	AA	AA	AA	AG	NN	AA	AA	AA	AG	AA	AA	AA	AA	AA	NN	NN	AA	AA	AA
scaffold_26|ref0012212_96613	G/A	NN	NN	NN	GG	GA	GA	GA	GA	GG	NN	GA	GA	NN	GA	GA	NN	GA	NN	GA	GA	GA	NN	GA	NN	NN	NN	GA	GA	GA	GG	GA	GA	GA	NN	GG	GA	NN	GA	GA	GA	GG	GA	GA	GA	NN	GA	GA	GG
scaffold_26|ref0012212_96627	T/G	NN	TG	NN	TG	TT	TT	TT	TT	TT	NN	TT	TT	NN	NN	TT	TT	NN	NN	TT	NN	TT	NN	NN	NN	NN	NN	TT	TT	TT	TT	TT	TT	TT	NN	TT	TT	TT	TT	TT	TT	TT	TT	TT	TG	TG	TT	TT	TT
scaffold_26|ref0012212_96671	G/A	NN	NN	NN	GG	GA	GA	GA	GA	GG	NN	NN	GA	NN	GA	GA	GA	GA	GG	GA	GA	NN	NN	NN	NN	NN	NN	GA	GA	GA	GG	GA	GA	GA	NN	GG	GG	NN	GG	GG	NN	GG	GA	GA	GG	NN	GG	NN	GG
scaffold_26|ref0012212_99532	G/A	NN	NN	NN	GG	GG	NN	NN	GG	GG	NN	NN	GG	NN	NN	NN	GG	NN	GG	GG	NN	GG	NN	NN	GG	NN	GG	GG	GG	GG	GG	GG	GG	GG	NN	GG	GG	GG	GG	GG	GG	GG	GG	GG	GG	NN	GG	GG	GG
scaffold_26|ref0012212_99550	C/T	NN	NN	NN	CC	CC	NN	NN	CC	CC	NN	NN	CC	NN	NN	NN	CC	NN	CC	CC	NN	CC	NN	NN	CC	NN	CC	CC	CC	CC	CC	CC	CC	CC	NN	CC	CC	CC	CC	CC	NN	CC	CC	CC	CC	NN	CC	CC	CC
scaffold_26|ref0012212_267891	G/T	GT	GT	GT	GT	GT	GT	GT	GT	GT	GT	GT	GT	GT	GT	GT	GT	GT	GT	GT	GT	GT	GT	GT	GT	GT	GT	GT	GT	GT	NN	GT	GT	NN	GT	GT	GT	GT	GT	GT	GT	GT	GT	GT	GT	GT	GT	GT	GT
scaffold_26|ref0012212_267945	A/T	AT	AT	AT	AT	AT	AT	AT	AT	AT	AT	AT	AT	AT	AT	AT	AT	AT	AT	AT	AT	AT	AT	AT	AT	AT	AT	AT	AT	AT	AT	AT	AT	AA	AT	AT	AT	AT	AT	AT	AT	AT	AT	AT	AT	AT	AT	AT	AT
scaffold_29|ref0012215_140065	T/C	TC	NN	NN	TC	NN	NN	NN	TT	NN	NN	NN	TC	NN	TC	NN	NN	TC	TT	TC	NN	TC	TC	NN	NN	NN	TC	TC	TC	TC	TC	TT	TC	TT	NN	TT	TC	TT	TT	TT	TC	TC	TT	TC	NN	TC	TC	NN	TC
scaffold_29|ref0012215_140188	G/A	GA	GA	AA	AA	NN	NN	NN	AA	GA	NN	NN	AA	NN	NN	AA	NN	NN	GG	NN	NN	NN	NN	NN	NN	NN	GA	NN	NN	AA	AA	AA	AA	NN	GA	AA	AA	AA	NN	AA	AA	AA	AA	AA	NN	GA	AA	NN	GA
scaffold_29|ref0012215_140204	A/C	AC	AC	CC	CC	NN	AC	NN	AA	AC	NN	NN	AC	NN	NN	AC	NN	NN	AA	NN	NN	AC	NN	NN	AC	NN	AC	AC	AC	AC	AC	AC	AC	NN	AC	AA	AC	NN	NN	AA	AC	AC	AA	NN	AC	AC	AC	AC	AC
scaffold_29|ref0012215_140242	A/G	AG	AG	GG	GG	NN	NN	NN	GG	AG	NN	NN	GG	NN	NN	GG	NN	NN	AA	NN	NN	NN	NN	NN	NN	NN	AG	NN	NN	GG	GG	GG	GG	NN	AG	GG	GG	GG	NN	GG	GG	GG	GG	GG	NN	AG	GG	NN	AG
scaffold_29|ref0012215_140295	G/A	GG	GG	NN	GA	NN	NN	NN	AA	GA	NN	NN	AA	NN	NN	AA	NN	NN	GA	NN	NN	NN	NN	NN	GA	NN	NN	NN	AA	AA	AA	GA	AA	AA	NN	AA	AA	AA	AA	AA	NN	AA	AA	AA	GA	NN	AA	NN	GA
scaffold_29|ref0012215_140313	A/T	AT	AA	NN	NN	NN	AT	NN	TT	AT	NN	NN	AT	NN	NN	AT	NN	AT	TT	AT	NN	AT	NN	AT	AT	NN	AT	AT	AT	AT	AT	AT	AT	TT	NN	TT	AT	TT	TT	TT	AT	AT	TT	AT	AT	NN	AT	AT	AT
scaffold_29|ref0012215_305366	G/T	NN	GT	NN	GT	GG	NN	NN	GG	NN	GT	NN	NN	NN	NN	NN	GG	GT	GG	GT	NN	GT	NN	GG	GG	NN	GG	GT	GT	GT	GT	GT	GT	GG	NN	GG	GT	GG	GG	GG	GT	GT	GG	GT	GT	GT	GT	GT	GT
scaffold_28|ref0012214_211612	C/T	CC	CC	CC	CC	CC	CC	NN	CC	CC	NN	CC	CC	NN	NN	CC	CC	CC	CC	CC	NN	NN	NN	CC	NN	NN	CC	CC	CC	CC	CC	CC	CC	CC	CC	CC	NN	CC	CC	CC	CC	CC	CC	CC	CC	CC	CC	CC	CC
scaffold_28|ref0012214_211649	T/C	NN	TC	NN	TC	TT	TT	NN	TT	TC	NN	TT	TT	NN	NN	TT	TT	TT	TC	TT	NN	NN	TT	TT	TT	NN	TC	TT	TT	TT	NN	TT	TT	TT	NN	TT	TC	TT	TT	TT	TT	TT	TT	TT	NN	TT	TT	TT	TC
scaffold_31929|ref0012217_883	C/T	CC	CC	CT	CT	CT	NN	CC	CC	CT	NN	CT	CT	NN	NN	CC	NN	CC	CT	CT	CC	CC	NN	CT	CT	NN	CC	CC	NN	CC	CT	CC	CT	CT	CC	CT	CC	CC	CT	CT	CT	CC	NN	CC	CT	CC	CT	CT	CC
scaffold_31929|ref0012217_901	A/G	GG	NN	AG	AG	AG	AG	AG	AG	AG	NN	AG	AG	NN	AG	AG	AG	AG	AG	AG	AG	AG	AG	NN	AG	NN	GG	NN	AG	AA	AG	AG	GG	GG	GG	AG	AG	AG	GG	AG	AG	AG	GG	AG	AG	AG	AG	AG	AG
scaffold_31929|ref0012217_982	T/A	TA	NN	NN	NN	NN	NN	NN	TT	NN	TA	NN	TT	NN	NN	TT	NN	NN	TA	TT	NN	TT	TA	NN	TT	NN	TA	NN	TT	TT	TT	TT	TT	TA	NN	TT	TT	TT	TA	TT	NN	TT	NN	TT	TA	NN	NN	TT	NN
scaffold_31929|ref0012217_999	T/G	TG	NN	NN	NN	NN	NN	NN	TT	NN	NN	NN	TT	NN	NN	TT	NN	NN	TG	TT	NN	TT	TG	NN	TT	NN	TG	NN	TT	TT	TT	TT	TT	TG	NN	TT	TT	TT	TG	TT	NN	TT	NN	TT	TG	TG	NN	TT	NN
scaffold_36935|ref0012218_84	T/G	NN	TG	TG	TG	TG	TG	NN	TG	TG	NN	TG	TG	TG	TG	TG	TG	TG	TG	TG	TG	TG	TG	TG	TG	TG	TG	TG	TG	TG	TG	TG	TG	TG	NN	TG	TG	NN	TG	TG	TG	TG	TG	TG	TG	TG	TG	TG	TG
scaffold_36935|ref0012218_102	C/T	CC	CC	CC	CC	CC	NN	NN	CT	CC	NN	CC	CC	NN	CT	CC	CT	NN	CC	CC	CC	CC	CC	CC	CC	CC	CC	NN	CT	CT	CC	CC	CC	CC	CC	CC	CC	CC	CC	CC	CC	CT	CC	CC	CC	NN	CC	CC	CC
scaffold_36935|ref0012218_115	A/C	AC	NN	AC	AC	AA	AA	NN	AA	AC	AC	AA	AA	AA	AA	AA	AA	AA	AC	AA	AA	AA	AC	AA	NN	AA	AA	AA	AA	AA	AA	AA	AA	AA	AA	AA	AA	AA	AA	AA	AA	AA	AA	AA	AA	NN	AA	AA	NN
scaffold_36935|ref0012218_120	A/T	AA	AT	AA	AA	AA	AA	NN	NN	AA	NN	NN	AA	AA	AT	AT	AA	AA	AA	AA	AA	NN	AA	AA	AA	NN	AA	AA	NN	AA	AA	AA	NN	NN	AA	AA	AA	NN	AT	NN	AA	NN	AA	NN	NN	AT	AA	AA	AA
scaffold_36935|ref0012218_125	A/T	AA	AT	AA	AA	NN	NN	NN	AT	AA	NN	NN	AA	AT	AT	AT	AT	AA	AA	NN	AT	NN	NN	AA	AA	NN	AT	AA	AT	NN	AA	AT	AA	NN	AT	AT	AA	NN	AT	AT	AA	NN	AA	NN	NN	AT	AA	NN	AA
scaffold_36935|ref0012218_137	A/C	AA	NN	NN	AC	AA	NN	AC	AA	NN	NN	AA	AC	AC	AC	AC	AA	NN	NN	AA	NN	AC	NN	AC	AC	AA	AA	AC	AA	NN	AC	AA	AA	AC	AA	NN	AA	AA	NN	AC	AA	AC	AA	AC	NN	NN	AC	AC	AC
scaffold_12360|ref0018475_18669	C/T	CT	NN	CT	NN	CC	NN	CC	CC	CC	NN	CC	CC	CC	NN	NN	NN	NN	CT	CC	CC	NN	NN	CC	CC	NN	CT	NN	CC	CC	CC	CC	CC	CC	CT	CC	CC	CC	CC	CC	CC	CC	CC	CC	CT	NN	CC	CC	CC
scaffold_12360|ref0018475_18682	G/A	NN	NN	GA	GG	GG	NN	GG	GG	NN	NN	GG	GG	GG	NN	NN	NN	NN	GG	GG	GG	NN	NN	GG	GG	NN	GG	NN	GG	GG	GG	GG	GG	GG	GG	GG	GG	GG	GG	GG	GG	GG	GG	GG	GG	NN	GG	GG	GG
scaffold_12360|ref0018475_18691	T/C	NN	NN	TC	TC	TC	NN	TC	TC	TC	NN	TC	TC	NN	TC	NN	NN	NN	TC	TC	TC	NN	NN	TC	TT	NN	TC	TC	TC	TC	TC	TT	TT	TT	TC	TC	TC	TC	TT	NN	TC	TC	NN	TC	TC	NN	TC	TC	TT
scaffold_12360|ref0018475_18715	C/T	CT	NN	CT	NN	CC	NN	CC	CC	CC	NN	CC	CC	CC	NN	NN	NN	NN	CT	CC	CC	NN	NN	CC	CC	NN	CT	NN	CC	CC	CC	CC	CC	CC	CT	CC	CC	CC	CC	CC	CC	CC	CC	CC	CT	NN	CC	CC	CC
scaffold_12360|ref0018475_18970	G/C	NN	NN	NN	GG	GG	NN	NN	GG	GC	NN	GG	GG	NN	NN	NN	GG	NN	GG	GG	GG	NN	NN	GG	NN	NN	GG	NN	NN	NN	GG	GG	GG	GG	GG	GG	GG	NN	GG	GG	GG	GG	GG	GG	GG	NN	GG	GG	GG
scaffold_24001|ref0018478_2281	C/G	NN	NN	NN	NN	NN	NN	CG	CG	CC	NN	NN	CG	NN	NN	NN	GG	NN	CC	CG	CG	CG	NN	NN	NN	CG	CG	NN	GG	GG	CG	CG	CG	CC	CG	CG	GG	GG	NN	CG	CG	GG	CG	CG	CG	NN	CG	CG	CG
scaffold_9419|ref0006103_3304	T/A	NN	TA	TA	TA	TA	TA	TA	TA	TA	NN	TA	TA	TA	TA	TA	TA	NN	TA	TA	NN	TA	TA	TA	TA	NN	TA	TA	TA	TA	TA	NN	TA	TA	TA	TA	TA	TA	TA	TA	TA	TA	TA	TA	TA	TA	TA	TA	TA
scaffold_9419|ref0006103_3342	C/T	NN	CT	CT	CT	CT	NN	CT	CT	CT	NN	CT	CT	CT	CT	CT	CT	CT	CT	CT	NN	NN	CT	CT	CT	NN	CT	CT	CT	CT	CT	NN	CT	CT	CT	CT	CT	CT	CT	CT	CT	CT	TT	CT	CT	CT	CT	CT	CT
scaffold_9419|ref0006103_3344	C/A	NN	CA	CA	CA	CA	NN	CA	CA	CA	NN	CA	CA	CA	CA	CA	CA	CA	CA	CA	NN	NN	CA	CA	CA	NN	CA	CA	CA	CA	CA	NN	CA	CA	CA	CA	CA	CA	CA	CA	CA	CA	AA	CA	CA	CA	CA	CA	CA
scaffold_9419|ref0006103_12724	T/C	NN	NN	TT	TT	TT	TC	NN	TC	TC	NN	TC	TC	TC	NN	TC	TT	TC	TT	TC	NN	TC	TC	TC	TC	TC	TT	TC	TC	TC	TT	TT	TC	TC	NN	TT	TT	TC	TC	TT	TT	TT	TC	TT	TC	TT	TC	TC	TC
scaffold_9419|ref0006103_12743	C/T	CT	CT	CT	NN	CT	CT	NN	CT	NN	NN	NN	CT	CT	CT	CT	CT	CT	CT	CT	CT	CT	NN	CT	NN	CT	CT	CT	CT	CT	CT	CT	CT	CT	NN	CT	CT	CT	CT	CT	CT	CT	CT	CT	CT	CT	CT	CT	CT
scaffold_9419|ref0006103_12750	G/A	NN	NN	GG	GG	GG	GG	GG	GG	GG	NN	GG	GG	GG	GG	GG	GG	GG	GG	GG	NN	GG	GG	GG	GG	NN	GG	GG	GG	GG	GG	GG	GG	GG	NN	GG	GG	GG	GG	GG	GG	GG	GG	GG	GG	GG	GG	GG	GG
scaffold_9419|ref0006103_12751	C/T	NN	NN	CC	CC	CC	CT	CC	CT	CT	NN	CT	CT	CT	NN	CT	CC	CT	CC	CT	NN	CT	CT	CT	CT	CT	CC	CT	CT	CT	CC	CC	CT	CT	NN	CC	CC	CT	CT	CC	CC	CC	CT	CC	CT	CC	CT	CT	CT
scaffold_9419|ref0006103_12763	T/A	TA	TA	TA	NN	TA	TA	TA	TA	TA	NN	TA	TA	TA	TA	TA	TA	TA	TA	TA	TA	TA	TA	TA	TA	NN	TA	TA	TA	TA	TA	TA	TA	TA	NN	TA	TA	TA	TA	TA	TA	TA	TA	TA	TA	TA	TA	TA	TA
scaffold_18868|ref0042715_2349	G/A	NN	NN	NN	GA	NN	NN	NN	NN	NN	NN	NN	NN	NN	NN	NN	NN	NN	NN	GA	NN	NN	NN	NN	GA	NN	GA	NN	GG	GG	GG	AA	NN	GA	NN	GG	NN	NN	GA	NN	GG	GG	NN	NN	GA	GA	NN	NN	GG
scaffold_18868|ref0042715_2360	T/C	NN	NN	TC	TC	NN	NN	NN	NN	NN	NN	NN	NN	NN	NN	NN	NN	NN	TT	TC	NN	NN	NN	NN	TC	NN	TC	NN	TT	TT	TT	TT	NN	TT	TC	TT	NN	NN	TT	NN	TT	TT	NN	NN	TC	TC	NN	NN	TT
scaffold_21728|ref0000864_4455	G/C	NN	GC	GC	GC	GC	GC	GC	GC	GC	NN	GC	GC	NN	GC	GC	GC	NN	GC	GG	NN	NN	NN	GG	NN	NN	GC	NN	GG	GG	GG	NN	GG	GG	GC	GG	GC	GC	NN	GC	GC	GC	GC	GC	GC	GC	GC	GC	GC
scaffold_25401|ref0000869_1502	C/T	CT	CT	CT	CT	CT	NN	CT	NN	CT	NN	CT	CT	CT	CT	NN	CT	NN	CT	CT	NN	NN	CT	CT	CT	NN	CT	CT	CT	CT	CT	CT	CT	NN	CT	CT	NN	CT	CT	NN	CT	CT	NN	CT	CT	CT	NN	NN	CT
scaffold_25401|ref0000869_1523	G/A	GA	GG	GA	GA	GA	GA	GA	GA	GA	GA	GA	GA	GG	NN	NN	GA	GA	GA	NN	NN	NN	NN	GA	GA	GA	GA	GA	GA	GA	GA	GA	NN	GG	GA	GA	NN	GA	GA	GA	GA	GA	GA	GA	GG	GA	GA	GA	GG
scaffold_25401|ref0000869_1531	C/T	CT	CC	NN	CT	CT	CT	CT	CT	CC	CT	CT	CT	CC	NN	CT	CT	NN	CT	CT	NN	NN	NN	CT	CT	CT	NN	CT	CT	CT	CT	CT	CC	CC	NN	CT	NN	CT	CT	CT	CT	CT	CT	CT	CC	CT	CT	CT	CC
scaffold_25401|ref0000869_1532	G/A	GA	GA	NN	GA	GA	GA	GG	GA	GA	NN	GA	GA	GG	NN	NN	GA	NN	GA	NN	GA	NN	GG	GG	GG	NN	NN	GA	GA	GA	GA	GA	GA	NN	NN	NN	GG	NN	GA	GA	GA	GG	NN	GG	GG	GA	GA	NN	GA
scaffold_25401|ref0000869_1562	C/T	CC	NN	CC	CC	CC	CC	CC	CC	CC	NN	NN	CC	NN	NN	CT	CC	CC	CC	CC	NN	NN	NN	NN	NN	CT	CC	CC	CT	CC	CC	CC	CC	CC	CC	CC	CC	CC	CC	NN	CC	CC	CC	CC	CC	CC	CC	CC	CC
scaffold_25401|ref0000869_1565	C/T	CT	CT	CT	CT	CT	CT	CT	CT	CT	NN	CT	CT	CT	CT	CT	CT	CT	CT	CT	CT	CT	CT	CT	CT	CT	CT	CT	CT	CT	CT	CT	CT	CT	CT	CT	CT	CT	CT	CT	CT	CT	CT	CT	CT	CT	CT	CT	CT
scaffold_25401|ref0000869_1568	G/A	NN	GA	GA	GG	GG	GA	GA	GA	GG	NN	GG	GA	GG	NN	GG	GA	GA	GA	GA	GG	NN	NN	GA	GA	GG	GG	NN	GA	GA	GA	GG	GG	NN	GG	GA	GA	NN	GG	GG	NN	NN	GA	GA	GG	GG	NN	GG	NN
scaffold_12726|ref0039222_25355	G/A	GA	GA	GA	GA	GG	GA	NN	GA	GA	GA	GG	GG	GA	GA	GA	GG	NN	AA	NN	GA	GA	NN	NN	NN	NN	GA	NN	GA	GA	GA	GG	GA	GA	NN	GG	GA	GG	GA	GG	GG	GG	GA	AA	GG	GA	GG	GG	GG
scaffold_12726|ref0039222_25779	C/A	NN	CA	CA	CA	CC	CA	NN	CA	NN	CA	NN	CC	CA	NN	CA	CC	CA	AA	CA	NN	CA	CC	NN	CC	CA	CA	CA	CA	CA	CA	CC	CA	CC	NN	CC	CA	CC	CC	CC	CC	CC	CA	NN	CA	CA	NN	CC	CC
scaffold_12726|ref0039222_25928	G/A	GA	NN	NN	GA	AA	GA	AA	GA	AA	GA	AA	AA	GA	NN	GA	AA	GA	GG	GA	GA	GA	NN	NN	NN	NN	GA	GA	GA	GA	GA	AA	GA	AA	GA	AA	GA	AA	AA	AA	AA	AA	GA	GG	NN	GA	AA	AA	AA
scaffold_12726|ref0039222_25952	G/T	GT	NN	NN	GG	GG	GG	NN	GG	GG	NN	GG	GG	NN	NN	NN	GG	GG	GG	GG	NN	GG	NN	NN	NN	NN	GT	GG	GG	GG	GG	GG	GG	GG	GT	GG	GG	GG	GG	GG	GG	GG	GG	GG	NN	NN	GG	GG	GG
scaffold_3428|ref0047536_28228	C/A	CA	NN	NN	NN	CA	CA	NN	CC	NN	NN	CA	CC	NN	NN	NN	NN	NN	CA	NN	NN	NN	CC	CA	CC	CA	NN	CA	CA	CA	CA	CA	CA	CA	NN	CA	NN	CA	CA	CC	CA	CA	CA	CC	CA	NN	CA	CA	CC
scaffold_3428|ref0047536_28278	A/T	AT	NN	AT	AT	TT	TT	NN	TT	NN	NN	NN	TT	NN	NN	TT	NN	NN	TT	NN	NN	TT	TT	NN	TT	NN	TT	TT	TT	TT	TT	AT	TT	AT	AT	TT	TT	TT	AT	TT	TT	TT	TT	TT	NN	NN	TT	TT	TT
scaffold_3427|ref0047537_18556	A/G	NN	NN	AA	AA	AA	NN	AA	AA	AA	NN	NN	AA	NN	NN	NN	NN	NN	AA	AG	NN	NN	AG	NN	AG	NN	NN	AA	NN	AA	AA	NN	NN	AA	NN	NN	AA	NN	NN	NN	NN	AA	AA	NN	NN	AG	NN	NN	AA
scaffold_3429|ref0047535_89073	A/G	NN	NN	NN	AG	NN	NN	NN	AA	AG	NN	NN	AA	NN	NN	AA	NN	AA	NN	AA	NN	NN	NN	NN	NN	NN	AA	NN	NN	NN	AA	AA	NN	AG	NN	AA	NN	NN	AG	NN	NN	AA	NN	AA	AA	AA	AA	AA	NN
scaffold_3429|ref0047535_89107	G/A	NN	NN	NN	GA	NN	NN	NN	GG	GA	NN	NN	GG	NN	NN	GG	NN	GG	NN	GG	NN	NN	NN	NN	NN	NN	GG	NN	NN	NN	GG	GG	NN	GA	NN	GG	NN	NN	GA	NN	NN	GG	NN	GG	GG	GG	GG	GG	NN
scaffold_3426|ref0047538_79392	A/G	AG	AG	NN	AG	AG	AG	AG	AG	AG	NN	AG	AG	NN	NN	NN	NN	NN	AA	AG	AG	NN	AG	NN	AG	NN	AG	GG	GG	GG	AG	GG	AG	AG	NN	AG	NN	GG	AG	AG	AG	GG	AG	AG	AG	AG	AG	AG	AG
scaffold_3426|ref0047538_79398	A/G	AG	AG	NN	AG	AG	AG	AG	AG	AG	NN	AG	AG	NN	NN	NN	NN	NN	AA	AG	AG	NN	AG	NN	AG	NN	AG	GG	GG	GG	AG	GG	AG	AG	NN	AG	NN	GG	AG	AG	AG	GG	AG	AG	AG	AG	AG	AG	AG
scaffold_3425|ref0047539_80428	T/G	TG	TT	TT	TT	TT	TT	TT	TT	TT	NN	TT	TT	TT	NN	TT	TT	NN	TT	TT	TT	NN	TT	TT	TT	TT	TT	TT	TT	TT	TT	TT	TT	TT	TT	TT	TT	TT	TT	TT	TT	TT	TT	TT	TT	TT	TT	TT	NN
scaffold_3425|ref0047539_80471	C/T	CT	CT	CT	CT	CT	CT	CT	CT	CT	CT	CT	CT	CT	CT	CT	CT	CT	CT	CT	CT	CT	CT	CT	CT	CT	CT	CT	CT	CT	CT	CT	CT	CT	CT	CT	CT	CT	CT	CT	CT	CT	CT	CT	CT	CT	CT	CT	CT
scaffold_3425|ref0047539_80482	A/G	AG	AG	AG	AG	AG	AG	AG	AG	AG	AG	AG	AG	AG	AG	AG	AG	AG	AG	AG	AG	AG	AG	AG	AG	AG	AG	AG	AG	AG	AG	AG	AG	AG	AG	AG	AG	AG	AG	AG	AG	AG	AG	AG	AG	AG	AG	AG	AG
scaffold_3425|ref0047539_80746	A/G	GG	GG	GG	GG	GG	NN	GG	AG	NN	NN	NN	GG	NN	NN	NN	GG	NN	NN	GG	GG	NN	GG	AG	GG	NN	NN	GG	GG	GG	GG	GG	GG	GG	GG	GG	GG	GG	NN	GG	GG	GG	GG	GG	GG	GG	GG	GG	AG
scaffold_3425|ref0047539_80769	A/G	AG	AG	AG	AG	AG	AG	AG	AG	AG	AG	AG	AG	NN	AG	AG	AG	AG	AG	AG	AG	AG	AG	AG	AG	AG	AG	AG	AG	AG	AG	AG	AG	AG	AG	AG	AG	AG	AG	AG	AG	AG	AG	AG	AG	AG	AG	AG	AG
scaffold_3425|ref0047539_80773	C/T	CC	NN	CC	CC	CC	CC	CC	CC	CC	CC	CC	CC	CC	CC	CC	CC	CC	CC	CC	NN	CC	CC	CC	CC	CC	CC	CC	CC	CC	CC	CC	NN	CC	CC	CC	CC	NN	CC	CC	CC	CC	CC	CC	CC	NN	CC	CC	CC
scaffold_921|ref0043443_39082	C/T	NN	NN	NN	CT	CT	NN	NN	CC	NN	NN	NN	CC	NN	NN	NN	NN	NN	NN	NN	CT	NN	CT	CT	NN	NN	CC	NN	CC	CC	CC	CC	CC	CT	NN	CC	CT	NN	CT	CC	CC	CC	CC	NN	CT	NN	CC	CC	CC
scaffold_921|ref0043443_39085	T/C	NN	NN	NN	TT	TT	NN	NN	TT	NN	NN	NN	TT	NN	NN	NN	NN	NN	NN	NN	NN	NN	NN	NN	NN	NN	TT	NN	TT	TT	TT	TT	TT	TC	NN	TT	TT	NN	TC	TT	TT	TT	TT	NN	NN	NN	TT	TT	TT
scaffold_921|ref0043443_39100	G/A	GA	GA	GA	GG	GG	NN	NN	GG	NN	NN	GA	GA	NN	NN	NN	NN	NN	GA	GA	NN	NN	NN	NN	NN	NN	GA	GA	GA	GA	GA	GA	GG	GG	NN	GA	GG	NN	GG	GA	GG	GA	GG	GA	NN	GA	GG	GA	GG
scaffold_921|ref0043443_40953	A/G	NN	NN	NN	AA	NN	GG	AG	GG	AA	NN	NN	AG	NN	AG	NN	AG	NN	AA	AG	AG	NN	NN	NN	NN	AG	AA	AG	AG	AG	AG	AA	GG	AA	NN	AG	AG	AA	AA	AG	NN	AG	GG	AG	AG	AA	GG	AG	AG
scaffold_921|ref0043443_40981	C/T	NN	NN	NN	CC	NN	TT	NN	TT	CC	NN	NN	CT	NN	CT	NN	CT	NN	CC	CT	CT	NN	NN	NN	NN	CT	CC	CT	CT	CT	CT	CC	TT	CC	NN	CT	CT	CC	CC	CT	NN	CT	TT	CT	CT	CC	TT	CT	CT
scaffold_921|ref0043443_40991	G/A	NN	NN	GA	GA	NN	GG	GA	GG	GA	NN	NN	GA	NN	GA	NN	GA	NN	AA	GA	GA	NN	NN	NN	NN	GA	AA	GA	GA	GA	GA	AA	GG	GA	NN	GA	GA	AA	GA	GA	NN	GA	GG	GA	NN	AA	GG	GA	GA
scaffold_921|ref0043443_41004	G/A	NN	NN	NN	GA	NN	GG	NN	GG	GA	NN	NN	GG	NN	NN	NN	NN	NN	GG	NN	NN	NN	NN	NN	NN	NN	GG	GG	GG	GG	GG	GA	GG	GG	NN	GG	GG	GG	GG	GG	GG	GG	GG	GG	GG	GG	GG	GG	GG
scaffold_921|ref0043443_41015	G/A	NN	NN	NN	GG	NN	NN	NN	AA	GG	NN	NN	GA	NN	GA	NN	GA	NN	GG	GA	GA	NN	NN	NN	NN	GA	GG	GA	GA	GA	GA	GG	AA	GG	NN	GA	GA	GG	GG	GA	NN	GA	AA	GA	GA	GG	AA	GA	GA
scaffold_921|ref0043443_45495	C/T	NN	NN	CT	CT	NN	NN	NN	CC	CT	NN	CT	CT	CT	NN	NN	NN	NN	TT	CT	NN	CT	NN	NN	NN	CT	TT	CT	CT	CT	CT	CT	CC	CC	NN	CT	NN	CC	CC	CT	NN	CT	CC	CT	CT	NN	NN	CT	CT
scaffold_921|ref0043443_45509	G/C	NN	NN	NN	CC	GC	NN	NN	GG	NN	NN	GC	GC	GC	NN	NN	GC	NN	CC	GC	NN	NN	NN	NN	NN	GC	CC	GC	GC	GC	GC	CC	GG	CC	NN	GC	GC	CC	CC	GC	NN	GC	GG	GC	GC	NN	NN	GC	GC
scaffold_921|ref0043443_45510	G/A	NN	NN	NN	GG	NN	NN	NN	GG	GG	NN	GA	GA	GA	NN	NN	NN	NN	GG	GA	NN	GA	NN	NN	NN	GA	GA	GA	GA	GA	GA	GA	GG	GG	GA	GA	NN	GG	GG	GA	NN	GA	GG	GA	NN	GA	NN	GA	GG
scaffold_921|ref0043443_45542	C/A	NN	NN	NN	CA	NN	NN	NN	CC	CA	NN	CA	CA	CA	NN	NN	NN	NN	AA	CA	NN	NN	NN	NN	NN	CA	AA	CA	CA	CA	CA	CA	CC	CA	NN	CA	NN	CC	CA	CA	NN	CA	CC	CA	CA	NN	NN	CA	CA
scaffold_921|ref0043443_70518	A/G	AA	AA	AA	AA	AA	AA	AA	AA	AA	NN	AA	AA	AA	AA	AA	AA	AA	AA	AA	NN	AA	AA	AA	AA	AA	AA	AA	AA	AA	AA	AA	AA	AA	AA	AA	AA	AA	AA	AA	AA	AA	AA	AA	AA	AA	AA	AA	AA
scaffold_921|ref0043443_103942	C/G	NN	NN	NN	CG	CC	NN	NN	CC	CG	NN	NN	CC	NN	NN	NN	NN	NN	CC	CC	NN	NN	CG	NN	CG	NN	CC	CC	CC	CC	CC	CC	CC	CC	NN	CC	CC	CC	CC	CC	CC	CC	CC	CC	CC	CC	CC	NN	CC
scaffold_921|ref0043443_103952	G/T	NN	NN	NN	GG	GT	NN	NN	TT	GT	NN	NN	TT	NN	NN	NN	GT	NN	GG	TT	GT	NN	NN	GT	GG	NN	GG	TT	TT	TT	TT	GT	TT	GG	NN	TT	GT	GG	GG	TT	TT	TT	TT	TT	GT	GG	TT	NN	GT
scaffold_921|ref0043443_103954	A/C	NN	NN	NN	AC	AC	NN	NN	CC	NN	NN	NN	CC	NN	NN	NN	AC	NN	AA	CC	AC	NN	AC	AC	AC	NN	AA	CC	CC	CC	CC	AC	CC	AA	NN	CC	AC	AA	AA	CC	CC	CC	CC	CC	AC	AA	CC	NN	AC
scaffold_921|ref0043443_103979	G/A	NN	NN	NN	GG	GG	NN	NN	GG	GG	NN	NN	GG	NN	NN	NN	NN	NN	GG	GG	NN	NN	NN	NN	GG	NN	GG	GG	GG	GG	GG	GG	GG	GG	NN	GG	GG	GG	GG	GG	GG	GG	GG	GG	GG	GG	GG	NN	GG
scaffold_921|ref0043443_107064	C/G	NN	NN	NN	CG	CC	NN	NN	CC	CG	NN	NN	CC	NN	NN	CC	NN	NN	CC	NN	NN	NN	NN	NN	NN	NN	CC	CC	CC	CC	CC	CC	CC	CC	NN	CC	CC	CC	CC	CC	CC	CC	CC	CC	NN	NN	CC	CC	CC
scaffold_921|ref0043443_107070	T/C	NN	NN	NN	TT	TC	NN	NN	CC	TC	NN	NN	CC	NN	NN	CC	TC	NN	TT	NN	TC	NN	NN	TC	NN	NN	TT	CC	CC	CC	CC	TC	CC	TT	NN	CC	TC	TT	TT	CC	CC	CC	CC	CC	TC	NN	CC	CC	TC
scaffold_921|ref0043443_107075	C/T	NN	NN	NN	CC	CT	NN	NN	TT	CT	NN	NN	TT	NN	NN	TT	CT	NN	CT	NN	CT	NN	NN	CT	NN	NN	CC	TT	TT	TT	TT	CT	TT	CC	NN	TT	CT	CC	CC	TT	TT	TT	TT	TT	CT	NN	TT	TT	TT
scaffold_921|ref0043443_107083	T/C	NN	NN	NN	TT	TC	NN	NN	CC	TT	NN	NN	CC	NN	NN	CC	TC	NN	TT	NN	TC	NN	NN	NN	NN	NN	TT	CC	CC	CC	CC	TC	CC	TT	NN	CC	TC	TT	TT	CC	CC	CC	CC	CC	TC	NN	CC	CC	TC
scaffold_924|ref0043446_44951	G/A	NN	NN	NN	GG	NN	GG	NN	GG	GG	NN	GG	GG	NN	NN	NN	NN	NN	GG	GG	NN	NN	NN	NN	NN	NN	GG	GG	GG	GG	GG	GG	GG	GG	NN	GG	GG	GG	GG	GG	GG	GG	GG	GG	GG	NN	GG	GG	GG
scaffold_924|ref0043446_44981	G/A	NN	NN	NN	GG	NN	GG	GA	GG	GG	NN	GA	GA	GA	NN	NN	NN	NN	GG	GA	GA	NN	GA	NN	GA	NN	GG	GA	GA	GA	GA	AA	GG	GG	NN	GA	GA	GG	GG	GA	NN	GA	GG	GG	GA	NN	GG	GA	GG
scaffold_924|ref0043446_44994	C/T	NN	NN	NN	CC	NN	CC	NN	CC	CC	NN	CC	CC	NN	NN	NN	NN	NN	CC	CC	CT	NN	CT	NN	CT	NN	CC	CC	CC	CC	CC	CC	CC	CC	NN	CC	CC	CC	CC	CC	CC	CC	CC	CC	CC	NN	CC	CC	CC
scaffold_924|ref0043446_137441	C/G	CG	NN	CG	CG	CG	NN	NN	CG	CC	NN	CG	CG	NN	NN	NN	NN	GG	CG	NN	NN	NN	CG	CG	CG	NN	CG	NN	NN	GG	CG	GG	GG	CG	CG	GG	GG	GG	CG	CG	CG	CG	CG	CG	CG	NN	CG	CG	CG
scaffold_924|ref0043446_137461	T/C	TC	NN	TC	TC	TC	NN	NN	TC	TT	NN	NN	TC	NN	NN	NN	NN	CC	TC	NN	NN	NN	TC	TC	TC	NN	TC	NN	NN	CC	TC	CC	CC	TC	NN	CC	CC	CC	TC	TC	TC	TC	TC	TC	TC	NN	TC	TC	TC
scaffold_924|ref0043446_137509	C/T	NN	NN	NN	CC	CT	NN	NN	CT	CC	NN	CT	CT	NN	NN	NN	NN	NN	CC	NN	NN	NN	CT	CT	CT	NN	CC	NN	NN	TT	CT	CT	TT	CT	NN	TT	TT	TT	CT	CT	CT	CT	CT	CT	CT	NN	CT	CT	CT
scaffold_924|ref0043446_137510	G/A	GA	NN	NN	GG	NN	NN	NN	GG	GG	NN	NN	GG	NN	NN	NN	NN	NN	GG	NN	NN	NN	GG	NN	GG	NN	GA	NN	GG	GG	GG	GA	GG	GG	GA	GG	GG	GG	GG	GG	GG	GG	GG	GG	GA	GA	GG	GG	GG
scaffold_925|ref0043447_57955	A/G	NN	NN	AG	NN	AA	NN	NN	AA	NN	NN	AG	AG	NN	NN	AG	AA	AG	AG	AG	AA	NN	AA	AA	AA	AG	AA	AG	AG	AG	NN	AA	AG	AA	AA	AA	AG	AA	AA	AA	AG	AG	AA	AG	NN	NN	AG	AG	AG
scaffold_925|ref0043447_57960	G/C	GC	NN	NN	GG	GC	GG	NN	GG	NN	NN	GG	GG	NN	GC	GG	GC	NN	GG	NN	GC	NN	GC	GC	GC	NN	GC	NN	NN	GG	GG	GG	GG	GC	GC	GG	GC	GC	GC	GG	NN	GG	GG	GG	GG	NN	GG	GG	GG
scaffold_925|ref0043447_58040	T/G	TT	NN	NN	TT	TT	NN	NN	TT	NN	NN	NN	TG	NN	NN	TG	TT	TT	TG	TT	TT	TG	NN	TT	TT	NN	TT	TG	TG	TG	TT	TT	TG	TT	TT	NN	TT	TT	TT	TT	TG	TG	TT	TG	NN	TT	TG	TG	TG
scaffold_925|ref0043447_58043	A/T	AA	NN	AA	AA	AA	NN	NN	AA	AA	NN	AA	AA	NN	NN	AA	AA	AA	AA	AA	AA	NN	AA	AA	AA	NN	AA	AA	AA	AA	AA	AA	AA	AA	AA	AA	AA	AA	AA	AA	AA	AA	AA	AA	AA	AA	AA	AA	AA
scaffold_925|ref0043447_58046	G/T	GG	NN	NN	GG	GG	NN	NN	GG	NN	NN	NN	GT	NN	NN	GT	GG	GG	GT	GG	GG	GT	GG	GG	GG	NN	GG	GT	GT	GT	GG	GG	GT	GG	GG	NN	GG	GG	GG	GG	GT	GT	GG	GT	NN	GG	GT	GT	GT
scaffold_925|ref0043447_58062	A/G	AA	NN	AA	AA	AA	NN	NN	AA	AA	NN	AA	AA	NN	NN	AA	AA	AA	AA	AA	AA	NN	AA	AA	AA	NN	AA	AA	AA	AA	AA	AA	AA	AA	AA	AA	AA	AA	AA	AA	AA	AA	AA	AA	AA	AA	AA	AA	AA
scaffold_925|ref0043447_58082	G/A	GG	NN	NN	GG	GG	NN	NN	GG	NN	NN	NN	GA	NN	NN	GA	GG	GG	GA	GG	GG	GA	NN	GG	GG	NN	GG	GA	GA	GA	GG	GG	GA	GG	GG	NN	GG	GG	GG	GG	GA	GA	GG	GA	NN	GG	GA	GA	GA
scaffold_925|ref0043447_58112	G/A	GG	NN	NN	GG	GG	NN	NN	GG	NN	NN	NN	GA	NN	NN	GA	GG	NN	GA	GG	GG	GA	GG	GG	GG	NN	GG	GA	GA	GA	GG	GG	GA	GG	GG	NN	GG	GG	GG	GG	GA	GA	GG	GA	NN	GG	GA	GA	GA
scaffold_925|ref0043447_58482	C/T	NN	NN	NN	NN	CC	CT	NN	CC	NN	NN	NN	CT	NN	NN	CT	CC	CT	CC	NN	CC	CT	NN	CC	NN	NN	CC	CT	CC	CT	CT	CC	CT	CC	CC	CC	CC	CC	CC	CC	NN	CC	CC	CT	CC	CC	CT	NN	CT
scaffold_922|ref0043444_2853	T/C	NN	NN	NN	NN	TC	TC	TC	TC	TT	NN	TC	TC	TC	NN	TC	TC	TC	NN	TT	NN	TC	NN	TC	NN	NN	NN	TC	TC	TC	TC	TT	TT	NN	NN	TT	TC	CC	TT	TC	TC	TC	TC	TC	TC	TC	TT	NN	TC
scaffold_922|ref0043444_2861	G/T	NN	NN	NN	NN	GT	GT	GT	GT	GG	NN	GT	GT	GT	NN	GT	GT	GT	NN	GG	NN	GT	NN	GT	NN	NN	NN	GT	GT	GT	GT	GG	GG	NN	NN	GG	GT	TT	GG	GT	GT	GT	GT	GT	GT	GT	GG	NN	GT
scaffold_922|ref0043444_72941	G/T	NN	NN	GG	GG	GG	GT	GT	GT	NN	NN	GT	GT	NN	NN	NN	NN	NN	GG	GT	NN	NN	GT	NN	GT	NN	GG	GT	NN	GT	GT	GG	GT	GG	GG	GT	GG	GG	GG	GT	GT	GG	GT	GT	GG	GG	GT	GT	GT
scaffold_922|ref0043444_72964	T/C	NN	NN	NN	TT	TT	TT	NN	TT	TC	NN	TT	TT	TT	NN	TT	TT	TT	TT	TT	NN	NN	NN	NN	TT	TT	TT	TT	TT	TT	TT	TT	TT	TT	TT	TT	TT	TT	TT	TT	TT	TT	TT	TT	TT	TT	TT	TT	TT
scaffold_922|ref0043444_80799	A/G	AA	AG	NN	AA	NN	AG	AG	AG	AA	NN	NN	AG	AG	NN	NN	AG	AG	AA	AA	AG	NN	NN	AG	NN	AG	AA	AG	AG	AG	AG	AA	AA	AA	NN	AA	AG	GG	AA	AG	AG	AG	AG	AG	AG	AG	NN	AG	AG
scaffold_922|ref0043444_97465	G/A	NN	NN	NN	GG	NN	NN	NN	GG	GG	NN	NN	GG	NN	NN	NN	NN	NN	GG	GG	NN	NN	NN	NN	NN	NN	NN	GG	GG	GG	GG	GG	GG	GG	NN	GG	GG	GG	GG	GG	GG	GG	GG	GG	GG	NN	GG	GG	GG
scaffold_922|ref0043444_97496	T/C	NN	TC	NN	TT	NN	NN	NN	TT	TC	NN	NN	TT	NN	NN	NN	NN	NN	TT	TT	NN	NN	NN	NN	NN	NN	NN	TT	TT	TT	TT	TT	TT	TT	NN	TT	TT	TT	TT	TT	TT	TT	TT	TT	TC	NN	TT	TT	TT
scaffold_922|ref0043444_97523	C/G	NN	CG	NN	CC	NN	NN	NN	CC	CG	NN	NN	CC	NN	NN	NN	NN	NN	CC	CC	NN	NN	NN	NN	NN	NN	NN	CC	CC	CC	CC	CC	CC	CG	NN	CC	CC	CC	CG	CC	CC	CC	CC	CC	CG	NN	CC	CC	CC
scaffold_923|ref0043445_73215	A/G	AG	NN	GG	NN	AA	NN	AG	AA	AG	NN	NN	AG	AG	NN	AG	AA	AG	GG	AG	NN	AG	NN	NN	NN	NN	AG	AG	AG	AG	AG	AG	AA	AA	AG	AG	AA	NN	AA	AG	NN	AG	AA	AG	NN	AG	AA	AG	AG
scaffold_923|ref0043445_73238	A/G	NN	NN	AA	NN	GG	NN	NN	GG	AG	NN	NN	AG	AG	NN	AG	GG	NN	AA	AG	NN	AG	AG	NN	AG	NN	AA	AG	AG	AG	AG	AA	GG	AG	NN	AG	GG	NN	AG	AG	NN	AG	GG	AG	AG	AA	GG	AG	AG
scaffold_923|ref0043445_73239	G/A	NN	NN	GG	NN	GA	NN	NN	GA	GA	NN	NN	GA	NN	NN	NN	GA	NN	GG	GG	NN	NN	NN	GA	NN	NN	GG	GA	GA	GA	GG	GG	GA	GG	NN	GG	GG	NN	GG	GA	NN	GG	AA	GG	GA	GG	GA	GA	GA
scaffold_923|ref0043445_79472	A/G	AG	NN	NN	AG	GG	GG	AG	GG	AG	NN	NN	AG	NN	AG	AG	NN	AG	AA	AG	AG	AG	AG	NN	AG	AG	NN	AG	AG	AG	AG	AA	NN	AG	NN	AG	GG	GG	AG	AG	NN	AG	GG	AG	AG	AA	GG	AG	AG
scaffold_923|ref0043445_79511	A/G	NN	NN	NN	AA	NN	AG	AG	AG	AA	NN	NN	AA	NN	AG	AG	NN	NN	AA	AG	AA	AG	NN	NN	AA	NN	NN	AA	AA	AA	AG	AA	AG	AA	NN	AG	AG	AA	AA	AA	AA	AG	AA	AG	AG	AA	AG	AA	NN
scaffold_923|ref0043445_99377	G/C	NN	NN	NN	GC	NN	NN	NN	NN	NN	GC	NN	GC	NN	NN	NN	NN	GC	NN	GC	NN	GC	NN	NN	NN	GC	GG	GC	GC	GC	GC	GC	GG	GG	NN	GC	GG	GG	GG	GC	GG	GC	GG	GC	GC	NN	GG	GC	GC
scaffold_923|ref0043445_99410	C/T	NN	NN	NN	CC	CT	NN	NN	NN	NN	NN	NN	CT	NN	NN	NN	CT	NN	CC	NN	NN	NN	NN	CT	NN	CT	CC	CT	CT	CT	CC	CC	CT	CC	NN	CC	CC	CC	NN	CT	TT	CC	TT	CC	NN	CC	CT	CT	CT
scaffold_923|ref0043445_99446	A/T	NN	NN	NN	AT	NN	NN	NN	NN	NN	NN	NN	AA	NN	NN	NN	NN	AT	AA	AT	NN	AT	NN	NN	NN	NN	AA	AA	AA	AA	AT	AA	AT	AA	NN	AT	AT	AA	AA	AA	AA	AT	AA	AT	AT	NN	AT	AA	AA
scaffold_926|ref0043448_28286	G/T	GT	NN	GT	NN	GT	NN	GT	GT	GT	NN	NN	GT	NN	NN	NN	GT	NN	GG	NN	NN	NN	GT	NN	NN	NN	GT	GT	GT	GT	GT	TT	GT	TT	GT	GT	GT	TT	NN	TT	GG	GG	GT	TT	GT	GT	TT	TT	GG
scaffold_926|ref0043448_28320	A/C	AC	NN	AC	NN	AC	NN	AC	AC	AC	NN	NN	AC	NN	NN	NN	AC	NN	AA	NN	NN	NN	AC	NN	NN	AC	AC	AC	AC	AC	AC	CC	AC	CC	AC	AC	AC	CC	NN	CC	AA	AA	AC	CC	AC	AC	CC	CC	AA
scaffold_926|ref0043448_28348	C/T	NN	NN	NN	NN	CC	NN	NN	CC	CC	NN	NN	CC	NN	NN	NN	CC	NN	CC	NN	NN	NN	NN	NN	NN	NN	CC	CC	CC	CC	CC	CC	CC	CC	NN	CC	CC	CC	CC	CC	CC	CC	CC	CC	CC	NN	CC	CC	CC
scaffold_926|ref0043448_53503	G/C	NN	NN	NN	GG	NN	NN	NN	GG	GG	NN	NN	GG	NN	NN	NN	NN	NN	GG	GG	NN	NN	NN	NN	NN	NN	GG	GG	GG	GG	GG	GG	GG	GG	NN	GG	NN	GG	NN	GG	NN	GG	GG	GG	NN	GG	GG	GG	GG
scaffold_926|ref0043448_53510	G/C	NN	NN	NN	GG	NN	NN	NN	GG	GG	NN	NN	GG	NN	NN	NN	NN	NN	GG	GG	NN	NN	NN	NN	NN	NN	GG	GG	GG	GG	GG	GG	GG	GG	NN	GG	NN	GG	NN	GG	NN	GG	GG	GG	NN	GG	GG	GG	GG
scaffold_926|ref0043448_53620	C/T	NN	NN	NN	CC	CC	NN	CC	CC	CC	NN	NN	CC	NN	NN	CC	NN	NN	CC	CC	NN	NN	NN	NN	NN	NN	CC	CC	CC	CC	CC	CC	CC	CC	CC	CC	NN	CC	CC	CC	CC	CC	CC	CC	CC	NN	NN	CC	CC
scaffold_926|ref0043448_53645	T/G	NN	NN	NN	TT	TT	NN	TT	TT	TG	NN	NN	TT	NN	NN	TT	NN	NN	TT	TT	NN	NN	NN	NN	NN	NN	TT	TT	TT	TT	TT	TT	TT	TT	TT	TT	NN	TT	TT	TT	TT	TT	TT	TT	TT	NN	NN	TT	TT
scaffold_926|ref0043448_54302	A/G	NN	NN	NN	NN	NN	NN	NN	AA	AG	NN	AA	AA	NN	NN	NN	NN	NN	AA	NN	NN	NN	NN	NN	NN	NN	AA	NN	AA	AA	AA	AA	AA	AA	NN	AA	AA	AA	AA	AA	AA	AA	AA	AA	NN	NN	AA	NN	AA
scaffold_926|ref0043448_54322	C/A	NN	NN	NN	CC	NN	NN	NN	CC	CC	NN	CC	CC	NN	NN	NN	NN	NN	CC	NN	NN	NN	NN	NN	NN	NN	CC	NN	CC	CC	CC	CC	CC	CC	NN	CC	CC	CC	CC	CC	CC	CC	CC	CC	NN	NN	CC	NN	CC
scaffold_926|ref0043448_54455	C/T	NN	NN	NN	CC	NN	NN	NN	CC	CC	NN	NN	CC	CT	CT	NN	CT	CT	CC	NN	NN	NN	NN	NN	CC	CT	CT	CT	CT	CT	CT	CC	CC	CT	CT	CT	CC	NN	CT	CC	CC	CT	CT	CC	CT	CT	CC	CC	CT
scaffold_926|ref0043448_77880	C/G	NN	NN	GG	CG	NN	NN	NN	GG	CG	NN	NN	GG	NN	NN	NN	NN	GG	GG	GG	NN	NN	NN	NN	GG	NN	CG	NN	GG	GG	GG	GG	GG	GG	CG	GG	GG	GG	GG	GG	GG	GG	GG	GG	GG	CC	GG	NN	GG
scaffold_926|ref0043448_77892	C/T	NN	NN	TT	CT	NN	NN	NN	TT	CT	NN	NN	TT	NN	NN	NN	NN	NN	TT	TT	NN	NN	NN	NN	TT	NN	CT	NN	TT	TT	TT	TT	TT	TT	CT	TT	TT	TT	TT	TT	TT	TT	TT	TT	TT	CC	TT	NN	TT
scaffold_926|ref0043448_77925	T/C	NN	NN	CC	TC	NN	NN	NN	CC	TC	NN	NN	CC	NN	NN	NN	NN	CC	CC	CC	NN	NN	NN	NN	CC	NN	TC	NN	CC	CC	CC	CC	CC	CC	TC	CC	CC	CC	CC	CC	CC	CC	CC	CC	CC	TT	CC	NN	CC
scaffold_926|ref0043448_78194	C/A	NN	NN	NN	CA	NN	NN	NN	AA	CA	NN	NN	AA	NN	NN	NN	NN	NN	NN	AA	NN	NN	NN	NN	NN	NN	CA	AA	AA	AA	AA	AA	AA	AA	CA	AA	NN	AA	AA	AA	NN	AA	AA	AA	NN	NN	NN	NN	NN
scaffold_926|ref0043448_78211	A/G	NN	NN	AG	AG	AG	NN	NN	AG	AA	NN	NN	AG	AG	NN	NN	AG	NN	NN	AG	NN	NN	NN	NN	NN	AG	AG	AG	AG	AG	AG	AG	AG	AG	AG	AG	AG	GG	AG	GG	NN	AA	AG	GG	AG	NN	NN	NN	NN
scaffold_926|ref0043448_78215	T/C	NN	NN	NN	TC	NN	NN	NN	CC	TC	NN	NN	CC	NN	NN	NN	NN	NN	NN	CC	NN	NN	NN	NN	NN	NN	TC	CC	CC	CC	CC	CC	CC	CC	TC	CC	NN	CC	CC	CC	NN	CC	CC	CC	NN	NN	NN	NN	NN
scaffold_926|ref0043448_78230	T/C	NN	NN	NN	TC	NN	NN	NN	CC	TC	NN	NN	CC	NN	NN	NN	NN	NN	NN	CC	NN	NN	NN	NN	NN	NN	TC	CC	CC	CC	CC	CC	CC	CC	TC	CC	NN	CC	CC	CC	NN	CC	CC	CC	NN	NN	NN	NN	NN
scaffold_926|ref0043448_80494	C/G	NN	NN	NN	GG	NN	NN	NN	GG	GG	NN	NN	GG	NN	NN	NN	NN	NN	GG	NN	NN	NN	NN	NN	NN	GG	NN	NN	GG	GG	GG	GG	GG	GG	NN	GG	GG	GG	GG	GG	GG	GG	GG	GG	GG	NN	GG	GG	GG
scaffold_926|ref0043448_80505	G/T	NN	NN	GT	NN	GT	NN	GT	GT	GT	NN	NN	GT	NN	NN	NN	GT	NN	GG	NN	NN	GT	NN	NN	NN	GT	NN	GT	GT	GT	GT	GT	GT	GT	NN	GT	GT	TT	GT	TT	NN	GG	GT	TT	GG	NN	TT	TT	GG
scaffold_926|ref0043448_80525	T/C	NN	NN	TC	TC	TC	NN	TC	TC	TC	NN	NN	TC	NN	NN	NN	TC	NN	CC	NN	NN	TC	NN	NN	NN	TC	NN	TC	TC	TC	TC	TC	TC	TC	NN	TC	TC	TT	TC	TT	NN	CC	TC	TT	CC	NN	TT	TT	CC
scaffold_926|ref0043448_89116	G/A	NN	NN	GA	NN	NN	GG	NN	GA	NN	NN	GA	GA	GA	NN	NN	NN	NN	GG	GA	NN	NN	NN	NN	GA	GA	NN	GA	GA	GA	GA	GA	GA	GA	GA	GA	GA	AA	GA	NN	NN	GG	GA	AA	GA	NN	NN	NN	NN
scaffold_926|ref0043448_100339	T/C	TT	NN	NN	NN	TT	NN	NN	TC	NN	TC	NN	TT	NN	NN	NN	NN	NN	TC	NN	NN	TC	NN	NN	TC	NN	NN	TT	TT	TT	TT	TC	TT	TT	NN	TT	TT	TT	TT	TT	TT	TT	CC	NN	TC	NN	TC	NN	TC
scaffold_926|ref0043448_100340	T/C	TT	NN	NN	TT	TT	NN	NN	TT	NN	TC	NN	TT	NN	NN	NN	NN	NN	TT	NN	NN	NN	NN	NN	TT	NN	NN	TT	TT	TT	TT	TT	TT	TT	NN	TT	TT	TT	TT	TT	TT	TT	TT	NN	TT	NN	TT	NN	TT
scaffold_926|ref0043448_132929	C/A	NN	NN	CC	CC	NN	NN	NN	CC	CC	NN	NN	CC	NN	NN	CC	CC	NN	CC	CC	NN	NN	NN	NN	CC	NN	NN	CC	CC	CC	CC	CC	CC	CC	NN	CC	CC	CC	CC	CC	CC	CC	CC	CC	CC	NN	CC	CC	CC
scaffold_927|ref0043449_64315	G/A	GA	NN	NN	NN	NN	NN	NN	GG	NN	NN	NN	GG	NN	NN	NN	NN	NN	GG	NN	NN	NN	NN	NN	NN	NN	NN	NN	GG	GG	GG	GG	GG	GG	NN	GG	GG	GG	GG	GG	NN	GG	GG	GG	GA	NN	GG	NN	GG
scaffold_927|ref0043449_76412	A/G	NN	AG	NN	NN	AG	GG	AG	GG	NN	NN	NN	NN	NN	NN	NN	NN	NN	GG	NN	NN	NN	NN	NN	NN	NN	AG	NN	AG	NN	AG	GG	GG	GG	AG	AG	AG	NN	GG	NN	GG	AA	AG	AG	AG	GG	NN	AG	NN
scaffold_927|ref0043449_103538	G/T	NN	NN	NN	GT	NN	TT	NN	TT	TT	NN	GT	TT	NN	NN	NN	NN	NN	GT	NN	NN	TT	NN	GT	NN	NN	GT	NN	TT	TT	GT	GT	TT	GT	NN	GT	GT	TT	GT	TT	GT	GT	TT	GT	GT	NN	GT	TT	GT
scaffold_14538|ref0034846_8855	C/T	NN	NN	CT	NN	CC	NN	NN	CT	NN	NN	NN	CC	NN	NN	CC	NN	NN	CC	NN	NN	NN	NN	NN	NN	NN	CC	CT	CC	CT	NN	CC	CC	CC	NN	CC	CT	CC	CC	CC	CC	CT	NN	CT	CC	CT	CT	CC	CC
scaffold_14538|ref0034846_8870	C/T	NN	NN	NN	NN	CC	NN	NN	CT	NN	NN	NN	CC	CT	NN	CC	CT	NN	CC	NN	NN	NN	NN	NN	NN	NN	CC	CT	CC	CT	NN	CC	CC	CC	NN	CC	CT	CC	CC	CC	CC	CT	NN	CT	CC	CT	CT	CC	CC
scaffold_14538|ref0034846_10269	T/A	NN	TT	NN	TA	TA	TA	TA	TT	TT	NN	NN	TT	NN	NN	NN	NN	NN	TT	TA	TA	NN	NN	NN	NN	NN	NN	NN	TT	TT	TA	TT	TA	TA	NN	TA	NN	NN	TA	TA	TA	TT	TA	TA	NN	NN	TA	TA	NN
scaffold_14538|ref0034846_10279	T/C	NN	NN	NN	TC	TC	TC	TC	TT	TT	NN	NN	TT	NN	NN	NN	NN	NN	TT	TC	TC	NN	NN	NN	NN	NN	NN	NN	TT	TT	TC	TT	TC	TC	NN	TC	NN	NN	TC	TC	TC	TT	TC	TC	NN	NN	TC	TC	NN
scaffold_14538|ref0034846_10284	G/A	NN	GA	NN	GA	GA	GA	NN	GA	GA	NN	NN	GG	NN	NN	NN	GA	NN	AA	GA	GA	NN	NN	NN	NN	NN	GA	NN	GA	GA	GA	GG	GA	AA	NN	GA	GA	NN	AA	GA	GA	GA	GA	AA	GA	NN	NN	GA	GA
scaffold_14850|ref0040624_16847	A/G	NN	NN	NN	AA	AA	NN	NN	AA	AA	NN	NN	AA	NN	NN	NN	NN	NN	AA	AA	NN	NN	AG	NN	AG	NN	NN	AA	AA	AA	AA	AA	AA	NN	NN	AA	NN	NN	NN	AA	NN	AA	AA	AA	AA	NN	NN	NN	NN
scaffold_14850|ref0040624_16857	T/C	NN	NN	NN	TT	CC	TC	NN	CC	TC	NN	NN	CC	NN	NN	NN	NN	NN	TT	TC	NN	NN	TC	NN	TC	NN	NN	TC	TC	TC	TC	CC	TC	NN	NN	TC	NN	TC	NN	TC	NN	CC	TC	CC	TC	NN	CC	NN	TC
scaffold_14850|ref0040624_16875	C/T	NN	NN	NN	CC	CC	NN	NN	CC	CC	NN	NN	CC	NN	NN	NN	NN	NN	CC	CC	NN	NN	CT	NN	CT	NN	NN	CC	CC	CC	CC	CC	CC	NN	NN	CC	NN	NN	NN	CC	NN	CC	CC	CC	CC	NN	NN	NN	CC
scaffold_14850|ref0040624_25438	T/G	NN	NN	NN	TG	NN	NN	NN	GG	TG	NN	NN	GG	NN	NN	NN	NN	NN	GG	GG	NN	NN	NN	NN	NN	NN	NN	NN	GG	GG	GG	TG	GG	TG	NN	GG	NN	GG	TG	GG	GG	GG	GG	GG	TG	TT	GG	NN	GG
scaffold_14852|ref0040622_19758	C/A	CC	CA	CC	CA	CC	CC	CC	CC	CC	CA	CC	CC	CC	CC	CC	CC	CC	CA	CC	CC	CC	CC	CC	CC	CC	CA	CC	CC	CC	CC	CC	CC	CC	CA	CC	CC	CC	CC	CC	CC	CC	CC	CC	CC	CA	CC	CC	CC
scaffold_14852|ref0040622_19777	A/G	AG	AG	AG	AG	AG	AG	AG	AG	AA	AG	AG	AG	AG	AG	AG	NN	AG	AG	NN	AG	NN	NN	AA	AG	AA	AG	AA	AA	AA	AG	AG	AG	AG	AG	AG	AA	AG	AG	AG	AG	AG	AG	AG	AG	AG	AG	AG	AG
scaffold_14852|ref0040622_19781	G/T	GG	NN	GG	GG	GG	GG	GG	GG	GG	NN	GG	GG	GG	GG	GG	GG	GG	GG	GG	GG	GG	GG	GG	GG	GG	GG	GG	GG	GG	GG	GG	GG	GG	GG	GG	GG	GG	GG	GG	GG	GG	GG	GG	GG	GG	GG	GG	GG
scaffold_14852|ref0040622_19782	A/T	AA	NN	AA	AA	AA	AA	AA	AA	AA	NN	AA	AA	AA	AA	AA	AA	AA	AA	AA	AA	AA	AA	AA	AA	AA	AA	AA	AA	AA	AA	AA	AA	AA	AA	AA	AA	AA	AA	AA	AA	AA	AA	AA	AA	AA	AA	AA	AA
scaffold_14852|ref0040622_19803	C/A	CA	CA	CC	CC	CC	CA	CC	CA	CA	CA	CC	CC	CC	CC	CC	CA	CC	CA	CA	CC	CC	CA	CC	CA	CC	CA	CC	CC	CC	CA	CC	CC	CA	CA	CC	CA	CA	CA	CC	CC	CA	CC	CA	CA	CA	CC	CC	CC
scaffold_14530|ref0034848_3675	G/T	GT	GT	GT	GT	GT	GT	GT	GT	GT	NN	GT	GT	GT	NN	GT	GT	NN	GG	GG	GT	NN	GT	GT	GT	GT	GT	GT	GT	GT	GT	GG	GG	GT	GT	NN	GT	GT	GT	GT	GT	GT	GT	GT	GT	GT	GT	GT	GT
scaffold_14530|ref0034848_3688	A/G	AG	AG	AG	AG	AG	AG	AG	AG	AG	NN	AG	AG	AG	NN	AG	AG	NN	GG	GG	AG	NN	AG	AG	AG	AG	AG	AG	AG	AG	AG	GG	GG	AG	AG	NN	AG	AG	AG	AG	AG	AG	AG	AG	AG	AG	AG	AG	AG
scaffold_14530|ref0034848_3694	G/T	GT	GT	GT	GT	GT	GT	GT	GT	GT	NN	GT	GT	GT	NN	GT	GT	NN	TT	TT	GT	NN	GT	GT	GT	GT	GT	GT	GT	GT	GT	NN	TT	GT	GT	TT	GT	GT	GT	GT	GT	GT	GT	GT	GT	GT	GT	GT	GT
scaffold_5761|ref0041974_30073	C/A	NN	CA	CA	NN	NN	NN	CA	CC	NN	NN	NN	CC	NN	NN	NN	NN	NN	NN	NN	NN	NN	NN	NN	NN	NN	NN	NN	CC	CC	CC	CA	NN	NN	NN	NN	NN	CC	NN	CC	NN	CC	CC	CC	CA	NN	NN	CC	CC
scaffold_5761|ref0041974_30121	G/T	NN	GT	GT	NN	NN	NN	GT	GG	NN	NN	NN	GG	NN	NN	NN	NN	NN	NN	NN	NN	NN	NN	NN	NN	NN	NN	NN	GG	GG	GG	GT	NN	NN	NN	NN	NN	GG	NN	GG	NN	GG	GG	GG	GT	NN	NN	GG	GG
scaffold_5761|ref0041974_30125	C/T	NN	NN	NN	NN	NN	NN	NN	CC	NN	NN	NN	CC	NN	NN	NN	NN	NN	CC	NN	NN	NN	NN	NN	NN	NN	NN	NN	CC	CC	CC	CC	NN	NN	NN	NN	NN	CC	NN	CC	NN	CC	CC	CC	NN	NN	NN	CC	CC
scaffold_5761|ref0041974_45853	C/A	NN	NN	NN	CC	NN	NN	NN	CC	CC	NN	NN	CC	NN	NN	NN	NN	NN	CC	CC	NN	NN	NN	NN	NN	NN	NN	NN	CC	CC	CC	CC	CC	CC	NN	CC	NN	CC	CC	CC	CC	CC	CC	CC	CC	NN	CC	CC	NN
scaffold_5761|ref0041974_45873	A/G	AG	NN	AG	AG	AG	AG	AG	AG	NN	NN	NN	GG	NN	AG	NN	NN	NN	AG	NN	NN	NN	AG	NN	AG	NN	AG	NN	GG	GG	AG	AG	AG	AG	AG	AG	NN	AA	AG	NN	GG	AG	GG	AG	AG	GG	AG	GG	NN
scaffold_5761|ref0041974_45893	C/A	CA	NN	CA	CA	CA	CA	CA	CA	NN	NN	NN	AA	NN	CA	NN	NN	CA	CA	NN	NN	NN	NN	NN	NN	NN	CA	NN	AA	AA	CA	CA	CA	CA	CA	CA	NN	CC	CA	NN	AA	CA	AA	CA	CA	AA	CA	AA	NN
scaffold_5765|ref0041970_21685	A/G	NN	AA	AA	AA	AG	AA	AA	AA	AA	AA	AA	AA	AA	AA	AA	NN	AA	AA	NN	AG	NN	AA	NN	AA	AA	AA	AA	NN	AA	AA	AG	AA	AA	AA	AA	AA	AA	AA	AA	AA	AA	AA	AA	AA	AA	AA	NN	AA
scaffold_5765|ref0041970_21755	C/T	CT	CT	CT	CT	CT	CT	CT	CT	CT	CT	CT	CT	CT	CT	CT	CT	CT	NN	CT	CT	CT	CT	CT	CT	CT	CT	CT	CT	CT	CT	CT	CT	NN	CT	CT	CT	CT	CT	CT	CT	CT	CT	CT	CT	CT	CT	CT	CT
scaffold_5765|ref0041970_21759	C/A	CA	CA	CA	CA	CA	CA	CA	CA	CA	CA	CA	CA	CA	CA	CA	CA	CA	NN	CA	CA	CA	CA	CA	CA	CA	CA	CA	NN	NN	CA	CC	CA	CC	CA	CA	CA	CA	CA	CA	CA	NN	CA	NN	CA	CA	CA	CA	CA
scaffold_43635|ref0041979_91	A/C	AC	AC	AA	AA	AA	AA	AA	AA	AA	AC	AA	AC	NN	AA	AA	AC	AA	AC	NN	AA	AA	AA	NN	AA	AC	AC	AA	AA	AA	AC	AC	AC	AA	AA	AC	AA	AA	NN	AA	AA	AA	AA	AC	AC	AA	NN	AA	NN
scaffold_43635|ref0041979_96	C/T	CT	CT	CT	CT	CT	CT	CT	CT	CT	CT	CT	CT	CT	CT	CT	CT	CT	CT	CT	CT	CT	CT	CT	CT	CT	CT	CT	CT	CT	CT	CT	CT	CT	CT	CT	CT	CT	CT	CT	CT	CT	CT	CT	CT	CT	CT	CT	CT
scaffold_43635|ref0041979_98	G/A	GG	GG	GG	GA	GA	GA	GG	GG	GG	NN	GG	GG	GG	GG	NN	NN	GG	GA	GG	GG	GG	GG	GG	GG	GG	GG	GG	GG	GG	GG	GG	GG	GG	GA	GG	GG	GA	GA	GG	GG	GG	GG	NN	GA	GG	GG	GA	GG
scaffold_43635|ref0041979_123	T/G	TG	TG	TG	TG	TG	TG	TG	TG	TG	TG	TG	TG	TG	TG	TG	TG	TG	TG	TG	TG	TG	TG	TG	TG	TG	TG	TG	TG	TG	TG	TG	TG	TG	TG	TG	TG	TG	TG	TG	TT	TG	TG	TG	TG	TG	TG	TG	TG
scaffold_43635|ref0041979_828	C/T	CT	NN	CT	CT	CT	CT	TT	CT	CT	NN	TT	CT	NN	CT	CT	CT	CT	CT	CT	CT	CT	CT	CT	CT	NN	CT	CT	CT	CT	CT	CT	CT	NN	CT	CT	CT	CT	CT	CT	CT	CT	CT	CC	CT	CT	CT	CT	CT
scaffold_43635|ref0041979_845	T/C	TC	TC	NN	NN	TC	TC	TC	TT	NN	TC	TC	NN	TC	TC	TC	TC	TC	NN	TC	TC	NN	TC	TC	TC	TC	NN	TC	TT	TC	NN	NN	TT	TT	NN	TT	TC	TC	NN	TC	NN	NN	TT	NN	TT	NN	NN	TC	TC
scaffold_43635|ref0041979_857	T/G	NN	TT	TT	TT	TT	NN	TT	TG	TT	TT	TT	TG	TT	NN	TT	TT	NN	NN	NN	NN	TT	TT	TT	TT	NN	TG	TT	TG	TG	TG	TG	TG	TG	TT	TG	TG	TG	TG	TG	TG	TG	TG	TG	TG	TG	TG	TG	TG
scaffold_2379|ref0043197_13737	C/G	NN	CG	GG	GG	NN	NN	NN	GG	GG	NN	NN	GG	NN	NN	GG	NN	NN	GG	NN	NN	NN	NN	NN	NN	NN	GG	NN	GG	GG	GG	GG	GG	GG	NN	GG	GG	GG	GG	GG	GG	GG	GG	GG	NN	CG	GG	GG	GG
scaffold_2379|ref0043197_13749	C/G	CG	NN	CC	CG	NN	NN	NN	CC	CG	NN	NN	CC	NN	NN	CC	NN	NN	CC	NN	NN	NN	CG	NN	CG	NN	CG	NN	CC	CC	CC	CC	CC	CC	NN	CC	CC	CC	CC	CC	CC	CC	CC	CC	NN	NN	CC	CC	CC
scaffold_2379|ref0043197_13800	C/G	CG	NN	CC	CG	NN	NN	CG	CG	CG	NN	NN	CC	NN	CG	CG	NN	NN	CC	CG	CG	NN	NN	NN	CG	CG	CG	CG	CG	CG	CG	CG	CG	CC	NN	CG	CG	CC	CC	CC	NN	CG	CG	CG	CG	CC	CG	CC	CC
scaffold_2379|ref0043197_16736	C/A	NN	CC	NN	NN	NN	NN	NN	CC	CC	NN	NN	CC	NN	NN	NN	NN	CC	CC	NN	NN	CC	NN	NN	NN	NN	CA	CC	CC	CC	CC	CC	CC	CC	NN	CC	CC	CC	CC	CC	CC	CC	CC	CC	CC	NN	NN	CC	CC
scaffold_2379|ref0043197_16761	G/T	NN	NN	NN	GT	NN	NN	GT	GT	NN	NN	NN	GG	NN	GT	GT	NN	GT	GG	GT	NN	GT	NN	NN	NN	GT	GG	GT	GT	GT	GT	GT	GT	GG	NN	GT	GT	GG	GG	GG	NN	GT	GT	GT	NN	NN	NN	GG	GG
scaffold_2379|ref0043197_16767	C/A	NN	AA	NN	NN	NN	NN	NN	CC	CA	NN	NN	CC	NN	NN	NN	NN	CC	CC	NN	NN	CC	NN	NN	NN	NN	CC	CC	CC	CC	CC	CA	CC	CA	NN	CC	CC	CC	CA	CC	CC	CC	CC	CC	CA	NN	NN	CC	CA
scaffold_2379|ref0043197_16777	G/A	NN	AA	NN	NN	NN	NN	NN	GG	GA	NN	NN	GG	NN	NN	NN	NN	GG	GG	NN	NN	GG	NN	NN	NN	NN	GG	GG	GG	GG	GG	GA	GG	GA	NN	GG	GG	GG	GA	GG	GG	GG	GG	GG	GA	NN	NN	GG	GA
scaffold_2379|ref0043197_91141	A/G	NN	NN	NN	AA	NN	NN	NN	AA	AG	NN	NN	AA	AG	NN	AA	NN	NN	AA	AA	NN	NN	NN	NN	NN	NN	NN	AA	AA	AA	AA	AA	AA	AA	NN	AA	AA	AA	AA	AG	AG	AA	AA	AA	AG	NN	AG	NN	AA
scaffold_2379|ref0043197_91155	A/T	AT	NN	NN	AA	NN	NN	NN	AA	AT	NN	NN	AA	AT	NN	NN	NN	NN	AA	AA	NN	NN	NN	NN	NN	NN	AT	AA	AA	AA	AA	AA	AA	AA	NN	AA	AA	AA	AA	AT	AT	AA	AA	AA	AT	NN	AT	NN	AA
scaffold_2372|ref0043190_5820	G/A	NN	NN	NN	NN	NN	NN	NN	NN	GA	NN	NN	NN	NN	NN	NN	NN	NN	NN	NN	NN	NN	NN	NN	NN	NN	GG	NN	NN	NN	NN	NN	NN	GG	NN	NN	NN	NN	GG	NN	NN	NN	NN	NN	GA	NN	NN	NN	NN
scaffold_2372|ref0043190_27591	A/G	NN	NN	NN	AG	NN	NN	NN	GG	AG	NN	NN	GG	NN	NN	GG	GG	NN	GG	GG	NN	NN	NN	NN	NN	NN	AG	NN	GG	GG	GG	GG	NN	GG	NN	GG	NN	NN	GG	NN	GG	GG	GG	GG	NN	GG	GG	GG	AG
scaffold_2372|ref0043190_27614	T/C	NN	NN	NN	TC	NN	NN	NN	CC	TC	NN	NN	CC	NN	NN	CC	CC	NN	CC	CC	NN	NN	NN	NN	NN	NN	TC	NN	CC	CC	CC	NN	NN	NN	TC	CC	NN	NN	CC	NN	CC	CC	CC	CC	NN	NN	CC	CC	TC
scaffold_2372|ref0043190_27641	T/A	NN	NN	NN	TA	NN	NN	NN	AA	TA	TA	NN	AA	NN	NN	AA	AA	NN	AA	AA	NN	NN	NN	NN	TA	NN	TA	NN	NN	AA	AA	NN	NN	TA	TA	AA	NN	NN	TA	NN	AA	AA	AA	NN	NN	NN	AA	AA	TA
scaffold_2372|ref0043190_27645	T/C	NN	NN	NN	TC	NN	NN	NN	CC	TC	TC	NN	CC	NN	NN	CC	CC	NN	CC	CC	NN	NN	NN	NN	NN	NN	TC	NN	CC	CC	CC	NN	NN	NN	TC	CC	NN	NN	CC	NN	CC	CC	CC	CC	NN	NN	CC	CC	TC
scaffold_2373|ref0043191_8786	A/C	NN	NN	AA	NN	AC	AA	NN	NN	AA	NN	AC	AC	AC	NN	NN	CC	AC	AA	AC	AA	AC	AC	AA	AC	NN	AA	AC	AC	AC	AC	AA	AC	NN	NN	AC	AC	NN	AC	NN	AC	AC	NN	AC	NN	AA	AA	NN	NN
scaffold_2373|ref0043191_13472	A/C	NN	AC	NN	AC	AC	NN	AC	CC	AC	NN	AC	AC	NN	NN	AC	CC	NN	NN	AC	NN	AC	AC	NN	AC	AC	AA	AC	AC	AC	AC	AA	AC	AC	NN	AC	AC	AC	AC	AC	AC	AC	CC	AC	AC	AC	NN	CC	AC
scaffold_2373|ref0043191_73135	A/G	NN	AG	AG	AG	AG	GG	NN	AG	AG	NN	AG	AG	AG	AG	AG	GG	AG	AG	AG	NN	AG	NN	AG	AG	NN	AG	AG	AG	AG	AG	AG	AG	GG	NN	AG	AG	AG	AG	AG	GG	AG	AG	AG	NN	AG	AG	NN	AG
scaffold_2373|ref0043191_73138	A/T	AT	AT	AT	AT	AT	TT	NN	AT	AT	NN	AT	AT	AT	AT	AT	TT	AT	AT	AT	NN	AT	AT	AT	AT	NN	NN	AT	AT	AT	AT	AT	AT	TT	NN	AT	AT	AT	AT	AT	TT	AT	AT	AT	AT	AT	AT	NN	AT
scaffold_2373|ref0043191_73155	G/T	NN	GG	GG	GG	GG	GG	NN	GT	GG	NN	GG	GG	NN	GT	GG	GG	GG	GG	NN	NN	NN	NN	GG	GT	NN	NN	GT	GT	GT	GT	GG	GG	GG	NN	GG	NN	GG	GT	GG	GG	GG	GG	GT	NN	GG	NN	NN	GT
scaffold_33353|ref0040081_892	A/G	AG	NN	AG	AG	AG	AG	AG	AG	AG	AG	AG	NN	NN	NN	AG	AG	AG	AG	AG	NN	NN	AG	AG	AG	AG	AG	AG	AG	AG	AG	AG	AG	AG	AG	AG	NN	AG	AG	AG	AG	AG	AG	NN	AG	AG	AG	AG	AG
scaffold_33353|ref0040081_966	C/T	CC	CT	CC	CC	CC	CC	CC	CC	CC	NN	CC	CC	NN	CC	CT	NN	NN	CT	CC	NN	CC	NN	CC	CC	NN	CC	CC	CC	CC	CC	NN	CC	CC	CC	CC	NN	CT	CT	CC	CC	CC	NN	CC	NN	CC	CC	CC	CC
scaffold_33353|ref0040081_1052	T/C	CC	NN	NN	CC	TC	CC	TC	CC	TC	CC	CC	CC	CC	NN	CC	NN	TC	CC	CC	CC	CC	CC	NN	CC	CC	CC	TC	CC	NN	TC	CC	NN	TC	CC	CC	CC	NN	CC	NN	CC	CC	CC	CC	NN	CC	TC	TC	NN
scaffold_33353|ref0040081_1073	G/A	GG	NN	GG	GG	GA	GG	NN	GG	GG	GG	NN	GG	GA	NN	GG	NN	GG	GA	GG	NN	GG	NN	GG	GG	NN	NN	GG	GG	GG	GG	GG	GG	NN	NN	GG	GG	GA	NN	GG	GG	NN	GG	GG	GG	GG	NN	GG	GG
scaffold_33353|ref0040081_1109	A/G	AG	AG	AG	AG	AG	AG	AG	AG	AG	AG	AG	AG	AG	AG	AG	AG	AG	AG	AG	AG	AG	AG	AG	AG	AG	AG	AG	AG	AG	AG	AG	AG	AG	AG	AG	AG	AG	AG	AG	AG	AG	AG	AG	AG	AG	AG	AG	AG
scaffold_33353|ref0040081_1114	A/C	AA	AA	NN	AC	AA	NN	AC	AC	AC	NN	AA	AA	NN	NN	AA	NN	AA	AC	AA	AA	AA	NN	AA	NN	AA	AC	AA	NN	AA	NN	AA	AC	AA	AC	AC	AA	AA	NN	AA	AA	AA	AA	AA	AA	AC	AA	AA	AA
scaffold_4900|ref0021607_28312	C/T	NN	NN	NN	NN	NN	NN	NN	NN	NN	NN	NN	NN	NN	NN	NN	NN	NN	NN	NN	NN	NN	NN	NN	NN	NN	CT	NN	NN	NN	NN	NN	NN	NN	NN	NN	NN	NN	NN	NN	NN	NN	NN	CC	NN	NN	NN	NN	NN
scaffold_4374|ref0007258_71589	G/C	NN	NN	NN	GC	NN	NN	NN	GC	GC	NN	NN	CC	GC	GC	GC	GC	GC	CC	GC	NN	NN	NN	NN	NN	GC	CC	NN	GC	GC	GC	CC	GC	CC	NN	CC	CC	CC	NN	GC	GC	NN	GG	GG	GC	NN	NN	NN	GC
scaffold_4374|ref0007258_71594	G/C	NN	NN	NN	GC	NN	NN	NN	GC	GC	NN	NN	CC	GC	GC	GC	NN	NN	CC	GC	NN	NN	NN	NN	NN	GC	GC	NN	GC	GC	GC	GC	GC	CC	GC	CC	CC	CC	NN	GC	GC	NN	GG	GG	GC	NN	NN	NN	GC
scaffold_4374|ref0007258_71596	G/C	NN	NN	NN	GG	NN	GG	NN	GG	NN	NN	NN	GG	NN	NN	NN	NN	NN	GG	NN	GC	NN	NN	NN	NN	NN	GC	NN	GG	GG	GG	GC	GG	GG	GC	GG	GG	GG	GG	GG	GG	NN	GG	GG	GC	NN	NN	NN	GG
scaffold_41314|ref0007251_110	T/G	TG	TG	TG	TG	TG	TG	NN	TG	TG	NN	TG	TG	TG	NN	TG	TG	TG	TG	TG	TG	TG	TG	NN	TG	TG	TG	TG	TG	TG	TG	TG	TG	TG	TG	TG	TG	TG	TG	TG	TG	TG	TG	TG	TG	TG	TG	TG	TG
scaffold_41314|ref0007251_125	A/G	NN	AG	AG	AG	AG	AG	AG	AG	AG	NN	AG	AG	AG	NN	AG	AG	AG	AG	AG	NN	AG	AG	NN	AG	AG	AG	AG	AG	AG	AG	AG	AG	AG	AG	AG	AG	AG	AG	AG	NN	AG	AG	AG	AG	AG	AG	AG	AG
scaffold_41314|ref0007251_131	A/G	NN	AG	AG	AG	AG	AG	AG	AG	AG	NN	AG	AG	AG	NN	AG	AG	AG	AG	AG	NN	AG	AG	NN	AG	NN	AG	AG	AG	AG	AG	AG	AG	AG	AG	AG	AG	AG	AG	AG	NN	AG	AG	AG	AG	AG	AG	AG	AG
scaffold_41314|ref0007251_149	C/T	CC	NN	CC	CT	CT	CC	CC	CC	CC	NN	CT	CT	CC	NN	CT	CT	NN	CC	NN	CT	CT	CT	CT	CC	CC	CC	CC	NN	CC	CT	CC	CC	CC	CC	NN	NN	CT	CC	CC	CT	CC	CC	CT	NN	CT	CC	NN	CC
scaffold_41314|ref0007251_160	A/G	NN	NN	NN	NN	AG	NN	AG	AG	NN	NN	AG	AG	AG	AG	AG	NN	AG	AA	AG	NN	AG	AG	AG	AG	NN	NN	AA	AG	AG	AG	AG	AA	AG	AA	AG	NN	AG	NN	AA	AG	AG	AG	AG	AG	AA	AG	AG	NN
scaffold_41314|ref0007251_171	G/A	NN	GA	GA	GA	GA	GA	GA	GA	GA	NN	GA	GA	GA	GA	GA	GA	GA	GA	GA	GA	GA	GA	GA	GA	GA	GA	GA	GA	GA	GA	GA	GA	GA	GA	GA	GA	GA	GA	GA	GA	GA	GA	GA	GA	GA	GA	GA	GA
scaffold_41314|ref0007251_186	T/C	NN	TC	TC	TC	TC	TC	TC	TC	TC	NN	TC	TC	TC	TC	TC	TC	TC	TC	TC	TC	TC	TC	TC	TC	TC	NN	TC	TC	TC	TC	TC	TC	TC	TC	TC	TC	TC	TC	TC	TC	TC	TC	TC	TC	TC	TC	TC	TC
scaffold_41314|ref0007251_189	G/A	NN	GA	GA	GA	GA	AA	GA	GA	GA	NN	NN	GA	GA	AA	NN	GA	GA	GA	GA	NN	GA	NN	AA	AA	NN	GA	GA	GA	GA	GA	NN	GA	AA	NN	NN	GA	GA	NN	GA	NN	NN	GA	NN	GA	GA	GA	NN	GA
scaffold_41314|ref0007251_192	G/A	GA	GA	GA	GA	NN	GA	GA	GA	GA	NN	NN	GA	GA	GA	GA	GA	NN	GA	GG	NN	NN	NN	GA	GA	GA	NN	GA	GA	GA	GA	NN	NN	GA	NN	GA	GA	GA	GA	GA	GA	GA	GA	GA	GA	GA	GA	GA	GA
scaffold_41314|ref0007251_229	G/A	GA	GA	GA	GA	GA	GA	GA	GA	GA	GA	GA	GA	GA	GA	GA	GA	GA	GA	GA	GA	GA	GA	GA	GA	GA	GA	GA	GA	GA	GA	GA	GA	GA	GA	GA	GA	GA	GA	GA	GA	GA	GA	GA	GA	GA	GA	GA	GA
scaffold_41314|ref0007251_230	G/A	NN	GG	GG	GG	GG	GG	GG	GG	NN	NN	GG	GG	NN	NN	NN	GG	GG	NN	GG	GG	GG	GG	NN	GG	GA	NN	GA	GA	NN	GG	GA	GG	GG	GA	GG	GG	GG	GG	GG	NN	GG	GG	GG	GG	GG	GG	GG	GG
scaffold_41314|ref0007251_237	A/G	AG	AG	AG	AG	AG	AG	AG	AG	AG	NN	AG	NN	AG	AG	AG	AG	AA	AA	NN	AA	AG	NN	AA	NN	NN	AG	AA	AG	AA	NN	AG	AG	AA	AG	AG	AA	AA	AA	NN	NN	AA	AA	AA	NN	AG	AA	NN	AG
scaffold_41314|ref0007251_239	C/T	CT	CT	CT	CT	CT	CT	CT	NN	CT	NN	CT	CT	NN	CT	CT	CT	CT	CT	CT	CT	CT	CT	NN	CT	CT	CT	CT	CT	CT	CT	CT	CT	CT	CT	CT	CT	CT	CT	CT	CT	CT	NN	CT	CT	CT	NN	CT	CT
scaffold_41314|ref0007251_254	T/A	TA	TA	TA	TA	TA	TA	TA	TA	TA	TA	TA	TA	TA	NN	TA	TA	TA	TA	TA	TA	TA	TA	TA	TA	TA	TA	TA	TA	TA	TA	TA	TA	TA	TA	TA	TA	TA	TA	TA	TA	TA	TA	TA	TA	TA	TA	TA	TA
scaffold_41314|ref0007251_256	T/C	NN	TC	TC	TC	NN	TC	NN	TC	TC	TC	TC	TC	TC	TC	NN	TC	TC	TC	TC	TC	TC	TC	TC	TC	TC	TC	TC	TC	TC	TC	TC	TC	TC	TC	TC	TC	NN	TC	TC	TC	TC	TC	TC	TC	TC	NN	TC	NN
scaffold_41314|ref0007251_282	A/G	AG	AG	NN	AG	AG	AG	AG	AG	AG	AG	NN	AG	AG	AG	AG	AG	AG	AG	AG	AG	AG	AG	AG	AG	AG	AG	AG	AG	AG	AG	AG	AG	AG	AG	AG	AG	AG	AG	AG	AG	AG	AG	AG	AG	AG	AA	AG	AG
scaffold_41314|ref0007251_299	A/G	NN	NN	NN	AG	NN	NN	NN	AA	NN	NN	AA	AG	NN	NN	AG	AA	NN	NN	AA	AG	NN	AA	AG	AA	AA	AA	AA	AG	AG	NN	AA	AA	AA	AA	AA	AG	AA	AA	AG	NN	AA	AG	AA	NN	AG	NN	NN	AG
scaffold_41314|ref0007251_306	C/T	CC	CC	CC	CC	CC	CC	NN	CC	CC	NN	NN	CC	CT	CC	CT	CC	NN	CC	CC	CC	CC	CC	CC	CC	CC	CC	CC	CC	CC	NN	CC	CC	CC	CC	CC	NN	NN	CC	CC	NN	CT	CC	CC	NN	CC	NN	NN	NN
scaffold_41314|ref0007251_311	G/A	GG	GA	GA	GA	NN	GG	NN	GA	GA	GA	NN	GG	GG	NN	NN	GG	GG	GG	GG	GG	GG	GG	GG	GG	GG	GG	GG	GG	GG	GG	GG	GG	GA	GG	GG	GA	GG	GA	GG	GG	GG	NN	GG	GG	NN	NN	GG	GG
scaffold_23964|ref0045909_3933	G/A	NN	NN	GA	NN	NN	NN	NN	GG	GA	NN	GA	GG	NN	NN	NN	GA	GA	AA	GA	NN	GA	NN	NN	NN	NN	NN	GA	GA	GA	GA	GA	GA	GG	NN	GA	AA	NN	GG	GG	NN	AA	GG	GA	GA	GA	GG	GG	NN
scaffold_23964|ref0045909_3970	G/C	NN	NN	NN	NN	NN	CC	NN	GG	GC	NN	GC	GG	NN	NN	NN	GC	GC	CC	GC	NN	GC	NN	NN	NN	NN	NN	GC	GC	GC	GC	GG	GC	GG	NN	GC	CC	NN	GG	GG	NN	CC	GG	GC	GC	GC	GG	GG	NN
scaffold_13381|ref0032659_19426	C/T	NN	NN	NN	CT	NN	CC	NN	CC	CT	NN	CC	CC	NN	NN	CC	NN	NN	CC	CC	NN	NN	NN	NN	NN	NN	NN	CC	CC	CC	CC	CC	CC	CC	NN	CC	CC	CC	CC	CC	CC	CC	CC	CC	CC	CC	NN	CC	CC
scaffold_13380|ref0032658_14383	G/A	NN	GA	GA	NN	GG	GG	NN	GG	GG	NN	GG	GG	NN	NN	NN	NN	NN	GA	GG	NN	NN	GA	NN	GA	NN	GG	GG	GG	GG	GG	GG	GG	GG	NN	GG	GG	NN	GG	GG	NN	GG	GG	GG	GA	GA	GG	GG	GG
scaffold_13380|ref0032658_14411	G/T	GT	NN	NN	GT	GT	GT	NN	GT	NN	NN	GT	GT	NN	GT	NN	GT	NN	NN	GT	GT	GT	NN	GT	GT	NN	GT	GT	GT	GT	GT	GT	GT	GT	GT	GT	NN	GT	GT	TT	NN	NN	GT	NN	NN	GT	GT	NN	TT
scaffold_13380|ref0032658_14417	C/A	NN	NN	CC	CA	CC	CC	NN	CC	CA	NN	CC	CC	NN	NN	NN	NN	NN	CC	CC	NN	NN	NN	NN	CC	NN	CC	CC	CC	CC	CC	CC	CC	CC	CC	CC	CC	NN	CC	CC	NN	CC	CC	CC	CC	CA	CC	CC	CC
scaffold_13380|ref0032658_14426	T/C	TC	NN	CC	TC	TC	TC	NN	TC	CC	NN	TC	TC	NN	TC	NN	NN	NN	CC	TC	TC	TC	NN	TC	TC	NN	NN	TC	TC	TC	TC	TC	TC	TC	TC	TC	NN	TC	TC	CC	NN	NN	TC	NN	NN	TC	TC	NN	CC
scaffold_13380|ref0032658_14429	G/A	NN	NN	GG	NN	GG	GG	NN	GA	GG	NN	GG	GG	NN	NN	NN	NN	NN	GG	GG	NN	GG	NN	NN	GG	NN	GG	GG	GG	GG	GG	GG	GG	GG	NN	GG	GG	NN	GG	GG	NN	GG	NN	GG	GG	GG	GA	GG	GG
scaffold_13380|ref0032658_14436	G/T	NN	NN	GG	NN	GG	GG	NN	GG	GG	NN	GG	GG	NN	NN	NN	NN	NN	GG	NN	NN	GG	NN	NN	GG	NN	GG	GG	GG	GG	GG	GG	GG	GG	NN	GG	GG	NN	GG	GG	NN	GG	GG	GG	GG	GG	GG	GG	GG
scaffold_13380|ref0032658_14451	C/T	CT	NN	TT	CT	CT	CT	NN	CT	NN	NN	CT	CT	NN	CT	CC	NN	NN	TT	CT	CT	NN	CT	CT	CT	NN	CT	CT	CT	CT	CT	CT	CT	CT	CT	CT	CT	CT	CT	CT	NN	CT	CT	NN	CT	NN	CT	CT	CT
scaffold_13382|ref0032656_26010	T/C	NN	TC	NN	TC	NN	NN	NN	TT	TC	NN	NN	TC	TC	NN	NN	NN	TC	NN	TC	TC	NN	NN	NN	NN	NN	NN	TC	TC	TC	TC	TC	TT	TC	NN	TC	TC	CC	TC	TC	TC	TC	TT	TT	TC	NN	TT	TC	TT
scaffold_23962|ref0045907_456	T/C	CC	CC	TC	CC	CC	CC	CC	CC	CC	NN	TC	CC	CC	CC	CC	NN	CC	CC	CC	NN	CC	CC	CC	CC	CC	CC	CC	CC	CC	CC	CC	CC	CC	CC	CC	CC	CC	CC	CC	CC	CC	CC	CC	CC	CC	CC	CC	CC
scaffold_23962|ref0045907_504	C/T	CC	CC	CC	CC	CC	CC	CC	CT	CC	CC	CC	CT	CC	CC	CC	CC	CC	CC	CC	CC	CC	CC	CC	CC	NN	CC	CC	CC	CT	CT	CT	NN	CT	CC	CT	CC	NN	CT	NN	CC	NN	CC	CT	NN	CC	CC	CC	CC
scaffold_23962|ref0045907_535	G/C	GC	GC	GC	GC	GC	GC	GC	GC	NN	GC	GC	GC	GC	GC	GC	GC	GC	GC	GC	GC	GC	GC	GC	GC	GC	GC	GC	GC	GC	GC	GC	GC	GC	GC	GC	GC	GC	GC	GC	GC	GC	GC	GC	GC	GC	GC	GC	GC
scaffold_23962|ref0045907_536	C/T	CT	CT	CT	CT	CT	CT	CT	CT	NN	CT	CT	CT	CT	CT	CT	CT	CT	CT	CT	CT	CT	CT	CT	CT	CT	CT	CT	CT	CT	CT	CT	CT	CT	CT	CT	CT	CT	CT	CT	CT	CT	CT	CT	CT	CT	CT	CT	CT
scaffold_23962|ref0045907_537	A/T	AA	AA	AA	NN	AA	AA	AA	AT	AA	AA	AA	AT	AA	AA	AA	AA	AA	AT	AA	NN	AA	NN	AA	AA	NN	AA	AA	AT	AT	AT	AT	AT	AT	AA	AT	AA	AT	AT	AT	AA	AT	AT	AT	AT	AA	AA	NN	AA
scaffold_2880|ref0002571_642	T/C	NN	TC	TC	TC	TC	TC	NN	TC	TC	NN	TC	TC	TC	TC	TC	TC	TC	TC	TC	TC	TC	TC	NN	TC	TC	TC	TC	TC	TC	TC	TC	TC	TC	NN	TC	TC	TC	TC	TC	TC	TC	TC	TC	TC	TC	TC	TC	TC
scaffold_2880|ref0002571_647	C/T	CT	NN	NN	CT	NN	CT	CT	CT	CT	CT	NN	CT	CT	CT	CT	CT	CT	CT	CT	CT	CT	CT	NN	CT	NN	CT	CT	CT	CT	CT	CT	CT	CT	CT	CT	CT	CT	CT	CT	CT	CT	CT	CT	CT	CT	CT	CT	CT
scaffold_2880|ref0002571_656	C/G	NN	CG	CG	CG	CG	CG	NN	CG	CG	NN	CG	CG	CG	CG	CG	CG	CG	CG	CG	CG	CG	CG	NN	CG	CG	CG	CG	CG	CG	CG	CG	CG	CG	CG	CG	CG	CG	CG	CG	CG	CG	CG	CG	CG	CG	CG	CG	CG
scaffold_2880|ref0002571_665	C/T	CT	CT	CT	CT	CT	CT	CT	CT	CT	CT	CT	CT	CT	CT	CT	CT	CT	CT	CT	CT	CT	CT	CT	CT	CT	CT	CT	CT	CT	CT	CT	CT	CT	CT	CT	CT	NN	CT	CT	CT	CT	CT	CT	CT	CT	CT	CT	CT
scaffold_2880|ref0002571_684	C/T	CC	CT	CC	CC	CC	CC	CC	CC	CC	NN	NN	CC	CC	NN	CC	CC	CC	CC	CC	CC	CC	CC	NN	CC	NN	CC	CC	CC	CC	CC	CC	CC	CC	CC	CC	CC	CC	CC	CC	CC	CC	CC	CC	CC	NN	CC	CC	CC
scaffold_2881|ref0002572_62164	T/G	NN	NN	NN	TG	GG	GG	NN	GG	GG	NN	NN	GG	NN	NN	NN	NN	GG	GG	NN	GG	NN	NN	NN	NN	NN	NN	GG	GG	GG	GG	GG	GG	GG	TG	GG	GG	GG	GG	GG	GG	GG	GG	GG	NN	TG	GG	GG	GG
scaffold_2881|ref0002572_62167	G/C	NN	NN	NN	GC	GC	GC	NN	GC	GC	NN	NN	GC	NN	NN	NN	GC	GC	GC	NN	GC	GC	GC	NN	NN	NN	NN	GC	GC	GC	GC	GC	GC	GC	NN	NN	GC	GC	GC	GC	GC	GC	GC	GC	GC	GC	CC	GC	NN
scaffold_2881|ref0002572_62170	C/T	NN	NN	NN	NN	CC	CC	NN	CC	CT	NN	NN	CC	NN	NN	NN	NN	CC	CC	NN	CC	NN	NN	NN	NN	NN	CC	CC	CC	CC	CC	CC	CC	CT	NN	CC	CC	CC	CT	CC	CC	CC	CC	CC	NN	CC	CC	CC	CC
scaffold_2881|ref0002572_62233	T/C	TC	NN	NN	TC	CC	CC	NN	CC	TC	NN	NN	CC	NN	NN	CC	NN	CC	CC	NN	CC	NN	NN	NN	TC	NN	TC	CC	CC	CC	CC	CC	CC	TC	TC	CC	CC	CC	TC	CC	CC	CC	CC	CC	TC	NN	CC	CC	CC
scaffold_512|ref0037026_35050	T/A	NN	TT	TA	NN	TT	TT	NN	TT	NN	NN	NN	TT	TT	NN	TT	NN	TT	TA	TT	NN	NN	NN	NN	NN	NN	TT	TT	TT	NN	TT	TA	TT	TT	NN	TT	TT	TT	TT	TT	TT	TT	TT	TT	TA	NN	TT	TT	TT
scaffold_512|ref0037026_63998	G/T	NN	NN	NN	GT	GG	NN	NN	GG	GG	NN	NN	GG	NN	NN	NN	NN	NN	GT	NN	NN	NN	NN	NN	NN	NN	NN	NN	NN	GG	GG	GG	NN	GG	GG	GG	NN	NN	GG	GG	GG	GG	GG	GG	NN	GG	NN	GG	GG
scaffold_512|ref0037026_64004	G/A	GA	NN	NN	GG	GG	NN	NN	GG	GG	NN	NN	GG	NN	NN	NN	NN	NN	GG	NN	NN	NN	NN	NN	NN	NN	GA	NN	NN	GG	GG	GG	NN	GG	GA	GG	NN	NN	GG	GG	GG	GG	GG	GG	GG	GG	NN	GG	GG
scaffold_512|ref0037026_69779	G/C	NN	GC	NN	GG	NN	NN	NN	GG	GG	NN	NN	GG	NN	NN	NN	NN	NN	GG	GG	NN	NN	NN	NN	GG	NN	NN	GG	GG	GG	GG	GG	GG	GG	NN	GG	GG	GG	GG	GG	GG	GG	GG	GG	GC	GC	GG	GG	GG
scaffold_512|ref0037026_69803	C/T	NN	CT	CT	CT	NN	NN	CT	TT	CT	CT	CT	CT	NN	NN	CT	CT	CT	CC	TT	NN	CT	NN	NN	CT	NN	NN	CT	CT	CT	CT	TT	TT	CT	NN	CT	NN	NN	CT	NN	CC	TT	TT	CT	CT	CT	CT	TT	CT
scaffold_512|ref0037026_69821	C/G	NN	CG	CG	CG	NN	NN	CG	GG	CG	CG	CG	CG	NN	NN	CG	CG	CG	CC	GG	NN	CG	NN	NN	CG	NN	NN	CG	CG	CG	CG	GG	GG	CG	NN	CG	NN	NN	CG	NN	CC	GG	GG	CG	CG	CG	CG	GG	CG
scaffold_513|ref0037025_65049	C/T	CC	CC	CC	CT	NN	CT	NN	CT	CT	NN	CT	CT	CT	NN	CT	NN	NN	CC	CT	CC	CT	CT	CT	CT	CT	CC	CT	CT	CT	CC	CC	CT	CT	NN	CC	CC	CT	CT	CT	CC	CC	CT	CC	CC	CC	CT	CT	CT
scaffold_513|ref0037025_65080	G/A	GG	GG	GG	GA	NN	GA	NN	GA	GA	NN	GA	GA	GA	NN	GA	NN	NN	GG	GA	GG	GA	GA	GA	GA	GA	GG	GA	GA	GA	GG	GG	GA	GA	NN	GG	GG	GA	GA	GA	GG	GG	GA	GG	GG	GG	GA	GA	GA
scaffold_513|ref0037025_65121	T/C	TC	TC	NN	TC	NN	NN	NN	TC	TC	NN	NN	TT	TC	NN	TT	NN	NN	TC	TC	TC	TT	TC	TC	TC	TC	TC	TC	TC	TC	TC	TT	TT	TC	TC	TT	NN	TC	TC	TT	TT	TC	TC	TC	TC	TC	TC	TT	TC
scaffold_513|ref0037025_65141	G/A	NN	NN	NN	GA	NN	NN	NN	GG	GA	NN	NN	GA	NN	NN	GA	NN	GA	GG	GA	GG	GA	GA	GA	GA	NN	GG	GA	GA	GA	GG	GG	GA	GA	GG	GG	GG	GA	GA	GA	NN	GG	NN	GG	GG	GG	GA	GA	GA
scaffold_513|ref0037025_65156	T/A	NN	NN	NN	TA	NN	NN	NN	TT	TA	NN	NN	TA	NN	NN	TA	NN	TA	TT	TA	TT	TA	TA	TA	TA	NN	TT	TA	TA	TA	TT	TT	TA	TA	TT	TT	TT	TA	TA	TA	NN	TT	NN	TT	TT	TT	TA	TA	TA
scaffold_513|ref0037025_65168	T/C	NN	NN	NN	TC	NN	NN	NN	CC	TC	NN	NN	TC	TC	NN	TC	NN	TC	CC	TC	TC	TC	TC	TC	TC	NN	CC	TC	TC	TC	NN	CC	TC	TC	CC	CC	CC	TC	TC	TC	NN	CC	TC	CC	TC	NN	TC	TC	TC
scaffold_513|ref0037025_89343	T/C	TC	NN	TC	TC	TC	NN	TC	NN	TC	NN	TC	NN	NN	NN	NN	TT	NN	TT	TC	NN	NN	NN	NN	NN	NN	NN	TC	NN	NN	TT	TC	TC	TT	NN	NN	TT	NN	TT	TT	NN	TT	TC	NN	NN	TC	TT	TC	NN
scaffold_513|ref0037025_89344	C/T	CC	CC	CC	CC	CT	CC	NN	CC	CC	NN	CC	CT	NN	NN	NN	CC	CT	CC	CT	CC	CT	NN	NN	NN	NN	CC	CT	CT	CT	CT	CT	CC	CC	NN	CT	CT	CT	CC	CT	CT	CT	CC	CC	NN	CC	CC	CT	CC
scaffold_513|ref0037025_89354	T/C	TC	NN	TC	TC	TC	NN	TC	NN	TC	NN	TC	TC	NN	NN	NN	TT	NN	TT	TC	NN	NN	NN	NN	NN	NN	NN	TC	NN	NN	TT	TC	TC	TT	NN	NN	TT	NN	TT	TT	NN	TT	TC	NN	NN	TC	TT	TC	NN
scaffold_513|ref0037025_89362	A/G	AG	NN	AG	AG	AG	NN	AG	NN	AG	NN	AG	AG	NN	NN	NN	AA	NN	AA	AG	NN	NN	NN	NN	NN	NN	NN	AG	NN	NN	AA	AG	AG	AA	NN	NN	AA	NN	AA	AA	NN	AA	AG	NN	NN	AG	AA	AG	NN
scaffold_510|ref0037024_30872	G/A	NN	GA	NN	GA	GA	GA	NN	GA	NN	NN	GA	GA	GA	GA	GA	GA	GA	AA	GA	NN	GA	NN	GA	GG	NN	AA	GA	GA	GA	GA	AA	AA	AA	AA	AA	GA	NN	AA	GG	GG	GA	GA	GA	GA	GA	GA	GG	GA
scaffold_511|ref0037023_174739	A/C	NN	NN	NN	AA	NN	NN	NN	AC	AA	NN	NN	AC	AC	NN	NN	NN	NN	AC	NN	NN	NN	AC	NN	NN	AC	NN	NN	AC	AC	AC	AC	AA	AC	NN	AC	AC	AC	AC	AC	AC	AA	AC	AA	AC	NN	NN	AC	AA
scaffold_511|ref0037023_174740	G/A	NN	NN	NN	GG	NN	NN	NN	GA	GG	NN	NN	GA	GA	NN	NN	NN	NN	GA	NN	NN	NN	GA	NN	NN	GA	NN	NN	GA	GA	GA	GA	GG	GA	NN	GA	GA	GA	GA	GA	GA	GG	GA	GG	GA	NN	NN	GA	GG
scaffold_516|ref0037022_79236	C/T	NN	TT	NN	NN	CT	NN	CT	CT	CT	NN	CT	CT	CT	CT	NN	CC	CT	TT	CT	NN	CT	NN	NN	NN	NN	CT	TT	CT	TT	CT	CT	CT	CT	CT	CT	CT	NN	CT	CT	CT	CC	CT	CT	CT	TT	TT	TT	TT
scaffold_516|ref0037022_79271	A/G	NN	GG	NN	NN	AG	NN	AG	AG	AG	NN	AG	AG	AG	AG	NN	AA	AG	GG	AG	NN	AG	NN	NN	NN	NN	AG	GG	AG	GG	AG	AG	AG	AG	AG	AG	AG	NN	AG	AG	AG	AA	AG	AG	AG	GG	GG	GG	GG
scaffold_516|ref0037022_79278	G/C	GC	CC	NN	NN	GC	NN	GC	GC	GC	NN	GC	GC	GC	GC	NN	GG	GC	CC	GC	NN	GC	NN	NN	NN	NN	GC	CC	GC	CC	GC	GC	GC	GC	GC	GC	GC	NN	GC	GC	GC	GG	GC	GC	GC	CC	CC	NN	CC
scaffold_517|ref0037021_35292	C/A	NN	NN	NN	CA	CA	CA	NN	CC	CC	NN	CA	CC	CA	NN	NN	CC	NN	NN	CA	NN	NN	NN	NN	NN	NN	CA	CC	CC	CC	CA	CA	CC	CC	CA	CA	CC	CC	CC	CC	CC	CC	CA	CC	NN	AA	CC	NN	AA
scaffold_517|ref0037021_37901	T/C	NN	NN	TT	TT	TT	TT	TT	TT	TT	NN	TC	NN	NN	NN	NN	NN	NN	TT	TT	NN	TC	TT	TT	TT	NN	TT	TC	NN	TT	TT	TT	NN	TT	NN	TT	TT	TC	TT	NN	TC	TT	TT	TT	TT	TT	TT	TT	TT
scaffold_517|ref0037021_43718	C/T	NN	NN	NN	CT	NN	NN	NN	CC	NN	NN	NN	CC	NN	NN	NN	NN	NN	TT	NN	NN	NN	NN	NN	NN	NN	NN	NN	CC	CC	CT	CT	NN	CC	NN	CT	CC	CC	CC	CC	CC	CC	CT	CC	CC	NN	CC	CT	TT
scaffold_517|ref0037021_43720	G/A	NN	NN	NN	GA	NN	NN	NN	GG	NN	NN	NN	GG	NN	NN	NN	NN	NN	AA	NN	NN	NN	NN	NN	NN	NN	NN	NN	GG	GG	GA	GA	NN	GG	NN	GA	GG	GG	GG	GG	GG	GG	GA	GG	GG	NN	GG	GA	AA
scaffold_517|ref0037021_43735	C/T	NN	NN	NN	CT	NN	NN	NN	CT	CT	NN	NN	CC	NN	NN	NN	NN	CT	CC	CC	NN	NN	CT	NN	NN	NN	NN	NN	CT	CT	CT	CC	NN	CT	NN	CC	CT	CC	CT	CC	CC	CT	CC	CT	CT	NN	CT	CC	CC
scaffold_517|ref0037021_43741	C/T	NN	NN	NN	CT	NN	NN	NN	CC	NN	NN	NN	CC	NN	NN	NN	NN	NN	TT	CT	NN	NN	NN	NN	NN	NN	NN	CC	CC	CC	CT	CT	NN	CC	NN	CT	CC	CC	CC	CC	CC	CC	CT	CC	CC	NN	CC	CT	TT
scaffold_517|ref0037021_43750	G/A	NN	NN	NN	GA	NN	NN	NN	GA	GA	NN	NN	GG	NN	NN	NN	NN	GA	GG	GG	NN	NN	GA	NN	NN	NN	NN	NN	GA	GA	GA	GG	NN	GA	NN	GG	GA	GG	GA	GG	GG	GA	GG	GA	GA	NN	GA	GG	GG
scaffold_517|ref0037021_43783	A/C	NN	NN	NN	AC	NN	NN	NN	AC	AC	NN	NN	AA	NN	NN	NN	NN	NN	AA	NN	NN	NN	AC	NN	NN	NN	NN	NN	AC	AC	AC	AA	NN	AC	AC	AA	AC	AA	AC	AA	AA	AC	AA	AC	AC	NN	AC	AA	AA
scaffold_514|ref0037020_28776	T/C	NN	NN	NN	TC	TC	TC	NN	TC	TC	NN	TC	TC	NN	NN	TC	NN	TC	TT	NN	TC	TC	TC	TC	TC	TC	TT	TC	TC	TC	TC	TT	TT	TT	NN	TT	TC	CC	TT	CC	CC	TC	TC	TC	TC	NN	TC	CC	TC
scaffold_514|ref0037020_28872	G/A	NN	NN	NN	GG	GG	NN	NN	NN	GA	NN	NN	GG	NN	NN	NN	NN	NN	NN	GG	NN	NN	NN	NN	NN	NN	GA	GG	GG	GG	GG	GG	GG	GA	GA	GG	NN	NN	GA	GG	GG	GG	NN	GG	GG	NN	NN	GG	GG
scaffold_514|ref0037020_28883	C/T	NN	NN	NN	CT	CC	NN	NN	CC	CT	NN	NN	CC	NN	NN	NN	CC	NN	NN	CC	NN	NN	NN	NN	NN	NN	NN	CC	CC	CC	CC	CC	CC	NN	NN	CC	NN	NN	CC	CC	CC	CC	CC	CC	NN	NN	NN	NN	CC
scaffold_514|ref0037020_41208	C/A	NN	CA	NN	CA	CC	NN	NN	CC	CA	NN	NN	CC	NN	NN	CC	NN	NN	AA	CC	NN	CC	NN	NN	NN	NN	CA	CC	NN	CC	CC	CC	CC	CA	CA	CC	CC	NN	CA	CC	CC	CC	CC	CC	CA	NN	CC	NN	CA
scaffold_514|ref0037020_101640	C/T	CT	NN	NN	NN	NN	NN	NN	CC	CT	NN	NN	CC	NN	NN	NN	NN	NN	CT	CC	NN	NN	NN	NN	NN	NN	NN	CC	CC	CC	CC	CC	CC	CC	NN	CC	CC	CC	CT	CC	CC	CC	CC	CC	CT	NN	CC	CC	NN
scaffold_514|ref0037020_101644	G/C	GC	NN	NN	GC	NN	NN	NN	GG	GC	NN	NN	GG	NN	NN	NN	NN	NN	GC	NN	NN	NN	NN	NN	NN	NN	GC	GG	GG	GG	GG	GG	GG	GC	GC	GG	GG	GG	GC	GG	GG	GG	GG	GG	GC	NN	GG	GG	NN
scaffold_514|ref0037020_101689	C/G	CC	NN	CC	CC	CG	NN	NN	CG	CG	NN	CG	CG	NN	NN	CG	CG	NN	CC	CG	CG	NN	NN	CG	NN	NN	CC	CG	CG	CG	CG	CG	GG	CG	NN	GG	CG	CC	CG	CC	CG	CG	CG	CG	CG	NN	CG	CC	CC
scaffold_514|ref0037020_101703	G/A	GG	NN	GG	GG	GA	NN	NN	GG	GG	NN	GA	GA	NN	NN	NN	GA	NN	GG	GA	NN	NN	NN	GA	NN	NN	GG	GG	GG	GG	NN	GG	GA	GA	NN	GA	GG	GG	GA	GG	GG	GG	GG	GG	NN	NN	GG	GG	GG
scaffold_514|ref0037020_175999	T/G	NN	NN	NN	TT	NN	NN	NN	TG	NN	NN	NN	TT	NN	TG	TG	TG	TG	TT	TG	TG	TG	NN	NN	NN	TG	TT	TG	TG	TG	TG	TG	TG	TT	NN	TG	TG	TT	TT	NN	NN	TG	TG	TG	TT	TT	TG	TT	TT
scaffold_514|ref0037020_176013	G/A	NN	NN	NN	GA	NN	NN	NN	AA	GA	NN	NN	AA	NN	NN	AA	NN	NN	GG	NN	NN	NN	NN	NN	GA	NN	GA	AA	AA	AA	AA	AA	AA	AA	NN	AA	AA	AA	AA	NN	AA	AA	AA	AA	NN	AA	AA	AA	GA
scaffold_514|ref0037020_176044	G/C	NN	NN	NN	GG	GC	GC	NN	GG	GG	NN	GC	GC	NN	NN	GG	NN	NN	GG	NN	NN	NN	NN	NN	NN	NN	GG	GG	GG	GG	GG	GG	GC	GC	NN	GC	GG	GG	GC	NN	GG	GG	GG	GG	GC	GG	GG	GG	GG
scaffold_514|ref0037020_176055	A/G	NN	NN	NN	NN	NN	NN	NN	AA	AA	NN	NN	AA	NN	NN	NN	NN	NN	AA	NN	NN	NN	NN	NN	NN	NN	AG	AA	AA	AA	AA	AG	AA	AA	AG	AA	AA	AA	AA	NN	AA	AA	AA	AA	AG	AA	AA	AA	NN
scaffold_11647|ref0038900_11054	A/G	NN	NN	AA	NN	AA	AG	NN	AA	AA	AA	AA	AA	AA	NN	AA	NN	NN	AA	AA	AA	NN	AA	AA	AA	NN	AA	NN	AA	AA	AA	AA	AA	AA	AA	AA	AA	NN	NN	AA	AA	AG	AA	AA	AA	AA	AA	AA	AA
scaffold_11647|ref0038900_11077	T/G	TT	TT	NN	NN	TG	NN	TT	TG	TT	NN	TG	TT	TG	NN	TG	NN	TT	NN	NN	TT	NN	TG	TT	NN	TT	TG	TG	TG	TG	TG	TG	TT	TG	TT	TT	TG	TT	NN	TT	TG	NN	NN	TG	TG	NN	NN	NN	TG
scaffold_11647|ref0038900_11078	A/T	AA	NN	AA	AT	AT	NN	AT	AA	AA	AA	AT	AA	NN	AT	NN	AA	NN	AA	AA	NN	AT	AA	NN	AA	AT	AA	NN	NN	AA	AA	AA	AA	NN	AA	AT	AA	AA	AA	AA	NN	NN	NN	AA	AT	AA	AA	NN	AA
scaffold_11648|ref0038903_27898	G/A	NN	GG	GG	GA	GA	NN	GA	GA	GG	NN	GA	GA	GA	GA	GA	GA	NN	GG	NN	NN	NN	GA	GA	GA	GA	NN	GA	GA	GA	GA	AA	AA	GA	NN	AA	GA	GG	GA	GA	GA	GA	GA	GA	GA	GG	GA	GA	GG
scaffold_11648|ref0038903_27915	T/C	NN	TC	TC	TC	TT	TT	TT	TT	TC	NN	NN	TT	NN	NN	NN	NN	NN	TT	NN	NN	NN	TC	NN	NN	NN	NN	NN	TT	TT	TT	TT	TT	TT	NN	TT	TT	TT	TT	TT	TT	TT	TT	TT	TT	TC	TT	TT	TC
scaffold_11648|ref0038903_27931	G/T	NN	GG	GG	GT	GT	NN	GT	GT	GG	NN	GT	GT	GT	GT	GT	GT	NN	GG	NN	NN	NN	GT	GT	GT	GT	NN	GT	GT	GT	GT	TT	TT	GT	NN	TT	GT	GG	GT	GT	GT	GT	GT	GT	GT	GG	GT	GT	GG
scaffold_11648|ref0038903_28042	G/A	NN	GA	GA	NN	GG	NN	NN	GG	GA	NN	NN	GG	NN	NN	GA	NN	NN	GG	NN	NN	NN	NN	NN	GA	NN	GA	NN	GG	GG	GG	GG	NN	GG	GA	GG	GG	GG	GG	GG	NN	GG	GG	GG	GG	GA	NN	NN	GA
scaffold_11648|ref0038903_28057	G/A	NN	GA	GA	GA	GA	NN	NN	GA	GA	NN	NN	GA	NN	GA	NN	GA	GA	NN	NN	NN	NN	NN	GA	GA	NN	NN	GA	GA	GA	GA	NN	NN	GA	NN	AA	GA	GG	GA	NN	GA	GA	GA	GA	GA	GA	GA	GA	GA
scaffold_11649|ref0038902_3616	G/A	NN	NN	NN	GA	NN	GA	GG	GG	GG	NN	GA	GG	GA	NN	NN	NN	NN	GG	GA	NN	NN	NN	GG	NN	GA	NN	GA	GA	GA	GA	GG	GA	GA	NN	GA	GG	GA	GA	GA	GG	NN	GA	GG	GG	NN	GG	GG	GG
scaffold_11649|ref0038902_10423	C/T	CT	NN	NN	CC	CT	NN	CT	CT	CT	NN	CT	CT	NN	NN	NN	NN	NN	CC	CT	CT	CT	CT	NN	CT	NN	CT	CT	CT	CT	CT	CT	CT	CC	NN	CT	CT	CT	CC	CT	CT	CT	CT	CT	CT	NN	CT	CT	CT
scaffold_11649|ref0038902_11306	C/T	CT	NN	CC	CC	CC	CC	NN	CC	CC	NN	CT	CT	NN	CT	NN	CT	CT	CC	CT	CT	CT	CC	CC	CC	NN	CT	CT	CT	CT	CC	CT	CT	CC	CT	CC	CT	CT	CC	CT	CT	CT	CC	CC	CT	CT	CC	CC	CC
scaffold_11649|ref0038902_11309	C/G	CG	NN	CC	CC	CC	CC	NN	CC	CC	NN	CG	CG	NN	CG	NN	CG	CG	CC	CG	CG	CG	CC	CC	CC	NN	CG	CG	CG	CG	CC	CG	CG	CC	CG	CC	CG	CG	CC	CG	CG	CG	CC	CC	CG	CG	CC	CC	CC
scaffold_11649|ref0038902_11313	G/T	GG	GG	GG	GG	GT	GT	GT	GT	GT	NN	GT	GT	NN	GT	GT	GT	GT	GG	GT	GT	GT	NN	GT	GT	NN	GG	GT	GT	GT	GT	GT	GT	GG	GG	GT	GT	GT	NN	GT	GT	GT	GT	GT	GT	GG	GT	GT	GT
scaffold_11649|ref0038902_11316	G/A	GA	NN	GG	GG	GA	GA	NN	GG	GG	NN	GA	GA	NN	GA	NN	GA	GA	GG	GA	GA	GA	GA	GA	GA	NN	GA	GA	GA	GA	GA	GA	GA	GA	GA	GA	GA	GA	GA	GA	GA	GA	GA	GA	GA	GA	GA	GA	GG
scaffold_11649|ref0038902_11332	C/T	NN	CC	CC	CC	CT	CT	NN	CC	CC	NN	NN	CC	NN	CC	CC	CC	CC	CT	NN	CT	CC	CT	CT	CT	NN	NN	CC	CC	CC	CT	CC	CT	CT	CT	CT	CC	CC	CT	CT	CT	CC	CT	CT	CC	CC	CT	CT	CT
scaffold_11649|ref0038902_11344	C/A	NN	CC	CC	CC	CA	CA	NN	CC	CC	NN	NN	CC	NN	CC	CC	CC	CC	CA	NN	CA	CC	CA	CA	CA	NN	NN	CC	CC	CC	CA	CC	CA	CA	CA	CA	CC	CC	CA	CA	CA	CC	CA	CA	CC	CC	CA	CA	CA
scaffold_11649|ref0038902_11347	C/G	CC	CC	CC	CC	CG	CG	CG	CG	CG	NN	CG	CG	NN	CG	CG	CG	CG	CC	CG	CG	CG	NN	CG	CG	NN	CC	CG	CG	CG	CG	CG	CG	CC	CC	CG	CG	CG	NN	CG	CG	CG	CG	CG	CG	CC	CG	CG	CG
scaffold_11649|ref0038902_11353	A/T	NN	AT	AT	AT	AA	AA	NN	AA	AT	NN	AA	AA	NN	AA	AA	AA	AA	AA	AA	AA	AA	AA	AA	AA	NN	AA	AA	AA	AA	AA	AA	AA	AT	AA	AA	AA	AA	AT	AA	AA	AA	AA	AA	AA	AT	AA	AA	NN
scaffold_11649|ref0038902_11403	C/T	CC	CC	NN	NN	CT	NN	CT	CT	CT	NN	CT	CT	NN	NN	CT	NN	CT	CC	NN	CT	NN	NN	CT	CT	CT	CC	CT	CT	CT	CT	CT	CT	CC	CC	CT	CT	CT	CC	NN	CT	CT	CT	CT	NN	CC	CT	CT	CT
scaffold_11649|ref0038902_11441	T/C	TT	TT	NN	NN	TC	TC	TC	TC	TC	NN	TC	TC	TC	TC	TC	TC	TC	TT	NN	TC	TC	NN	TC	TC	TC	TT	TC	TC	TC	TC	TC	TC	TT	TT	TC	TC	TC	TT	TC	TC	TC	TC	TC	NN	TT	TC	TC	TC
scaffold_11649|ref0038902_11465	G/A	GG	GG	NN	NN	GG	GG	GG	GG	GA	NN	GG	GG	NN	GG	GG	GG	GG	GG	GG	GG	GG	NN	GG	GG	NN	GG	GG	GG	GG	GG	GG	GG	GG	GG	GG	GG	GG	GG	GG	GG	GG	GG	GG	GA	GG	GG	GG	GG
scaffold_11649|ref0038902_11466	T/C	TC	TC	NN	TC	TC	NN	TC	TC	TC	NN	TC	TC	TC	TC	TC	TC	TC	TC	TC	TC	TC	NN	TC	TC	TC	TC	TC	TC	TC	TC	TC	TC	TC	TC	TC	TC	TC	TC	TC	TC	TC	TC	TC	TC	TC	TC	TC	TC
scaffold_11649|ref0038902_11476	G/A	GG	GG	NN	NN	GA	GA	GA	GA	GA	NN	GA	GA	GA	GA	GA	GA	GA	GG	NN	GA	GA	NN	GA	GA	GA	GG	GA	GA	GA	GA	GA	GA	GG	GG	GA	GA	GA	GG	GA	GA	GA	GA	GA	NN	GG	GA	GA	GA
scaffold_11649|ref0038902_23331	C/G	NN	NN	NN	NN	CC	CG	NN	CC	CC	NN	CG	CC	CG	NN	NN	NN	CG	CC	CG	NN	NN	NN	NN	NN	CG	CC	CG	CG	CG	CG	CC	CG	CG	NN	CG	CC	CG	CG	CG	NN	CC	CG	CC	NN	CC	CC	CC	NN
scaffold_3009|ref0038909_69928	T/C	NN	NN	TC	TC	NN	TC	NN	TT	TC	NN	NN	TC	TC	TC	TC	TC	TC	NN	TC	NN	NN	NN	NN	NN	NN	TC	NN	CC	CC	TC	NN	TT	TC	NN	TC	TC	TC	TC	TC	TC	TC	TT	TC	TC	NN	TC	CC	TC
scaffold_3009|ref0038909_69937	G/A	NN	NN	NN	GA	GA	NN	GA	GG	GA	NN	NN	GG	GA	NN	NN	GA	GA	GG	GA	GA	NN	GA	NN	GA	GA	GA	GA	GA	GA	GA	NN	GG	GA	GA	GA	GG	GA	GA	GA	GA	GG	GG	GG	GA	NN	GG	GA	GG
scaffold_3009|ref0038909_69975	G/T	NN	NN	NN	GG	GT	GT	GG	GG	GG	NN	NN	GT	NN	GT	NN	NN	NN	NN	GT	NN	NN	NN	NN	NN	NN	GG	GT	GT	GT	GT	GG	GG	GG	NN	GG	GT	GG	GG	GG	GT	GT	GG	GT	NN	NN	GT	GT	GT
scaffold_3009|ref0038909_69985	T/G	NN	NN	NN	NN	TG	TG	NN	TT	NN	NN	NN	TG	NN	TG	NN	NN	NN	NN	TG	NN	NN	NN	NN	TG	NN	TT	TG	TG	TG	TG	TT	TT	TT	NN	TT	TG	TT	TT	TT	TG	TG	TT	TG	TT	NN	TG	TG	TG
scaffold_1335|ref0041028_67148	G/A	GG	NN	NN	GG	NN	GG	NN	GG	GG	NN	NN	GG	NN	NN	GG	NN	NN	GG	NN	NN	GG	NN	NN	GG	NN	GG	GG	GG	GG	GG	GA	GG	GG	NN	GG	GG	GG	NN	GG	GG	GG	GG	GG	GG	GG	GG	GG	GG
scaffold_1335|ref0041028_67259	G/A	NN	GA	NN	GA	NN	NN	NN	GG	NN	NN	NN	GG	NN	NN	NN	NN	NN	GG	NN	NN	NN	NN	GG	NN	NN	AA	GG	GG	GG	GG	GA	GG	GG	AA	GG	GG	GG	GG	GG	GG	GG	GG	GG	GA	GA	GG	GG	NN
scaffold_1333|ref0041026_75585	A/C	NN	AC	AC	NN	NN	NN	NN	CC	CC	NN	NN	CC	NN	NN	NN	NN	NN	AC	CC	NN	NN	NN	NN	NN	NN	AC	NN	CC	CC	CC	CC	CC	NN	AC	CC	NN	NN	CC	CC	CC	CC	CC	CC	NN	AC	NN	CC	AC
scaffold_1331|ref0041024_80251	C/G	NN	NN	NN	CG	CG	CG	CG	CG	CG	NN	CG	GG	NN	CG	CG	CG	CG	CG	CG	CG	NN	NN	CG	NN	NN	CC	GG	NN	GG	CG	GG	CG	CG	NN	CG	CC	GG	CG	CG	GG	CG	GG	CG	CG	NN	CG	CG	CC
scaffold_1331|ref0041024_130508	C/T	CT	CT	CT	CT	NN	CC	CC	CC	NN	NN	NN	CC	NN	NN	NN	CC	NN	CT	NN	NN	NN	NN	NN	NN	NN	CT	NN	NN	CC	CC	CC	CC	CT	CT	CT	CC	NN	CT	CC	CC	CC	CC	CC	CT	CT	CC	CC	CT
scaffold_1331|ref0041024_130547	A/G	NN	AA	AG	AG	NN	AG	AG	AG	AA	NN	NN	AG	NN	AG	AG	AG	NN	AG	NN	AG	AG	NN	NN	NN	AG	AA	NN	NN	AG	AG	AA	AG	NN	AA	NN	AG	AG	AG	AA	AG	AG	AG	AG	AG	AA	AG	AG	AG
scaffold_18149|ref0022108_4779	C/T	NN	CT	NN	CT	TT	NN	NN	TT	TT	NN	NN	TT	NN	NN	NN	NN	NN	NN	TT	NN	NN	NN	NN	CT	NN	TT	NN	TT	TT	TT	TT	TT	NN	NN	TT	NN	NN	TT	TT	TT	TT	TT	TT	TT	CT	TT	TT	NN
scaffold_17242|ref0013605_4720	T/A	TA	TA	TA	TA	NN	TA	TA	TA	TA	NN	TA	TA	TA	TA	TA	TA	TA	TA	TA	NN	TA	TA	TA	TA	TA	TA	TA	TA	TA	TA	TT	TT	TA	TA	TA	TA	TT	TA	TA	TA	TT	TA	TA	TA	NN	TA	TA	NN
scaffold_14650|ref0022101_13819	A/G	AA	AA	AA	AA	AA	AA	AA	AA	AA	NN	AA	AA	AA	NN	AA	AA	AA	NN	AA	NN	AA	NN	AA	AA	AA	AA	AA	AA	AA	AA	AA	AA	AA	NN	AA	AA	AA	AA	AA	AA	AA	AA	AA	AA	AA	AA	AA	AA
scaffold_14650|ref0022101_13822	T/C	TT	TT	TT	TT	TT	TT	TT	TT	TT	NN	TC	TT	TT	NN	TT	TT	TT	TT	TT	NN	TT	NN	TT	TT	TT	TT	TT	TT	TT	TT	TT	TT	TT	NN	TT	TT	TT	TC	TT	NN	TT	TT	TT	TT	TT	TT	TT	TT
scaffold_14650|ref0022101_13833	G/A	GG	GA	NN	GG	GG	GG	GG	GG	GA	GA	GG	GG	GG	NN	GG	GG	GG	GA	GG	NN	GG	NN	GG	GA	GG	GA	GG	GG	GG	GG	GG	GG	GG	NN	GG	GG	GG	GG	GG	GG	GG	GG	GG	NN	GA	GG	GG	GG
scaffold_14650|ref0022101_13835	G/T	GG	GG	GG	GG	GG	GG	GT	GT	GG	NN	GG	GG	NN	GT	GT	GG	GT	GG	GT	NN	GT	NN	GG	GG	GT	GG	GT	NN	NN	NN	GT	NN	GG	NN	GT	GT	GG	GG	GG	GG	GT	GT	GG	GG	GG	GT	GG	GG
scaffold_14650|ref0022101_13838	A/C	AA	AA	AA	AA	AA	AA	AA	AA	AA	NN	AA	AA	AA	NN	AA	AA	AA	AA	AA	NN	AA	NN	AA	AA	AA	AA	AA	AA	AA	AA	AA	AA	AA	NN	AA	AA	AA	AA	AA	AA	AA	AA	AA	AA	AA	AA	AA	AA
scaffold_14650|ref0022101_13840	C/T	CC	CC	CC	CC	CC	CC	CC	CC	CC	NN	CC	CC	CC	NN	CC	CC	CC	CC	CC	NN	CC	NN	CC	NN	CC	CC	CC	CC	CC	CC	CC	CC	CC	NN	CC	CC	CC	CC	CC	CC	CC	CC	CC	CC	CC	CC	CC	NN
scaffold_14650|ref0022101_13842	A/C	AA	AA	AA	AA	AA	AA	AA	AA	AA	NN	AA	AA	AA	NN	AA	AA	AA	AA	AA	NN	AA	NN	AA	NN	AA	AA	AA	AA	AA	AA	AA	AA	AA	NN	AA	AA	AA	AA	AA	AA	AA	AA	AA	AA	AA	AA	AA	NN
scaffold_14650|ref0022101_13850	A/T	AT	AT	AA	AT	AT	AT	AT	AT	NN	NN	NN	AT	AT	NN	AT	AT	AA	AT	AT	AT	NN	NN	NN	AT	NN	AT	AT	AT	AT	AT	AA	AT	NN	AT	AT	AT	NN	AT	AT	AT	NN	AT	AT	AT	AT	AT	AT	AT
scaffold_14650|ref0022101_13854	A/T	AA	AA	AA	AT	AA	AA	AA	AA	AA	NN	AA	AA	AA	NN	AA	AA	AA	AA	AA	NN	AA	NN	AA	NN	AA	AA	AA	AA	AA	AA	AT	AA	AA	NN	AA	AA	NN	AT	AA	AA	AA	AA	AA	AA	AA	AA	AA	AA
scaffold_14650|ref0022101_13858	A/G	AA	AA	AA	AA	AA	AA	AG	AG	AA	NN	AA	AA	NN	AG	AG	AA	AG	AA	AG	NN	AG	NN	AA	AA	AG	AA	AG	NN	NN	AG	AG	NN	AA	NN	AG	AG	AA	AA	AA	AA	AG	AG	AA	AA	AA	AG	AA	AA
scaffold_14650|ref0022101_13859	T/A	TT	TA	TA	TA	TA	TA	TA	TA	TA	NN	TA	TA	TA	NN	TT	NN	TA	NN	TA	NN	TT	TA	TA	TT	TT	TA	TA	TA	TT	TA	TA	TA	TA	TA	TA	TA	TA	TA	TA	TA	NN	TT	TA	TA	TA	NN	NN	TT
scaffold_14650|ref0022101_13883	A/C	NN	AA	AA	AA	AC	AC	NN	AC	AA	NN	AA	AC	AC	NN	AC	AC	AA	AA	AC	NN	NN	NN	NN	AA	NN	AA	AC	AC	AC	AC	AA	AC	AA	AC	NN	AC	AA	AA	AC	AC	NN	AC	NN	AC	AA	AC	AC	NN
scaffold_1917|ref0019468_8446	T/C	TC	TC	NN	TC	TC	NN	NN	TT	TC	NN	TC	TC	TC	TC	TC	NN	NN	TC	TC	TC	TC	TC	TC	TC	NN	TC	TC	TC	TC	TC	TC	TT	TC	TC	NN	TC	TC	TC	TC	TT	TC	TT	TC	TC	TC	NN	TC	TC
scaffold_1917|ref0019468_8480	G/A	GG	NN	NN	GG	GG	NN	NN	GG	GG	NN	GG	GG	GG	NN	GG	GG	NN	GG	GG	GG	NN	GG	GG	GG	NN	GG	GG	GG	GG	GG	GG	GG	GG	GG	GG	GG	GG	GG	GG	GG	GG	GG	GG	GG	GG	NN	GG	GG
scaffold_1917|ref0019468_8481	C/T	CT	CT	NN	CT	CT	NN	NN	CT	CT	CT	CT	CT	CT	CT	CT	CT	NN	CT	CT	CT	CT	CT	CT	CT	CT	CT	CT	CT	CT	CT	CT	TT	CT	CT	CT	CT	CT	CT	CT	CT	CT	CT	CT	CT	CT	NN	CT	CT
scaffold_1917|ref0019468_8485	A/G	GG	NN	NN	GG	NN	NN	NN	GG	GG	NN	GG	GG	GG	NN	GG	GG	NN	GG	GG	GG	NN	GG	GG	GG	NN	GG	GG	GG	GG	GG	GG	GG	GG	NN	GG	GG	GG	GG	GG	GG	GG	GG	GG	GG	GG	NN	GG	GG
scaffold_1917|ref0019468_8489	G/A	GA	GA	NN	GG	GG	NN	NN	GG	GA	GA	GG	GG	GG	NN	GG	GG	NN	GA	GG	NN	NN	GG	GG	GG	NN	GA	GG	GG	GG	GG	GA	GG	GG	GA	GG	GG	GG	GG	GG	GG	GG	GG	GG	GG	GA	NN	GG	GA
scaffold_1917|ref0019468_8506	A/T	NN	NN	NN	AA	NN	NN	AT	AT	AA	NN	AT	AT	NN	NN	NN	AT	NN	AA	AT	NN	NN	AA	AA	AA	NN	AA	AA	AT	AT	AT	AA	AA	AA	AA	AA	AA	AA	AA	AT	AT	AT	AT	AT	AT	AA	NN	AT	AT
scaffold_1917|ref0019468_34684	A/G	NN	NN	NN	AA	AA	NN	NN	AA	AA	NN	AA	AA	NN	NN	NN	AA	NN	AA	AA	NN	NN	NN	NN	AA	NN	NN	NN	AA	AA	AA	AA	AA	AA	NN	AA	AA	AA	AA	AA	AA	AA	AA	AA	AA	AA	NN	NN	AA
scaffold_1917|ref0019468_34722	A/G	NN	NN	NN	NN	AA	NN	NN	AA	NN	NN	AA	AA	NN	NN	NN	AA	NN	AA	AA	NN	NN	NN	NN	AG	NN	NN	NN	AA	AA	AA	AA	AA	AG	NN	AA	NN	AA	AG	AA	AA	AA	AA	AA	AG	AA	NN	NN	AA
scaffold_1917|ref0019468_34728	C/T	NN	NN	NN	NN	CC	CC	NN	CC	NN	NN	CC	CC	NN	NN	NN	CC	NN	CC	CC	NN	NN	NN	NN	CT	NN	NN	NN	CC	CC	CC	CC	CC	CT	NN	CC	NN	CC	CT	CC	CC	CC	CC	CC	CT	CC	NN	NN	CC
scaffold_1917|ref0019468_45880	C/T	CT	CT	CT	CT	CT	CT	CT	CT	CT	NN	CT	CT	CT	CT	CT	CT	CT	CT	CT	CT	CT	CT	CT	CT	CT	CT	CT	CT	CT	CT	CT	CT	CT	CT	CT	CT	CT	CT	CT	CT	CT	CT	CT	CT	CT	CT	CT	CT
scaffold_1917|ref0019468_45920	A/G	AG	AG	AG	AG	AG	AG	AG	AG	AG	NN	AG	AG	AG	AG	AG	AG	AG	AG	AG	AG	AG	AG	AG	AG	AG	AG	AG	AG	AG	AG	AG	AG	AG	AG	AG	AG	AG	AG	AG	AG	AG	AG	AG	AG	AG	AG	AG	AG
scaffold_1917|ref0019468_50258	G/T	GG	GG	GG	GG	GT	GG	GT	NN	GG	NN	GG	GG	GG	GG	GT	GT	NN	NN	GT	GG	NN	GG	GG	GG	NN	GG	GG	NN	GG	GG	GG	GT	GG	GG	GG	GT	GT	GG	GT	GG	GG	GG	GG	GG	GG	GG	GG	GT
scaffold_1917|ref0019468_50329	C/A	NN	NN	CC	CC	CC	CC	NN	CC	CC	NN	CC	CC	NN	CC	CC	CC	CA	CA	CA	CA	CA	CA	CA	CA	CA	CC	CA	CA	CA	CA	CA	CA	CA	CC	CA	CA	CA	CA	CA	CA	CA	CA	CA	CA	CC	CA	CA	CC
scaffold_1910|ref0019463_49080	C/T	CC	NN	NN	CT	CT	CT	NN	CT	CT	NN	CT	CT	NN	NN	CT	CT	CT	CC	CT	CT	NN	NN	CT	NN	NN	CC	NN	CT	CT	CT	CT	CT	CT	CC	CT	CT	NN	NN	CC	NN	CT	CT	CT	CT	CC	CT	NN	NN
scaffold_1910|ref0019463_49085	A/G	AA	NN	NN	AA	AG	AG	NN	AG	AA	NN	AG	AG	NN	NN	NN	NN	NN	AA	AA	AG	AG	NN	AG	AG	NN	AA	AG	AG	AG	AG	AA	AA	AA	AA	AA	AG	NN	AA	NN	NN	AG	AG	AG	AG	AA	NN	GG	NN
scaffold_1910|ref0019463_49089	G/A	GG	NN	NN	GG	GA	NN	NN	GA	GA	NN	GA	GA	NN	NN	GA	GA	GA	GG	GA	NN	GA	NN	GA	NN	NN	GG	NN	GA	GA	GA	GA	GA	GA	GG	GA	NN	NN	GA	GG	NN	GA	GA	GA	GA	GG	GA	GG	NN
scaffold_1910|ref0019463_49115	A/G	AA	NN	NN	AA	AG	AG	NN	AG	AG	NN	AG	AG	NN	AG	AG	AG	AG	AA	AG	NN	AG	AA	AG	NN	NN	AA	AG	AG	AG	AG	AG	AG	AG	AA	AG	AG	NN	AG	AA	AA	AG	AG	AG	AG	AA	AG	AA	NN
scaffold_1910|ref0019463_49120	C/G	CC	NN	NN	CC	CG	CG	NN	CG	CG	NN	CG	CG	NN	CG	CG	CG	CG	CC	CG	NN	CG	CC	CG	NN	NN	CC	CG	CG	CG	CG	CG	CG	CG	CC	CG	CG	NN	CG	CC	CC	CG	CG	CG	CG	CC	CG	CC	NN
scaffold_1910|ref0019463_49140	G/C	GC	NN	GC	GC	GG	GG	NN	GG	NN	NN	GG	GG	NN	NN	GG	NN	NN	GC	GG	NN	NN	GC	GG	GC	NN	GC	NN	GG	GG	GG	GG	GG	GG	GC	GG	GG	NN	GG	GG	NN	GG	GG	GG	GC	GG	GG	GG	NN
scaffold_1910|ref0019463_49143	C/G	CG	NN	CG	CG	CC	CC	NN	CC	NN	NN	CC	CC	NN	NN	CC	NN	NN	CG	CC	NN	NN	CG	CC	CG	NN	CG	NN	CC	CC	CC	CC	CC	CC	CG	CC	CC	NN	CC	CC	NN	CC	CC	CC	CG	CC	CC	CC	NN
scaffold_1910|ref0019463_60135	A/G	NN	NN	NN	AG	NN	AG	NN	AG	NN	NN	AG	AG	NN	NN	AG	AG	AG	GG	NN	NN	AG	AG	AG	AG	NN	NN	AG	AG	AG	AG	AG	GG	NN	NN	GG	AG	AA	AG	AA	NN	AG	AG	AG	AG	AA	AG	AA	AG
scaffold_1911|ref0019462_15271	C/G	NN	NN	CC	CG	CG	CG	NN	CG	CC	NN	NN	CC	NN	NN	CG	NN	CG	CG	NN	CG	CG	CG	NN	CG	CG	GG	CG	CG	CG	CG	CG	CC	CG	NN	CG	CG	NN	CG	CG	CG	CG	GG	CG	CG	CC	CG	GG	CG
scaffold_1911|ref0019462_24832	G/A	NN	NN	NN	NN	GG	GA	NN	GG	NN	NN	NN	GG	GA	GA	GA	GA	GA	NN	GA	GA	GA	NN	NN	NN	NN	GA	GA	GA	GA	GA	GG	GG	GG	GA	GG	GA	GG	GG	GA	NN	GA	NN	GA	NN	NN	GG	GA	NN
scaffold_1911|ref0019462_24842	T/C	NN	TC	NN	NN	TC	TC	NN	TC	NN	NN	TC	TT	TC	TC	TC	TC	TC	TC	TC	TC	TC	TC	NN	TC	NN	NN	TC	TC	TC	TC	TC	TT	TC	NN	TC	TC	TT	TC	TC	TC	TC	NN	TC	TC	TC	TC	CC	NN
scaffold_1911|ref0019462_26549	A/G	AG	NN	NN	AA	AG	AA	NN	AG	AA	NN	AG	AA	NN	NN	NN	NN	AA	AG	NN	NN	NN	AG	NN	AG	NN	AG	NN	AA	AA	AG	AG	AA	AG	AG	AG	AA	AA	AG	AA	AG	AA	GG	AA	AG	NN	AG	AG	AG
scaffold_1911|ref0019462_26700	A/G	NN	NN	NN	AA	AG	NN	NN	AG	NN	NN	AG	AA	NN	NN	NN	NN	NN	AG	NN	NN	NN	NN	NN	AG	NN	AG	NN	AA	AA	AG	AG	AA	AG	NN	AG	AA	AA	AG	NN	AG	AA	NN	AA	NN	NN	AG	AG	AG
scaffold_1911|ref0019462_42419	C/T	CT	CT	NN	CT	NN	CT	NN	TT	CT	NN	NN	TT	CT	CT	CT	NN	CT	CC	CT	CT	NN	NN	NN	NN	CT	CT	CT	CT	CT	CT	CT	TT	CT	CT	NN	CT	TT	CT	CT	TT	CT	TT	CT	CT	CT	NN	CT	CT
scaffold_9243|ref0027551_39829	T/C	TT	NN	NN	NN	TT	TC	NN	TC	TC	NN	NN	TT	NN	TC	TC	NN	NN	TT	TC	NN	NN	NN	NN	NN	NN	TT	TT	TT	TT	TC	TT	TC	TT	NN	TC	TC	NN	NN	TT	TT	TC	TT	TC	TC	NN	TC	TT	TT
scaffold_9243|ref0027551_39832	G/A	GA	NN	NN	NN	GG	NN	NN	GG	NN	NN	NN	GG	NN	NN	GG	NN	NN	GG	NN	NN	GG	NN	NN	NN	NN	GG	GG	GG	GG	GG	GG	GG	NN	GA	GG	GG	GG	NN	GG	GG	GG	GG	GG	GG	NN	GG	GG	GG
scaffold_9243|ref0027551_39869	A/G	AA	NN	NN	NN	AA	NN	NN	AA	NN	NN	NN	AA	NN	NN	AA	NN	NN	AA	NN	NN	AA	NN	NN	NN	NN	AA	AA	AA	AA	AA	AA	AA	AA	NN	AA	AA	AA	NN	AA	AA	AA	AA	AA	AA	NN	AA	AA	AA
scaffold_10579|ref0037684_20706	G/A	NN	GG	NN	GG	NN	NN	GG	GG	GG	NN	GG	GG	NN	NN	GG	GG	GG	GG	GG	NN	NN	NN	NN	NN	NN	GG	NN	GG	GG	GG	GG	GG	GG	NN	GG	GG	GG	GG	GG	GG	GG	GG	GG	GG	GG	GG	GG	GG
scaffold_13882|ref0037688_1054	G/A	NN	NN	GG	GG	NN	NN	NN	GG	NN	NN	NN	GG	NN	NN	NN	NN	NN	GG	NN	NN	GG	NN	NN	NN	NN	GA	NN	GG	GG	GG	GG	GG	GG	GA	GG	GG	GG	GG	GG	GG	GG	GG	GG	GG	NN	GG	GG	GG
scaffold_13882|ref0037688_1094	A/G	NN	NN	AG	AG	NN	NN	NN	AG	AG	NN	NN	AA	NN	NN	NN	NN	AG	AA	NN	NN	AG	NN	NN	NN	NN	NN	AG	AG	AG	AG	AG	AG	AG	NN	AG	AG	NN	AG	AA	NN	AG	AG	AG	AG	NN	AG	AA	AG
scaffold_13882|ref0037688_13850	C/T	NN	NN	CC	CC	CC	NN	NN	CC	CC	NN	CC	CC	NN	CC	NN	CC	CC	CC	CC	NN	NN	NN	CC	NN	NN	CC	CC	CC	CC	CC	CC	CC	CC	CC	CC	CC	CC	CC	CC	CC	CC	CC	CC	CT	CC	NN	CC	CC
scaffold_9451|ref0029480_3803	G/T	NN	NN	GG	GT	NN	NN	NN	GT	NN	NN	GT	GT	NN	NN	NN	NN	NN	GG	NN	NN	NN	NN	NN	NN	NN	NN	GG	GG	GG	GT	GG	GG	NN	NN	GT	GT	GG	NN	GT	GT	GG	GG	GG	NN	GG	NN	GG	GG
scaffold_9451|ref0029480_3810	C/T	NN	NN	CC	CT	NN	NN	NN	CT	NN	NN	CT	CT	NN	NN	NN	NN	NN	CC	NN	NN	NN	NN	NN	NN	NN	NN	CC	CC	CC	CT	CC	CC	NN	NN	CT	CT	CC	NN	CT	CT	CC	CC	CC	NN	CC	NN	CC	CC
scaffold_9451|ref0029480_3827	C/T	NN	NN	CC	CT	NN	NN	NN	CT	NN	NN	CT	CT	NN	NN	NN	NN	NN	CC	NN	NN	NN	NN	NN	NN	NN	NN	CC	CC	CC	CT	CC	CC	NN	NN	CT	CT	CC	NN	CT	CT	CC	CC	CC	NN	CC	NN	CC	CC
scaffold_9451|ref0029480_10662	T/C	TC	TC	TC	TC	TC	TC	TC	TC	NN	NN	NN	TC	TC	NN	NN	NN	NN	TC	TC	NN	NN	NN	NN	TC	NN	TC	TC	TC	TC	TC	TC	NN	TC	NN	TC	TC	TC	TC	TC	TC	TC	NN	TC	TC	TC	TC	TC	TC
scaffold_9451|ref0029480_10674	G/A	NN	GA	GA	GA	GA	GA	GA	GA	GA	NN	NN	GA	NN	GA	NN	NN	GA	GA	GA	NN	NN	NN	NN	GA	NN	GA	GA	GA	GA	GA	GA	NN	GA	NN	GA	GA	GA	GA	GA	GA	GA	NN	GA	GA	GA	GA	GA	GA
scaffold_9459|ref0029484_38367	G/T	GG	NN	NN	GG	GG	NN	GT	GT	GG	NN	GT	GG	GG	GT	GG	GG	GG	GG	GG	GT	NN	GG	NN	GG	GG	GG	GG	NN	NN	NN	GG	GG	GG	NN	GG	NN	GT	GG	NN	NN	GT	GG	NN	GG	GG	GG	GG	GG
scaffold_9459|ref0029484_38379	G/A	GG	NN	GG	GG	GG	GA	GA	GA	GG	NN	GA	NN	GG	GA	GG	GG	GG	GG	GG	GA	NN	GG	NN	GG	GG	GG	GG	NN	NN	NN	GG	GG	GG	GG	GG	NN	GA	GG	GG	NN	GA	GG	NN	GG	GG	GG	GG	GG
scaffold_9459|ref0029484_38384	G/A	GA	GA	GA	GA	GA	GA	GA	GA	GA	NN	GA	GA	GA	GA	GA	GA	GA	GA	GA	GA	GA	GA	GA	GA	GA	GA	GA	GA	GA	GA	GA	GA	GA	GA	GA	GA	GA	GA	GA	GA	GA	GA	GA	GA	GA	GA	GG	GA
scaffold_9459|ref0029484_38389	G/C	NN	NN	GG	GG	GG	GG	GG	GG	GG	NN	GG	GG	GG	GG	GG	GG	GG	GG	GG	GG	GG	GG	GG	GG	GG	GG	GG	GG	GG	GG	GG	GG	GG	GG	GG	GG	GG	GG	GG	GG	GG	GG	GG	GG	GG	GG	GG	GG
scaffold_25809|ref0029488_2598	G/A	GG	NN	GG	GA	NN	GG	NN	GG	GG	NN	GG	GG	NN	NN	NN	NN	NN	GG	GG	NN	NN	NN	NN	NN	NN	GG	NN	GG	GG	GG	GG	NN	GG	NN	GG	GG	NN	GG	GG	NN	GG	GG	GG	GG	GG	GG	GG	GG
scaffold_25809|ref0029488_2609	G/C	GG	NN	GG	GC	NN	GG	NN	GG	GG	NN	GG	GG	NN	NN	NN	NN	NN	GG	GG	NN	NN	NN	NN	NN	NN	GG	NN	GG	GG	GG	GG	NN	GG	NN	GG	GG	NN	GG	GG	NN	GG	GG	GG	GG	GG	GG	GG	GG
scaffold_25809|ref0029488_2610	A/G	GG	NN	GG	AG	AG	AG	NN	GG	GG	NN	AG	AA	NN	NN	AG	AG	NN	AG	AG	NN	NN	AG	NN	AG	AG	GG	NN	AG	AG	AG	AA	NN	AG	NN	AG	NN	NN	AG	AA	AG	NN	AG	AG	AG	NN	AG	AG	GG
scaffold_5510|ref0030552_42510	T/C	NN	NN	TT	TT	NN	NN	NN	TT	TT	NN	NN	TT	NN	NN	NN	TT	NN	TT	NN	NN	NN	NN	NN	NN	NN	TT	NN	TT	TT	TT	TT	TT	TT	NN	TT	TT	TT	TT	TT	TT	TT	NN	TT	NN	TT	TT	TT	TT
scaffold_5510|ref0030552_42511	T/C	NN	NN	TT	TT	NN	TT	NN	TT	TT	NN	NN	TT	NN	NN	NN	TT	TT	TT	NN	NN	NN	NN	NN	NN	NN	TT	TT	TT	TT	TT	TT	TT	TT	NN	TT	TT	TT	TT	TT	TT	TT	NN	TT	NN	TT	TT	TT	TT
scaffold_5510|ref0030552_42512	C/T	NN	NN	CC	CC	NN	CC	NN	CC	NN	NN	NN	CC	NN	NN	NN	CC	CC	CC	NN	NN	NN	NN	NN	NN	NN	CC	CC	CC	CC	CC	CC	CC	CC	NN	CC	CC	CC	CC	CC	CC	CC	NN	CC	NN	CC	CC	CC	CC
scaffold_5510|ref0030552_42547	G/C	NN	NN	GG	GG	NN	GG	NN	GG	GG	NN	NN	GG	NN	NN	NN	GG	GG	GG	NN	NN	NN	NN	NN	NN	NN	GG	GG	GG	GG	GG	GG	GG	GG	NN	GG	GG	GG	GG	GG	GG	GG	NN	GG	NN	GG	GG	GG	GG
scaffold_5510|ref0030552_42559	A/C	NN	NN	AA	AA	NN	AA	NN	AA	AA	NN	NN	AA	NN	NN	NN	AA	AA	AA	NN	NN	NN	NN	NN	NN	NN	AA	AA	AA	AA	AA	AA	AA	AA	NN	AA	AA	AA	AA	AA	AA	AA	NN	AA	NN	NN	AA	AA	AA
scaffold_5510|ref0030552_42562	C/T	NN	NN	CC	CC	NN	CC	NN	CC	CC	NN	NN	CC	NN	NN	NN	CC	CC	CC	NN	NN	NN	NN	NN	NN	NN	CC	CC	CC	CC	CC	CC	CC	CC	NN	CC	CC	CC	CC	CC	CC	CC	NN	CC	NN	NN	CC	CC	CC
scaffold_8359|ref0037979_14793	G/C	GC	NN	GC	GC	NN	GC	GC	GC	GC	NN	NN	GC	GC	NN	NN	NN	NN	GC	GC	GC	NN	NN	NN	NN	NN	GC	GC	GC	GC	GC	GC	GC	GC	NN	GC	GC	GC	GC	GC	NN	GC	GC	GC	GC	NN	GC	GC	GC
scaffold_8358|ref0037978_11124	C/T	CT	NN	NN	CC	CC	CC	NN	CC	CC	NN	NN	CC	NN	NN	CC	NN	NN	CC	CC	NN	NN	NN	NN	NN	NN	NN	NN	CC	CC	CC	CC	CC	CC	NN	CC	CC	CC	CC	NN	CC	CC	CC	CC	CT	CT	CC	CC	CC
scaffold_8358|ref0037978_11950	C/T	NN	CT	NN	CT	NN	CT	NN	TT	NN	NN	CT	TT	NN	NN	NN	NN	NN	CT	CT	NN	NN	CT	CT	CT	NN	CC	CT	CT	CT	CT	TT	CT	CT	NN	CC	CT	CT	CT	CT	CT	CT	CT	CT	CT	CT	CT	NN	CT
scaffold_8358|ref0037978_11962	C/G	NN	NN	NN	NN	NN	NN	NN	CC	CC	NN	NN	CC	NN	NN	NN	NN	NN	CC	CC	NN	NN	NN	NN	NN	NN	CC	CC	CC	CC	CC	CC	CC	CC	NN	CC	CC	CC	CC	CC	CC	CC	CC	CC	CC	CC	CC	NN	CC
scaffold_4799|ref0036088_1042	G/A	NN	NN	GG	GA	GA	GA	GG	GA	GA	NN	GG	GA	NN	GA	GA	GA	NN	GA	GA	NN	GA	GA	NN	GA	GA	NN	GG	GG	GG	GA	GA	GA	NN	GA	GA	GA	GG	GA	GA	GA	GA	GG	GG	NN	NN	NN	NN	NN
scaffold_4799|ref0036088_1049	G/A	NN	GA	GG	GG	GG	NN	GG	GG	GG	NN	GG	GG	GG	NN	GG	NN	NN	NN	GG	NN	GG	GG	NN	GG	NN	GG	GG	GG	GG	GG	GG	GG	GG	NN	GG	GG	NN	GG	GG	GG	GG	GG	GG	NN	NN	GG	NN	GG
scaffold_4799|ref0036088_1058	A/G	AA	AG	AG	AG	AG	AG	AG	AG	AG	NN	AG	AG	AG	NN	AG	NN	NN	AG	AG	AG	AG	NN	NN	AG	NN	AG	AG	AG	AG	AG	AG	AG	AG	AG	AG	AG	AG	AG	AG	AG	AG	AG	AG	AG	AG	AG	AG	AG
scaffold_4799|ref0036088_1060	A/C	AA	AC	AC	AC	AC	AC	AC	AC	AC	NN	AC	AC	AC	NN	AC	AC	NN	AC	AC	NN	AC	AC	AC	AC	NN	AC	AC	AC	AC	AC	AC	AC	AC	NN	AC	AC	AC	AC	AC	AC	AC	AC	AC	AC	AC	AC	AC	AC
scaffold_4799|ref0036088_1073	A/G	NN	AG	AA	AG	AG	AG	NN	AG	AG	NN	AG	AG	AG	AG	AG	NN	AG	AA	AG	NN	AG	AG	AG	NN	AG	NN	AG	AG	AG	AG	AG	AG	AG	NN	AG	AG	AG	AG	AG	AG	AG	AG	AG	AG	AG	NN	AA	AG
scaffold_4799|ref0036088_1079	G/A	GA	GA	GA	GA	GA	GA	NN	GA	GA	NN	GA	GA	NN	NN	GA	NN	GA	GA	GA	GA	GA	NN	GA	NN	NN	GA	GA	NN	GA	NN	GA	GA	GA	GA	GG	GA	NN	GA	NN	GA	GA	GA	GA	GA	GA	GA	NN	GA
scaffold_4799|ref0036088_1082	A/G	AG	AA	AG	AG	NN	NN	AA	NN	AG	NN	NN	AA	AA	NN	AA	AA	AG	AG	NN	NN	AG	NN	NN	NN	AA	AG	NN	AA	AG	AA	AG	AG	AA	AG	AA	AA	NN	AG	AA	AG	AA	AG	AG	AG	AA	AG	AA	AG
scaffold_4799|ref0036088_1088	C/T	CC	NN	NN	CC	CC	CC	CC	CC	CC	NN	CC	CC	CT	NN	CC	CC	CC	CC	CC	CC	CC	CC	NN	CC	CC	CT	CC	CC	CC	CC	CC	CC	CC	NN	NN	CC	CC	CC	CC	CC	CC	CC	CC	CC	NN	NN	CC	NN
scaffold_4790|ref0036089_11624	C/T	NN	CC	NN	CC	CT	CT	NN	CC	CC	NN	CT	CT	NN	NN	CT	CC	CT	CC	NN	NN	CT	NN	CT	NN	CT	NN	CT	CT	CT	CT	CC	CC	CC	CC	CC	CT	CC	CC	CC	CT	CT	CC	CT	CT	NN	CT	CT	CT
scaffold_4790|ref0036089_78645	A/G	NN	NN	NN	AG	AG	AG	AA	AA	GG	NN	NN	AG	NN	AG	AG	NN	AG	GG	NN	NN	NN	AG	AG	AG	AG	NN	AG	AG	AG	AG	AG	AA	AA	GG	AA	AG	AA	AA	AA	AG	AG	AA	AG	AG	NN	AG	AG	GG
scaffold_4790|ref0036089_78660	G/T	GT	NN	NN	GG	GG	NN	GG	GG	GG	NN	NN	GG	NN	NN	NN	NN	NN	GG	NN	NN	NN	NN	GG	GG	NN	NN	NN	GG	GG	GG	GG	GG	GG	GT	GG	GG	GG	GG	GG	GG	GG	GG	GG	GG	NN	NN	GG	GG
scaffold_4790|ref0036089_78669	C/G	CG	NN	NN	CC	CC	NN	CC	CC	CC	NN	NN	CC	NN	NN	NN	NN	NN	CC	NN	NN	NN	NN	CC	CC	NN	NN	NN	CC	CC	CC	CC	CC	CC	CG	CC	CC	CC	CC	CC	CC	CC	CC	CC	CC	NN	NN	CC	CC
scaffold_4790|ref0036089_78671	G/T	GT	NN	NN	GT	GG	NN	GG	GG	GG	NN	NN	GG	NN	NN	NN	NN	NN	GG	NN	NN	NN	NN	GG	GG	NN	GT	NN	GG	GG	GG	GG	GG	GG	GT	GG	GG	GG	GG	GG	GG	GG	GG	GG	GG	NN	NN	GG	GG
scaffold_4790|ref0036089_78680	C/T	NN	NN	NN	CC	CC	NN	CC	CC	CC	NN	NN	CC	NN	NN	NN	NN	NN	CC	NN	NN	NN	NN	CC	CC	NN	NN	NN	CC	CC	CC	CC	CC	CC	CC	CC	CC	CC	CC	CC	CC	CC	CC	CC	CC	NN	NN	CC	CC
scaffold_4790|ref0036089_80984	C/T	CT	NN	NN	CT	CT	CT	NN	CC	CT	NN	CT	CT	NN	CT	CT	NN	CT	TT	NN	NN	NN	CT	CT	CT	CT	CT	CT	CT	CT	CT	CT	CC	CC	CT	CC	CT	CC	CC	CC	CT	CT	CC	CT	CT	NN	CT	CT	TT
scaffold_4217|ref0036086_38032	C/A	NN	NN	CA	NN	NN	NN	NN	CC	CC	NN	NN	CC	NN	NN	CC	NN	NN	CC	NN	NN	NN	NN	NN	NN	NN	NN	CC	CC	CC	CC	CC	CC	CC	NN	CC	CC	CC	CC	CC	CC	CC	CC	CC	NN	NN	CC	CC	CA
scaffold_4217|ref0036086_38041	G/C	NN	NN	GC	NN	NN	NN	NN	GG	GC	NN	NN	GG	NN	NN	GG	NN	NN	GC	NN	GC	NN	NN	NN	NN	NN	NN	GG	GG	GG	GG	GG	GG	GG	NN	GG	GG	GG	NN	GG	GG	GG	GG	GG	NN	NN	GG	GG	GC
scaffold_4217|ref0036086_38104	G/T	NN	NN	NN	GT	GG	GT	NN	GT	GG	NN	NN	GT	GT	NN	NN	NN	NN	GG	GT	NN	NN	NN	GT	NN	NN	NN	NN	NN	NN	GT	GG	GT	GG	NN	GG	GT	GT	GG	GT	GT	GT	TT	TT	GT	GG	GG	GG	GG
scaffold_4217|ref0036086_38107	T/C	NN	NN	NN	TT	TT	NN	NN	TT	TC	NN	NN	TT	NN	NN	NN	NN	NN	TC	NN	NN	NN	NN	NN	NN	NN	NN	NN	TT	TT	TT	TT	TT	TT	NN	TT	NN	TT	TT	TT	NN	TT	TT	TT	TC	TT	TT	TT	TC
scaffold_4217|ref0036086_38110	C/G	NN	NN	NN	CG	CC	NN	NN	CC	CG	NN	NN	CC	NN	NN	NN	NN	NN	CG	NN	NN	NN	NN	NN	NN	NN	NN	NN	CC	CC	CC	CC	CC	CC	NN	CC	NN	CC	CC	CC	NN	CC	CC	CC	CG	CC	CC	CC	CG
scaffold_4217|ref0036086_38143	C/G	NN	NN	NN	CG	CC	CG	NN	CG	CG	NN	NN	CG	CG	NN	NN	NN	NN	CG	CG	NN	CG	NN	NN	NN	NN	CG	NN	NN	NN	CG	CC	CG	CC	CG	CC	CG	CG	CC	CG	CG	CG	GG	GG	CG	CC	CC	CC	CG
scaffold_4217|ref0036086_38949	T/C	TC	TC	TC	NN	NN	TC	NN	TC	TC	NN	NN	TC	TC	NN	CC	NN	NN	TC	TC	NN	TC	NN	NN	NN	NN	TC	CC	NN	CC	TC	TT	TC	TT	TC	TT	TC	TC	TT	TC	TC	TC	CC	CC	NN	NN	TT	TT	TC
scaffold_4798|ref0036087_27771	G/A	GG	NN	GG	GG	GG	NN	GG	GG	GG	NN	NN	GG	GG	GG	GG	GG	NN	GG	GG	NN	NN	NN	NN	NN	NN	GG	GG	GG	GG	GG	GG	GG	NN	NN	GG	GG	GG	GG	GG	GG	GG	GG	GG	GG	GG	GG	NN	GG
scaffold_4798|ref0036087_27782	G/A	GA	NN	NN	GA	GA	NN	GA	GA	GA	NN	GA	GA	GA	GA	GA	GA	GA	NN	GA	GA	GA	NN	GA	GA	NN	GA	GA	GA	GA	GA	GA	GA	GA	NN	GA	GA	GA	GA	GA	GA	GA	GA	GA	GA	GA	GA	GA	GG
scaffold_4798|ref0036087_27799	C/T	CC	NN	CC	CC	CC	NN	CC	CC	CC	NN	CC	CC	CC	NN	CC	CC	NN	CC	CC	NN	NN	NN	NN	NN	NN	CC	CC	CC	CC	CC	CC	CC	CC	NN	CC	CC	CC	CC	CC	CC	CC	CC	CC	CC	CC	CC	NN	CC
scaffold_4798|ref0036087_65434	G/C	NN	NN	NN	CC	CC	CC	NN	CC	CC	NN	NN	CC	CC	NN	NN	CC	CC	NN	NN	NN	NN	NN	NN	NN	NN	CC	CC	CC	CC	CC	CC	CC	CC	NN	CC	CC	CC	CC	CC	CC	CC	CC	CC	CC	NN	CC	CC	CC
scaffold_189|ref0000326_99346	C/G	NN	NN	NN	CC	CC	NN	NN	CC	NN	NN	NN	CC	NN	NN	NN	NN	NN	GG	CC	NN	NN	NN	NN	NN	NN	CG	NN	CC	CC	CC	CC	CC	CC	NN	CC	CC	CC	NN	CC	CC	CC	CC	CC	NN	NN	CC	CC	CC
scaffold_189|ref0000326_99365	A/T	NN	AT	NN	AT	TT	NN	NN	AT	NN	NN	NN	TT	NN	AT	NN	NN	AT	AA	AT	AT	NN	NN	NN	NN	NN	AT	AT	AT	AT	AT	AA	AT	TT	NN	AT	AT	TT	NN	TT	TT	AT	AT	AT	AT	AT	AT	TT	TT
scaffold_189|ref0000326_175780	C/T	CT	CT	NN	CT	CT	CT	CT	CT	CT	CT	CT	CT	NN	NN	NN	CT	CT	CT	CT	NN	CT	CT	CT	CT	NN	CT	CT	CT	CT	CT	TT	CT	CT	CT	CT	CT	CT	CT	CT	CT	CT	CT	CT	CT	CT	CT	CT	CT
scaffold_189|ref0000326_175844	G/T	NN	NN	NN	GG	GT	GT	GG	GG	GG	NN	GT	GT	NN	NN	NN	GT	GG	GG	GT	NN	NN	NN	GT	GT	NN	GT	GG	GG	GG	NN	GG	GT	GT	NN	GT	GG	GG	GT	GT	GT	GG	GG	GG	GT	GG	GT	GT	GG
scaffold_189|ref0000326_204360	T/G	NN	NN	TG	TG	NN	NN	NN	TT	NN	NN	NN	TT	NN	NN	NN	NN	NN	TT	NN	NN	NN	NN	NN	TG	NN	NN	NN	TT	TT	TT	TT	TT	TG	NN	TT	TT	NN	TG	NN	NN	TT	NN	TT	TT	TT	TT	NN	NN
scaffold_189|ref0000326_204371	C/T	NN	NN	NN	TT	NN	NN	NN	TT	TT	CT	NN	TT	NN	NN	NN	NN	NN	CC	NN	NN	NN	NN	NN	NN	NN	CT	NN	TT	TT	TT	TT	TT	TT	NN	TT	TT	NN	TT	NN	NN	TT	NN	TT	CT	CT	TT	NN	NN
scaffold_186|ref0000327_69788	A/C	NN	NN	AA	NN	NN	NN	AC	AA	AC	NN	NN	AC	NN	NN	AA	NN	NN	AA	NN	NN	AC	NN	AC	NN	NN	AA	AC	AC	AC	AC	AC	AC	NN	AC	AC	AC	AC	AC	NN	AC	AC	AC	AC	AC	AA	NN	NN	AC
scaffold_186|ref0000327_112016	C/T	NN	NN	NN	CC	CC	NN	NN	CT	NN	NN	NN	CC	NN	NN	NN	NN	NN	CC	CT	NN	NN	NN	NN	CC	CT	NN	CT	CT	CT	CT	CC	CC	CC	NN	CT	CT	CT	NN	CT	NN	CC	CC	CC	CT	NN	CC	TT	NN
scaffold_188|ref0000325_119721	G/A	NN	NN	NN	GA	GG	NN	NN	GG	GA	NN	NN	GG	NN	NN	GG	GG	NN	GG	NN	GG	NN	NN	NN	GG	NN	GG	NN	NN	GG	NN	GG	NN	GG	NN	NN	GG	GG	GG	GG	GG	GG	NN	GG	GG	GG	GG	GG	NN
scaffold_188|ref0000325_119772	T/G	TG	TG	NN	TG	TG	NN	NN	TT	TG	NN	NN	TT	NN	NN	TG	TG	NN	TG	NN	NN	NN	NN	TG	TG	NN	TG	NN	NN	TT	NN	TT	NN	TG	NN	NN	TT	TG	TG	TT	TG	TT	NN	TT	TG	TG	TT	TT	TT
scaffold_188|ref0000325_129397	A/C	AC	NN	AC	AC	NN	AC	NN	NN	AC	NN	AC	AC	NN	NN	NN	NN	NN	AA	AC	NN	NN	AC	NN	AC	NN	AC	AC	AC	AC	AC	AC	AC	AC	AC	CC	AC	AC	NN	AC	AC	AC	AC	AC	AC	AC	AC	AC	AC
scaffold_188|ref0000325_129492	C/G	NN	NN	NN	CC	CC	NN	NN	CC	NN	NN	CG	CC	NN	NN	CC	CC	NN	CC	NN	NN	NN	NN	NN	NN	NN	CG	CG	CG	CG	CG	CC	CG	CC	NN	CG	CG	CG	CC	CG	CG	CG	CG	CG	CG	CC	CG	CC	CC
scaffold_188|ref0000325_129697	G/A	NN	GG	GG	GG	GG	NN	NN	GG	GG	NN	GG	GG	NN	NN	NN	NN	NN	GG	GG	NN	NN	GG	NN	NN	NN	GG	GG	GG	GG	GG	GG	GG	NN	NN	GG	GG	GG	GG	GG	GG	GG	GG	GG	NN	GG	GG	GG	GG
scaffold_188|ref0000325_129708	A/G	AG	AG	AG	AG	AG	AG	NN	AG	GG	NN	AG	AG	NN	NN	NN	AG	NN	GG	GG	NN	NN	AG	NN	AG	NN	AG	AG	AG	AG	GG	GG	GG	AG	AG	GG	AG	NN	AG	GG	AG	GG	AG	GG	NN	AG	GG	GG	AG
scaffold_188|ref0000325_129740	C/A	NN	CC	CC	NN	CA	CA	NN	CA	CC	NN	CA	CA	NN	NN	NN	CA	NN	CC	CC	NN	NN	CC	NN	CA	NN	CC	CA	CA	CA	CC	CC	NN	CA	NN	CC	CA	CA	CA	CC	CA	CC	CA	CC	NN	CA	CC	CC	CA
scaffold_188|ref0000325_129741	C/G	CG	CG	CC	CC	CC	CC	NN	CC	NN	NN	NN	CC	CG	NN	NN	NN	NN	CC	CC	NN	NN	CC	CG	CC	NN	CG	CC	CC	CC	CG	CC	CC	NN	CG	CG	CG	CC	CC	CC	CG	CG	CC	CG	CG	CG	CG	CC	CC
scaffold_188|ref0000325_129744	G/A	GA	GA	GG	GG	GG	GG	NN	GG	NN	NN	NN	GG	GA	NN	NN	NN	NN	GG	GG	NN	NN	GG	GA	GG	NN	GA	GG	GG	GG	GA	GG	GG	NN	GA	GA	GA	GG	GG	GG	GA	GA	GG	GA	GA	GA	GA	GG	GG
scaffold_188|ref0000325_146634	C/T	CT	NN	NN	CT	NN	CT	NN	CC	CT	NN	NN	CC	NN	NN	CC	CC	NN	CT	NN	NN	NN	NN	NN	NN	NN	CT	NN	CT	CC	CT	CC	CT	NN	CT	NN	CT	NN	CC	CT	CT	CT	NN	CT	NN	NN	CT	NN	NN
scaffold_188|ref0000325_147360	A/G	AG	AG	NN	AG	AG	NN	NN	AG	GG	NN	AG	AG	NN	NN	NN	AG	NN	AG	NN	NN	NN	AG	NN	AG	NN	AG	GG	AG	GG	AG	GG	AG	AG	NN	GG	AG	GG	AG	GG	NN	GG	GG	AG	NN	NN	AG	AG	AG
scaffold_188|ref0000325_149167	G/T	NN	GT	NN	NN	NN	GT	NN	GG	GG	NN	GT	GG	GT	NN	NN	GG	NN	GT	NN	NN	NN	GG	GT	NN	GT	NN	GT	GT	GT	GT	NN	GT	GG	NN	GT	GG	GT	GG	GT	GT	GG	GT	GG	NN	GT	GG	NN	GG
scaffold_188|ref0000325_149209	C/T	NN	NN	NN	CC	NN	NN	NN	CC	CT	NN	NN	CC	NN	NN	NN	CC	NN	CC	NN	NN	NN	CC	NN	NN	NN	CT	CC	CC	CC	CC	CC	CC	CC	NN	CC	CC	CC	CC	CC	CC	CC	CC	CC	CT	NN	CC	CC	CC
scaffold_188|ref0000325_149491	C/A	NN	CA	NN	CA	CA	NN	NN	CA	CA	NN	NN	CA	NN	NN	NN	CA	NN	CA	NN	NN	NN	NN	NN	NN	NN	NN	NN	NN	AA	CA	CA	CC	CA	NN	AA	CA	AA	CA	AA	CA	AA	NN	CA	CA	CA	CA	CA	CC
scaffold_188|ref0000325_157867	C/G	NN	CG	NN	CG	CG	CG	CG	CG	CG	NN	NN	CG	CG	NN	GG	CG	NN	CG	CG	NN	NN	NN	CG	CC	NN	NN	GG	NN	GG	CG	CG	CG	CG	NN	CG	CC	GG	CG	GG	CG	CG	GG	CC	CG	CG	CC	CG	CC
scaffold_188|ref0000325_160188	T/C	NN	NN	NN	TC	TC	TC	TC	TC	TC	NN	NN	TC	TC	NN	NN	TC	NN	TC	NN	NN	NN	NN	NN	NN	NN	NN	NN	NN	NN	TT	TC	NN	TC	NN	NN	TT	TC	TC	CC	NN	TC	NN	TT	TC	TC	TT	TC	TT
scaffold_187|ref0000328_28500	A/G	NN	AA	AA	AA	AA	AA	NN	AG	NN	AA	NN	NN	NN	AG	NN	NN	NN	AA	NN	AA	NN	AG	NN	NN	AA	NN	AA	AG	AA	NN	AA	AA	AA	NN	AA	AG	NN	AA	AA	AA	NN	NN	AA	NN	AA	AA	NN	AA
scaffold_187|ref0000328_28501	T/G	TG	TG	TG	TG	TG	TG	TG	TG	TG	TG	TG	TG	TG	TG	TG	NN	NN	TG	TG	TG	TG	TG	TG	TG	TG	TG	TG	TG	TG	TG	TG	TG	NN	TG	TG	TG	TG	TG	TG	TG	TG	TG	TG	TG	TG	GG	TG	TG
scaffold_187|ref0000328_28502	G/A	NN	NN	NN	GG	GG	GG	NN	GG	NN	GA	GG	GG	NN	NN	GG	NN	NN	GG	GG	GG	GG	GG	NN	GG	GG	GA	GG	GG	GG	GG	GG	GG	GG	NN	GG	GG	GG	GG	GG	GG	GG	GG	GG	GG	NN	GG	NN	NN
scaffold_187|ref0000328_28526	G/T	NN	GT	GT	GT	GT	GT	GT	GT	GT	NN	GT	GT	GT	NN	GT	NN	NN	GT	GT	GT	GT	GT	GT	GT	GT	GT	GT	GT	GT	GT	GT	GT	GT	GT	GT	GT	GT	GT	GT	GT	GT	GT	GT	GT	GT	GT	GT	GT
scaffold_187|ref0000328_28528	G/A	NN	GG	GG	GG	GG	GG	NN	GA	NN	GG	NN	NN	NN	GA	NN	NN	NN	GG	NN	GG	NN	GA	NN	NN	GG	NN	GG	GA	GG	NN	GG	GG	GG	NN	GG	GA	NN	GG	GG	GG	NN	NN	GG	NN	GG	GG	NN	GG
scaffold_187|ref0000328_38294	C/T	NN	NN	CT	NN	NN	CT	NN	TT	NN	NN	CT	TT	CT	CT	CT	TT	NN	CC	CT	NN	CT	CT	CT	CT	CT	CC	CT	CT	CT	CT	CC	CT	CT	NN	CC	CT	CT	CT	CT	CT	CT	CT	CT	CT	CT	CT	TT	CT
scaffold_187|ref0000328_38306	C/A	CA	NN	NN	CC	NN	NN	NN	CC	NN	CA	CC	CC	NN	NN	CC	CC	NN	CC	CC	NN	CC	NN	NN	NN	NN	CA	NN	CC	CC	CC	CC	CC	CA	CA	CC	CC	CC	CA	CC	CC	CC	CC	CC	CA	NN	CC	CC	CC
scaffold_187|ref0000328_51781	C/G	NN	NN	NN	CC	NN	NN	NN	CC	CC	NN	NN	CC	NN	NN	NN	CC	NN	CC	CC	CC	CC	NN	NN	NN	NN	NN	NN	CC	CC	CC	CC	CC	CC	NN	CC	CC	CC	CC	CC	NN	CC	CC	CC	CG	NN	CC	CC	CC
scaffold_187|ref0000328_51784	G/C	GC	GC	NN	GC	NN	NN	NN	GG	GG	NN	NN	GG	NN	NN	NN	GG	NN	GG	GG	GC	GG	NN	NN	NN	NN	GC	NN	GG	GG	GG	GG	GG	GC	GC	GG	GG	GG	GC	GG	NN	GG	GG	GG	GC	GC	GG	GG	GG
scaffold_187|ref0000328_73571	G/A	NN	GA	NN	GG	NN	GG	NN	GG	GG	NN	NN	GG	GG	NN	NN	GG	NN	GG	GG	NN	NN	NN	NN	NN	NN	GA	GG	GG	GG	GG	GG	GG	GG	GA	GG	GG	GG	GG	GG	NN	GG	GG	GG	NN	GA	GG	GG	GG
scaffold_184|ref0000329_59223	T/C	CC	CC	NN	CC	CC	CC	NN	CC	CC	NN	NN	CC	NN	NN	NN	NN	CC	CC	CC	NN	NN	CC	NN	CC	NN	CC	CC	CC	CC	CC	CC	CC	CC	NN	CC	CC	CC	CC	CC	CC	CC	CC	CC	CC	CC	CC	CC	CC
scaffold_184|ref0000329_59243	T/C	TT	TT	NN	TT	TT	TT	NN	TT	TT	NN	NN	TT	NN	NN	NN	NN	TT	TT	TT	NN	NN	TT	NN	TT	NN	TT	TT	TT	TT	TT	TT	TT	TT	NN	TT	TT	TT	TT	TT	TT	TT	TT	TT	TT	TT	TT	TT	TT
scaffold_184|ref0000329_59282	G/A	NN	AA	NN	AA	AA	AA	NN	AA	AA	NN	NN	AA	NN	NN	NN	NN	AA	AA	AA	NN	NN	NN	NN	AA	NN	AA	AA	AA	AA	AA	AA	AA	AA	NN	AA	AA	AA	AA	AA	AA	AA	AA	AA	AA	AA	AA	AA	AA
scaffold_2213|ref0046347_31826	C/T	NN	NN	NN	CT	NN	CC	NN	CC	CC	NN	NN	CC	NN	NN	NN	NN	NN	CT	CC	NN	NN	CT	NN	CT	NN	CC	CC	CC	CC	CC	CC	CC	CC	NN	CC	CC	CC	CC	CC	CC	CC	CC	CC	NN	NN	CC	CC	CC
scaffold_2213|ref0046347_31830	A/G	NN	NN	NN	AG	NN	AA	NN	AA	AA	NN	NN	AA	NN	NN	NN	NN	NN	AG	AA	NN	NN	AG	NN	AG	NN	AA	NN	AA	AA	AA	AA	AA	AA	NN	AA	AA	AA	AA	AA	AA	AA	AA	AA	NN	NN	AA	AA	AA
scaffold_2213|ref0046347_31832	A/T	NN	NN	NN	AT	NN	AA	NN	AA	AA	NN	NN	AA	NN	NN	NN	NN	NN	AT	AA	NN	NN	AT	NN	AT	NN	AA	AA	AA	AA	AA	AA	AA	AA	NN	AA	AA	AA	AA	AA	AA	AA	AA	AA	NN	NN	AA	AA	AA
scaffold_2213|ref0046347_76300	G/A	GA	NN	NN	GA	GA	GA	GA	GA	NN	NN	NN	GA	NN	NN	GG	GA	GG	GG	NN	NN	GG	GA	GA	NN	NN	GG	GG	GG	GG	GA	GA	GA	GA	GG	GA	GA	GA	NN	GA	NN	GA	GG	GG	GA	GG	NN	GA	GA
scaffold_2213|ref0046347_76310	C/A	CC	CA	NN	CC	CC	CC	NN	CC	CC	NN	NN	CC	NN	NN	CC	CC	CC	CA	CC	NN	NN	CA	NN	NN	NN	CC	CC	CC	CC	CC	CC	CC	CA	CC	CC	CC	CC	CA	CC	NN	NN	CC	CC	NN	CA	NN	CC	CC
scaffold_2213|ref0046347_76334	C/T	NN	CT	NN	CT	CT	CT	CT	CT	CT	NN	CT	CT	NN	NN	CT	CT	CT	CT	CT	CT	CT	CT	CT	CT	CT	CT	CT	CC	CT	CT	CT	CT	CT	CT	CT	CT	CT	CT	CT	CT	CT	CT	CT	CT	CT	NN	NN	CT
scaffold_2213|ref0046347_76343	C/A	NN	CA	NN	CA	CA	CA	CA	CA	CA	CA	CA	CA	NN	NN	CA	CA	CA	CA	CA	CA	CA	CA	CA	NN	CA	CA	CA	CC	CA	CA	CA	CA	CA	CA	CA	CA	CA	CA	CA	CA	CA	CA	CA	CA	CA	NN	NN	CA
scaffold_2213|ref0046347_76345	G/A	GG	GA	NN	GG	GG	GG	NN	GG	GG	NN	NN	GG	GG	GG	GG	GG	GG	GA	GG	GG	GG	NN	GG	NN	GG	GG	GG	GG	GG	GG	GG	GG	GG	GG	GG	GG	GG	GG	GG	GG	GG	GG	GG	GG	NN	NN	GG	GG
scaffold_2213|ref0046347_76355	C/T	CT	CT	NN	CT	CC	NN	NN	CT	CT	NN	NN	NN	NN	NN	CT	CC	CT	CT	CT	CT	CT	NN	CC	NN	NN	CT	CC	CC	CC	CT	CT	CC	CT	NN	CC	CT	CC	CT	CC	CC	CC	CT	CT	CT	CT	NN	CC	CT
scaffold_2213|ref0046347_76358	A/C	AC	AC	NN	AC	AC	AC	AC	AC	AC	NN	AC	AC	AC	AC	AC	AC	AC	AC	AC	AC	AC	AC	AC	AC	AC	AC	AC	AC	AC	AC	AC	AC	AC	AC	AC	AC	AC	AC	AC	AC	AC	AC	AC	AC	NN	NN	AC	AC
scaffold_2213|ref0046347_76365	C/G	CG	CC	NN	CG	CG	CG	CG	CG	CG	NN	NN	CG	CG	NN	CC	CG	CC	CC	CG	NN	CC	CG	CG	CG	CC	NN	CC	CC	CC	CG	CG	CG	CG	CC	CG	CG	CG	CG	CG	CC	CG	CC	CC	CG	CC	NN	CG	CG
scaffold_2213|ref0046347_76369	G/A	GA	NN	NN	GA	GG	NN	NN	GA	NN	GA	NN	NN	NN	NN	GA	GG	GA	GG	GA	NN	NN	NN	GG	NN	NN	GA	GG	GG	GG	GA	GA	GG	GG	NN	GG	GA	GG	GG	GG	GG	GG	GA	GA	GA	GA	NN	GG	GG
scaffold_2213|ref0046347_76374	C/T	NN	CC	NN	CC	CC	CC	NN	CC	CC	NN	NN	CC	CC	CC	CC	CC	CC	CT	CC	CC	CC	NN	CC	NN	CC	NN	CC	CC	CC	CC	CC	CC	CC	NN	CC	CC	CC	CC	CC	CC	CC	CC	CC	NN	CC	NN	CC	NN
scaffold_13541|ref0028009_17489	C/A	NN	NN	NN	NN	CC	NN	NN	CC	CC	NN	NN	CA	NN	NN	CA	NN	CA	CC	NN	NN	CA	CA	NN	CA	CA	CC	CA	CA	CA	CC	CA	CC	CC	NN	CC	CC	CA	CC	CA	CA	CA	CC	CC	CA	CC	CC	CC	CC
scaffold_13541|ref0028009_17504	G/T	NN	NN	NN	NN	GG	NN	NN	GG	NN	NN	NN	GT	NN	NN	GT	NN	GT	GG	NN	NN	GT	GT	NN	GT	GT	GG	GT	GT	GT	GG	GT	GG	GG	NN	GG	GG	GT	GG	GT	GT	GT	GG	GG	GT	GG	GG	GG	GG
scaffold_13541|ref0028009_17506	A/G	NN	NN	AG	NN	AA	NN	NN	AA	AA	NN	NN	AA	NN	NN	AA	NN	NN	GG	AA	NN	NN	NN	NN	NN	NN	AG	AA	AA	AA	AA	AA	AA	AA	NN	AA	AA	AA	AA	AA	AA	AA	AA	AA	AG	GG	AA	AA	AA
scaffold_28073|ref0031538_201	G/A	GG	GA	GA	GG	NN	GA	GA	GA	GA	NN	GG	GA	GG	GA	GA	GA	NN	GA	NN	NN	NN	NN	NN	GG	GG	NN	GG	GG	GA	NN	NN	NN	GG	GA	GA	GG	GG	GA	NN	GA	NN	GA	GG	GG	GA	GA	GG	GA
scaffold_28073|ref0031538_206	T/C	TT	TT	TT	TT	TC	TT	TC	TT	TT	NN	TT	TT	TT	TT	TT	NN	TT	TT	NN	NN	TC	TC	TT	TT	TC	NN	TT	TT	TT	TT	TT	TT	TT	TT	TT	TT	TT	TT	TT	TT	TT	TT	TT	TT	TT	TT	TT	TT
scaffold_28073|ref0031538_225	G/A	GG	GG	GG	GG	GG	GA	GG	GG	GG	NN	NN	GA	NN	NN	NN	GA	GG	GG	GG	NN	GG	GG	GG	GG	NN	GG	GA	GG	GG	GG	NN	GG	GA	GG	GA	GA	GA	GG	GA	GA	GA	GG	GA	GG	GG	NN	GA	NN
scaffold_28073|ref0031538_246	G/A	GA	GG	GA	GG	GG	GA	NN	GG	GG	NN	GG	GG	NN	NN	NN	NN	NN	GG	GG	GA	NN	GG	NN	NN	NN	GA	GG	GG	GG	NN	GG	NN	GG	NN	GG	GA	NN	GA	GA	GG	GG	GG	GG	NN	GG	GA	GG	GG
scaffold_28073|ref0031538_263	A/G	NN	AG	AG	AA	AG	NN	AG	AG	AG	NN	NN	AG	NN	AA	AG	AG	AG	AG	AG	NN	NN	AG	AA	NN	AG	AG	AG	AA	AG	AG	AA	AG	AG	AG	AG	NN	AG	AG	AG	AG	NN	AG	AG	AG	AA	AG	NN	AG
scaffold_28073|ref0031538_265	A/G	AG	AG	AG	AG	AG	AG	AG	AG	AG	AG	AG	AG	AG	AG	AG	AG	AG	AG	AG	AG	AG	AG	AG	AG	AG	AG	AG	AG	AG	AG	AG	AG	AG	AG	AG	AG	AG	AG	AG	AG	AG	AG	AG	AG	AG	AG	AG	AG
scaffold_28073|ref0031538_266	A/T	AA	AA	AA	AA	NN	AA	NN	NN	AT	NN	AA	AA	AA	AA	AA	AA	AT	AT	AA	AA	NN	AA	AA	AA	AA	NN	NN	AA	AA	AT	AA	AA	AA	AT	AA	AA	AA	AT	NN	AT	AA	NN	NN	AA	AA	AA	NN	AT
scaffold_28073|ref0031538_277	G/T	GT	GT	GT	GT	GT	TT	GT	GT	TT	GT	NN	GT	GT	GT	NN	GT	TT	GT	GT	NN	NN	TT	NN	GT	GT	GT	NN	GT	NN	GT	NN	NN	NN	GT	GT	TT	TT	NN	GT	GT	GT	GT	NN	GT	GT	TT	TT	TT
scaffold_28073|ref0031538_297	G/C	GC	GG	GC	NN	GG	NN	GC	GG	GG	NN	GG	GG	GG	GG	GC	GG	GC	GG	GG	GG	GC	GG	NN	GG	NN	GG	GG	NN	GG	GG	NN	GC	GG	GG	GG	NN	NN	GG	GC	GG	GG	GG	GG	NN	GG	GG	GG	GG
scaffold_28073|ref0031538_314	C/T	CC	NN	CC	CT	CC	CC	CC	CC	CC	NN	CC	CC	CC	NN	NN	CC	CC	NN	CC	NN	CT	CC	CT	CT	NN	CC	CC	NN	NN	CT	CC	CC	CC	CC	CC	CC	CC	CC	CC	CC	CC	CC	CC	CC	CC	CC	CC	CC
scaffold_28073|ref0031538_322	T/G	TG	TG	TG	TG	TG	TG	TG	TG	TG	TG	TG	TG	TG	TG	TG	TG	TG	TG	TG	TG	TG	TG	TG	TG	TG	TG	TG	TG	TG	TG	TG	TG	TG	TG	TG	TG	TG	TG	TG	TG	TG	TG	TG	TG	TG	TG	TG	TG
scaffold_28073|ref0031538_333	A/C	AA	AC	AA	NN	NN	AC	NN	AC	AC	NN	NN	AA	NN	AA	AA	NN	AC	NN	AC	NN	AA	AC	AA	AC	NN	AC	NN	AC	AA	AA	NN	NN	NN	NN	NN	NN	AA	AA	AA	NN	AA	AA	AC	AA	AC	AC	AC	AA
scaffold_8537|ref0001492_6939	G/C	GC	NN	GG	GC	NN	NN	GC	CC	GG	NN	NN	GG	GC	NN	GC	NN	NN	GG	NN	NN	GC	NN	NN	NN	GC	GC	GC	GC	GC	GC	GC	GG	GG	GC	GG	GC	NN	GG	GG	GG	GC	GG	NN	GG	NN	NN	GG	GG
scaffold_8537|ref0001492_6942	G/A	NN	NN	GG	GA	NN	NN	GA	AA	GG	NN	NN	GG	GA	NN	GA	GA	NN	GG	NN	NN	GA	GA	NN	NN	GA	GA	GA	GA	GA	GA	GA	GG	GG	GA	GG	GA	NN	GG	GG	GG	GA	GG	NN	GG	NN	NN	GG	GG
scaffold_8537|ref0001492_7841	G/A	NN	NN	NN	GG	NN	GG	NN	GG	NN	NN	NN	GG	NN	NN	NN	NN	NN	GG	NN	NN	NN	NN	NN	GG	NN	GG	GG	GG	NN	GG	GA	GG	GG	NN	GG	GG	GG	GG	GG	GG	GG	GG	GG	NN	NN	GG	GG	GG
scaffold_8537|ref0001492_7910	G/C	NN	NN	NN	GC	CC	CC	GC	GC	GC	NN	NN	GC	NN	NN	NN	NN	NN	CC	GC	GC	NN	NN	NN	NN	NN	GC	GG	GG	GG	GC	GG	GC	CC	NN	CC	GG	GG	NN	GC	GC	NN	CC	GC	GC	CC	GC	NN	CC
scaffold_8537|ref0001492_7913	A/C	NN	NN	NN	NN	AC	AC	AC	AC	NN	NN	NN	AC	NN	NN	NN	NN	NN	AC	AC	AC	NN	NN	NN	NN	NN	AC	AA	AA	AA	AC	AA	AC	CC	AC	AC	AA	AA	NN	AC	AC	AA	AC	AC	AA	AC	AC	AC	AC
scaffold_8537|ref0001492_7934	G/A	NN	NN	NN	AA	AA	AA	NN	AA	GA	NN	NN	GA	NN	GA	GA	GA	GA	AA	GA	GA	NN	NN	NN	NN	NN	AA	GA	GA	GA	AA	GA	GA	AA	NN	AA	GA	GG	NN	GA	GA	GA	AA	AA	NN	AA	AA	NN	AA
scaffold_8537|ref0001492_7940	G/A	NN	NN	NN	GA	GA	GA	NN	AA	GA	NN	NN	GA	NN	GA	GA	GA	GA	GA	GA	GA	NN	NN	NN	NN	GA	AA	GA	GA	GA	GA	GG	GA	AA	NN	GA	GA	GG	NN	GA	GA	GA	GA	AA	GA	GA	AA	NN	GA
scaffold_8537|ref0001492_8102	G/C	NN	NN	NN	GC	NN	NN	NN	GC	GG	NN	NN	GG	NN	NN	NN	GC	NN	GG	NN	NN	NN	GG	NN	NN	NN	GC	GC	GC	GC	GC	GG	GG	GG	GC	GG	GC	NN	GG	GG	GC	GC	GG	GC	NN	NN	GC	GG	GG
scaffold_1297|ref0004485_41949	T/C	NN	NN	TT	NN	NN	TT	NN	TT	NN	NN	TT	TT	NN	NN	TT	TT	NN	TT	TT	TT	NN	NN	NN	NN	NN	TC	NN	TT	TT	TT	TT	TT	NN	NN	TT	TT	TT	TT	TT	TT	TT	TT	TT	NN	NN	TT	TT	TT
scaffold_1297|ref0004485_66134	G/C	NN	GG	GG	GG	GG	GG	NN	GG	GC	GG	GG	GG	GG	GG	GG	NN	GG	GG	GG	NN	GG	GG	GG	GG	NN	GG	GG	GG	GG	GG	GG	GG	GC	GG	GG	GG	GG	GC	GG	GG	GG	GG	GG	GG	GG	GG	GG	GG
scaffold_1297|ref0004485_66138	G/A	NN	GG	GG	GG	GA	NN	NN	GA	GG	GG	NN	GA	GA	GA	NN	GA	NN	GG	GA	GA	NN	GG	GA	GG	GA	GG	GA	GA	GA	GA	GA	GA	NN	GG	GA	GA	GA	GA	GG	GA	GA	GA	NN	GA	GG	GA	GA	GA
scaffold_1297|ref0004485_66151	A/G	NN	NN	AA	AG	AG	NN	NN	AG	AA	AA	NN	AG	AG	AG	NN	AG	NN	AA	AG	AG	AG	AG	AG	AG	AG	AA	AG	AG	AG	AG	AG	AG	AG	AA	AG	AG	AG	AG	AA	AG	AG	AG	AG	AG	NN	AG	AG	AG
scaffold_1297|ref0004485_66170	C/A	NN	CA	CA	CA	CC	CC	NN	CC	CA	CA	CC	CC	CC	CC	CC	NN	CC	CA	CC	NN	CC	CA	CC	CA	NN	CC	CC	CC	CC	CC	CC	CC	CC	NN	CC	CC	CC	CC	CC	CC	CC	CC	CC	CA	NN	CC	CC	CA
scaffold_1297|ref0004485_66190	A/G	AG	NN	AG	AG	AG	AG	AG	AG	AG	NN	AG	AG	AG	AG	AG	AG	AG	AG	AG	AG	AG	AG	AG	AG	NN	AG	AG	AG	AG	AG	AG	AG	AG	NN	AG	AG	AG	AG	AG	AG	AG	AG	NN	AG	GG	AG	AG	AG
scaffold_1297|ref0004485_68158	T/A	TT	TT	TA	TA	TA	TA	TA	AA	TA	NN	TA	TA	NN	TA	TA	TA	TT	TA	TT	NN	NN	TT	NN	TT	TT	TT	TT	TT	TT	TT	TT	TT	TT	NN	TT	AA	NN	TA	NN	NN	NN	TA	NN	TA	TT	TA	NN	TA
scaffold_1297|ref0004485_68159	A/G	AA	AA	AG	AG	AG	AG	AG	GG	AG	NN	AG	AG	NN	AG	AG	AG	AA	AG	AA	NN	NN	AA	NN	AA	AA	AA	AA	AA	AA	AA	AA	AA	AA	NN	AA	GG	NN	AG	NN	NN	NN	AG	NN	AG	NN	AG	NN	AG
scaffold_1297|ref0004485_68173	C/T	CC	CC	CT	CT	CC	CC	NN	CC	CT	CT	NN	CC	NN	NN	NN	NN	CC	CC	CC	NN	NN	CT	NN	CT	CC	CC	CC	CC	CC	CC	CC	CC	CC	NN	CC	CC	NN	CC	CC	NN	NN	CC	CC	CT	NN	CC	NN	NN
scaffold_1297|ref0004485_68174	C/G	CC	CC	CG	CG	CG	CG	NN	GG	CG	CG	CG	CG	NN	NN	CG	CG	CG	CG	CG	NN	NN	GG	CG	GG	CG	CC	CG	CG	CG	CG	CG	CG	CG	NN	NN	GG	NN	CG	CG	NN	NN	CG	GG	CG	NN	CG	NN	CG
scaffold_1297|ref0004485_68200	A/C	CC	AC	AC	AC	AC	AC	NN	AA	AC	AC	AC	AC	AC	NN	AC	NN	AC	AC	AC	NN	NN	AA	NN	AA	AC	CC	AC	AC	AC	AC	AC	AC	AC	NN	NN	AA	NN	AC	AC	NN	NN	AC	AA	AC	NN	AC	NN	AC
scaffold_1297|ref0004485_68208	T/A	AA	AA	TA	TA	TA	TA	NN	TT	TA	TA	TA	TA	NN	NN	TA	NN	TA	TA	TA	NN	NN	TT	NN	TT	TA	AA	TA	TA	TA	TA	TA	TA	TA	NN	NN	TT	NN	TA	TA	NN	NN	TA	TT	TA	NN	TA	NN	TA
scaffold_1297|ref0004485_68226	T/C	CC	TC	TC	TC	TC	TC	NN	TT	TC	TC	TC	TC	TC	NN	TC	NN	TC	TC	TC	NN	NN	TT	NN	TT	TC	CC	TC	TC	TC	TC	TC	TC	TC	NN	NN	TT	NN	TC	TC	NN	NN	TC	TT	TC	NN	TC	NN	TC
scaffold_1297|ref0004485_76717	C/A	NN	CA	NN	CA	CA	NN	NN	CA	CA	NN	CA	CA	NN	NN	CA	CA	CA	CA	CA	CA	CA	NN	NN	NN	CA	CA	CA	CA	CA	CA	CA	CA	CA	NN	CA	NN	NN	NN	CA	CA	CA	NN	CA	NN	CA	NN	NN	NN
scaffold_16931|ref0006647_12599	C/A	CA	CA	CA	NN	CC	NN	CC	CC	NN	NN	NN	CC	CA	NN	CC	NN	CC	CA	CC	NN	CC	NN	CC	NN	CA	CA	CA	CA	CA	CC	CC	CA	CA	CA	CA	CC	CC	CA	CA	CC	CC	CA	CC	NN	CA	CC	CC	CC
scaffold_16931|ref0006647_12616	C/T	CC	CC	CC	CC	CT	CT	CT	CT	NN	NN	CT	CT	NN	NN	CC	CT	NN	CT	NN	NN	CC	CT	CT	NN	CC	CC	CC	CC	CC	CT	CT	CT	CT	CC	CT	NN	NN	CT	CT	CT	CC	CC	CC	NN	CT	CT	CT	CC
scaffold_16931|ref0006647_12658	C/T	NN	CT	CT	CT	CT	CC	CC	CT	CT	NN	CT	CC	CC	CT	CT	CC	NN	CC	CT	CC	NN	CC	NN	CC	CT	CT	CT	CT	CT	CT	CC	CC	CT	CT	CT	CC	CC	CT	CC	CT	CC	CT	CT	NN	CT	NN	CT	CC
scaffold_16931|ref0006647_12659	G/A	NN	GG	GA	GG	GA	GG	GA	GG	GG	GA	NN	GA	GA	NN	GG	GA	GG	GG	GG	GA	GG	GA	GG	GA	GG	GA	GA	GA	GA	GG	GG	GG	GG	GA	GG	GA	GA	GG	GG	GG	GG	NN	GG	GA	GG	GG	GA	GA
scaffold_16932|ref0006644_4953	T/A	NN	NN	NN	TT	NN	NN	NN	TA	TT	NN	TA	TA	NN	NN	TA	NN	TA	TT	TA	NN	TA	NN	TA	AA	NN	TT	TA	TA	TA	TA	TA	TT	TA	NN	TA	TA	NN	TA	TA	TA	TA	TA	TT	TT	TT	TT	TA	TT
scaffold_16932|ref0006644_4997	G/C	NN	NN	NN	GG	NN	NN	NN	GC	GG	NN	GC	GC	NN	NN	GC	NN	GC	GG	GC	NN	GC	NN	GC	CC	NN	GG	GC	GC	GC	GC	GC	GG	GC	NN	GC	GC	CC	GC	GC	GC	GC	GC	GG	GG	GG	GG	GC	GG
scaffold_16932|ref0006644_5001	T/C	NN	NN	NN	TT	NN	NN	NN	TC	TT	NN	TC	TC	NN	NN	TC	NN	TC	TT	TC	NN	TC	NN	TC	CC	NN	TT	TC	TC	TC	TC	TC	TT	TC	NN	TC	TC	NN	TC	TC	TC	TC	TC	TT	TT	TT	TT	TC	TT
scaffold_16932|ref0006644_5006	T/C	NN	NN	NN	TT	NN	NN	NN	TC	TT	NN	TC	TC	NN	NN	TC	NN	TC	TT	TC	NN	TC	NN	TC	CC	NN	TT	TC	TC	TC	TC	TC	TT	TC	NN	TC	TC	CC	TC	TC	TC	TC	TC	TT	TT	TT	TT	TC	TT
scaffold_16932|ref0006644_6483	G/A	NN	GG	NN	GA	NN	NN	GG	GA	GG	NN	NN	GA	NN	GA	NN	NN	GA	GG	NN	NN	NN	NN	NN	NN	NN	NN	NN	GA	GA	GG	GA	NN	GG	NN	NN	NN	NN	GG	GA	GA	GA	GG	GG	NN	NN	GG	GA	GA
scaffold_1291|ref0004483_103961	T/C	NN	TC	NN	TC	NN	NN	NN	CC	NN	NN	NN	TT	NN	NN	TC	NN	NN	TT	TC	TC	TC	NN	CC	NN	NN	TC	TC	TC	TC	CC	TT	TC	CC	NN	CC	TC	NN	CC	TC	TC	TC	CC	CC	TC	TC	CC	NN	TC
scaffold_1291|ref0004483_104035	T/C	NN	NN	NN	TC	TT	NN	NN	TC	TC	NN	NN	TT	NN	NN	NN	NN	NN	TT	NN	NN	NN	NN	TT	NN	NN	NN	TC	TC	TC	TC	TT	TT	TT	NN	TT	TC	TT	TT	TT	TT	TC	TT	NN	TC	TT	NN	NN	TT
scaffold_1291|ref0004483_108622	C/T	NN	NN	NN	CT	CC	NN	CT	CT	CT	NN	NN	CC	NN	NN	NN	NN	NN	NN	NN	NN	NN	CT	NN	CT	CT	NN	CT	CT	CT	CT	CC	CC	CT	NN	CC	CT	CC	CT	CC	NN	CT	CC	CT	CT	NN	CT	CC	CC
scaffold_1291|ref0004483_108701	G/A	NN	NN	NN	NN	GG	NN	NN	GG	NN	NN	NN	GG	NN	NN	NN	NN	NN	GG	NN	NN	NN	NN	NN	NN	NN	NN	NN	GG	GG	GG	GG	GG	NN	NN	GG	GG	GG	GG	GG	GG	GG	GG	GG	GG	NN	GG	GG	GG
scaffold_1291|ref0004483_108707	G/A	NN	NN	NN	GA	AA	NN	GA	GA	GA	NN	GA	GG	GA	GA	GA	NN	GA	GG	GA	NN	NN	NN	NN	NN	NN	NN	GG	GG	GG	GA	GG	GA	GA	GA	AA	GG	GG	GA	GA	GA	GA	AA	GA	NN	NN	GA	AA	GA
scaffold_1291|ref0004483_108721	G/T	NN	GT	NN	GT	TT	NN	GT	GT	GT	NN	NN	GG	GT	GT	NN	NN	NN	GG	GT	NN	NN	NN	NN	NN	NN	GT	GG	GG	GG	GT	GG	GT	GT	NN	TT	GG	GG	GT	GT	GT	GT	TT	GT	NN	GT	GT	TT	GT
scaffold_1291|ref0004483_109320	C/A	NN	NN	NN	NN	NN	NN	NN	CC	CC	NN	NN	CC	NN	NN	NN	CC	CC	CC	CC	NN	NN	NN	CC	CC	NN	NN	CC	CC	CC	CC	CC	CC	CC	NN	CC	CC	NN	CC	CC	CC	CC	CC	CC	CC	NN	NN	CC	CC
scaffold_1290|ref0004482_89536	T/C	NN	NN	NN	TC	TT	NN	NN	TT	TT	NN	NN	TT	NN	NN	NN	NN	NN	NN	NN	NN	NN	NN	NN	NN	NN	CC	TT	TT	TT	TT	TC	TT	TT	NN	TT	TT	TT	TT	TT	TT	TT	TT	TT	TC	NN	TT	TT	TC
scaffold_1290|ref0004482_89574	A/G	NN	NN	NN	NN	AA	NN	NN	AA	AA	NN	NN	AA	NN	NN	NN	NN	NN	NN	NN	NN	NN	NN	NN	NN	NN	GG	AA	AA	AA	AA	AG	AA	AA	NN	AA	AA	AA	AA	AA	AA	AA	AA	AA	AG	NN	AA	AA	AG
scaffold_1290|ref0004482_89577	G/T	NN	NN	NN	GG	GG	NN	NN	GG	GG	NN	NN	GG	NN	NN	NN	NN	NN	NN	GG	NN	NN	NN	NN	NN	NN	GG	GG	GG	GG	GG	GG	GG	GG	NN	GG	GG	GG	GG	GG	GG	GG	GG	GG	GG	NN	GG	GG	GG
scaffold_1290|ref0004482_122830	C/T	NN	NN	NN	CC	NN	NN	NN	CC	NN	NN	NN	CC	NN	NN	NN	NN	NN	NN	NN	NN	NN	NN	NN	NN	NN	NN	NN	CC	CC	CC	CT	CC	CC	NN	CC	CC	NN	CC	CC	CC	CC	NN	CC	CT	CC	CC	CC	CT
scaffold_1293|ref0004481_20248	G/A	GA	GA	GA	GA	GA	NN	NN	GG	GA	NN	NN	GA	NN	NN	GG	GG	NN	GA	GA	NN	NN	GA	NN	GA	NN	GA	NN	GG	GG	GA	GA	GA	GA	GA	GA	GG	GG	GA	GG	NN	GG	GG	NN	GA	GA	NN	GG	GG
scaffold_1293|ref0004481_20299	G/A	NN	GG	GA	GA	GG	GG	NN	GG	GG	NN	GG	GG	NN	NN	GG	GG	GG	GA	GG	NN	NN	NN	NN	NN	NN	NN	GG	GG	GG	GG	GG	GG	GG	GA	GG	GG	GG	GG	GG	GG	GG	GG	GG	GG	GG	NN	GG	GG
scaffold_1293|ref0004481_22031	A/G	AG	AG	AG	AG	AG	AG	NN	AA	AG	NN	AG	AG	AG	AG	AA	AG	NN	AG	AG	NN	AG	AG	AG	AG	AG	AG	AG	AG	AG	AG	AG	AG	AG	AG	AG	AA	AG	AG	AG	NN	AA	AG	AA	AG	AG	AA	AA	AA
scaffold_1293|ref0004481_35339	T/C	NN	NN	TT	TT	NN	NN	NN	TT	TT	NN	TT	TT	NN	NN	NN	NN	NN	TT	TT	NN	NN	NN	NN	NN	NN	NN	NN	TT	TT	TT	TT	TT	TT	NN	TT	TT	TT	TT	TT	TT	TT	TT	TT	TT	TT	TT	TT	TT
scaffold_1293|ref0004481_35343	T/C	NN	NN	TT	TT	NN	NN	NN	TT	TT	NN	TT	TT	NN	NN	NN	NN	NN	TT	TT	NN	NN	NN	NN	NN	NN	NN	NN	TT	TT	TT	TT	TT	TT	NN	TT	TT	TT	TT	TT	TT	TT	TT	TT	TT	TT	TT	TT	TT
scaffold_1293|ref0004481_73401	A/G	AG	AG	AG	AG	AG	AG	AG	AG	AG	AG	AG	AG	AG	AG	AG	AG	AG	AG	AG	AG	AG	AG	AG	AG	AG	AG	AG	AG	AG	AG	AG	AG	AG	AG	AG	AG	AG	AG	AG	AG	AG	AG	AG	AG	AG	AG	AG	AG
scaffold_1293|ref0004481_73434	A/G	AG	GG	GG	GG	NN	AG	AG	AG	GG	NN	GG	GG	GG	AG	AG	AG	AG	GG	NN	AG	AG	NN	AG	GG	GG	GG	AG	AG	AG	AG	AG	NN	AG	GG	GG	AG	AG	GG	AG	AG	AG	NN	AG	AG	GG	NN	GG	GG
scaffold_1293|ref0004481_73462	C/A	CA	CA	CA	CA	CA	CA	CA	CA	CA	CA	CA	CA	CA	CA	CA	CA	CA	CA	CA	CA	CA	CA	CA	CA	CA	CA	CA	CA	CA	CA	CA	CA	CA	CA	CA	CA	CA	CA	CA	CA	CA	CA	CA	CA	CA	CA	CA	CA
scaffold_1293|ref0004481_73464	G/C	GC	GC	GC	GC	GC	GC	GC	GC	GC	GC	GC	GC	GC	GC	GC	GC	GC	GC	GC	GC	GC	GC	GC	GC	GC	GC	GC	GC	GC	GC	GC	GC	GC	GC	GC	GC	GC	GC	GC	GC	GC	GC	GC	GC	GC	GC	GC	GC
scaffold_1293|ref0004481_73479	T/C	TC	CC	CC	CC	NN	TC	NN	TC	NN	CC	TC	NN	TC	NN	NN	TC	CC	CC	TC	CC	TC	NN	TC	NN	CC	CC	CC	CC	CC	TC	CC	TC	CC	TC	TC	CC	TC	CC	TC	TC	TC	TC	CC	NN	NN	TC	TC	TC
scaffold_1293|ref0004481_73482	C/T	CT	CT	CT	CT	CT	CT	CT	CT	CT	CT	CT	CT	CT	CT	CT	CT	CT	CT	CT	CT	CT	CT	CT	CT	CT	CT	CT	CT	CT	CT	CT	CT	CT	CT	CT	CT	CT	CT	CT	CT	CT	CT	CT	CT	CT	CT	CT	CT
scaffold_1293|ref0004481_73491	C/T	NN	CT	NN	TT	TT	TT	TT	TT	TT	CT	TT	TT	NN	TT	CT	TT	CT	CT	CT	TT	NN	CT	TT	CT	CT	CT	CT	NN	NN	TT	TT	NN	TT	CT	CT	NN	CT	TT	NN	TT	TT	CT	CT	TT	CT	TT	CT	TT
scaffold_1293|ref0004481_73494	G/A	GA	GA	GA	GA	GA	GA	GA	GA	GA	GA	GA	GA	GA	GA	GA	GA	GA	GA	GA	GA	GA	GA	GA	GA	GA	GA	GA	GA	GA	GA	GA	GA	GA	GA	GA	GA	GA	GA	GA	GA	GA	GA	GA	GA	GA	GA	GA	GA
scaffold_1293|ref0004481_73527	T/C	TC	TC	TC	TC	TC	TC	TC	TC	TC	TC	TC	TC	TC	TC	TC	TC	TC	TC	TC	TC	TC	TC	TC	TC	TC	TC	TC	TC	TC	TC	TC	TC	TC	TC	TC	TC	TC	TC	TC	TC	TC	TC	TC	TC	TC	TC	TC	TC
scaffold_1293|ref0004481_73674	G/A	GG	GG	GG	GG	GG	GG	GG	GG	GG	GA	GG	GA	GG	GG	GG	GG	GG	GG	GG	GG	GG	GG	GG	GG	NN	GG	GG	GG	GG	GG	GG	GG	GG	GG	GG	GG	GG	GG	GG	GG	GG	GG	GG	GG	GG	GG	GG	GG
scaffold_1293|ref0004481_73677	T/C	TC	TC	TC	TC	TC	TC	TC	TC	TC	TC	TC	TC	TC	TC	TC	TC	TC	TC	TC	TC	TC	TC	TC	TC	TC	TC	TC	TC	TC	TC	TC	TC	TC	TC	TC	TC	TC	TC	TC	TC	TC	TC	TC	TC	TC	TC	TC	TC
scaffold_1293|ref0004481_73719	C/T	CT	CT	CT	CT	CT	CT	CT	CT	CT	CC	CT	CT	CT	CT	CT	CT	CT	NN	CT	CT	NN	CT	CT	CT	CT	CT	CT	CT	CT	CT	CT	CT	CT	CT	CT	CT	CT	CT	CT	CT	CT	CT	CC	CT	CT	CT	CT	CT
scaffold_1293|ref0004481_73725	C/A	CA	CA	CA	CA	CA	CA	CA	CA	CA	CA	CA	CA	CA	CA	CA	CA	CA	CA	CA	CA	CA	CA	CA	CA	CA	CA	CA	CA	CA	CA	CA	CA	CA	CA	CA	CA	CA	CA	CA	CA	CA	CA	CA	CA	CA	CA	CA	CA
scaffold_1293|ref0004481_73740	C/T	CC	CC	CC	CC	CC	CC	CC	CC	CC	CC	CC	CC	CC	CC	CC	CC	CC	CC	CC	CC	CC	CT	CC	CC	CC	CC	CC	CC	CC	NN	CT	CT	CC	CC	CC	CT	NN	CC	CC	CT	CC	CC	NN	CT	CC	CC	CC	CC
scaffold_1293|ref0004481_73746	G/A	GA	GA	GA	GA	GA	GA	GA	GA	GA	GA	GA	GA	GA	GA	GA	GA	GA	GA	GA	GA	GA	GA	GA	GA	GA	GA	GA	GA	GA	GA	GA	GA	GA	GA	GA	GA	GA	GA	GA	GA	GA	GA	GA	GA	GA	GA	GA	GA
scaffold_1293|ref0004481_73758	T/C	TC	TC	TC	TC	TC	TC	TC	TC	TC	TC	TC	TC	TC	TC	TC	TC	TC	TC	TC	TC	TC	TC	TC	TC	TC	TC	TC	TC	TC	TC	TC	TC	TC	TC	TC	TC	TC	TC	TC	TC	TC	TC	TC	TC	TC	TC	TC	TC
scaffold_1293|ref0004481_73770	T/C	TC	TC	TC	TC	TC	TC	TC	TC	TC	NN	TC	TC	TC	TC	TC	TC	TC	TC	TC	TC	TC	TC	TC	TC	TC	TC	TC	TC	TC	TC	TC	TC	TC	TC	TC	TC	TC	TC	TC	TC	TC	TC	TC	NN	TC	TC	TC	TC
scaffold_1293|ref0004481_73773	C/T	CC	CC	CT	CC	CT	CT	CC	CT	CT	CC	CT	CC	NN	CT	CT	CT	CC	CC	NN	CC	CC	CC	NN	CT	CT	CT	CT	CT	NN	CT	CT	NN	NN	CT	NN	CC	CT	CT	CT	CT	CC	CC	NN	CC	CC	CC	CC	CT
scaffold_1293|ref0004481_73809	A/T	AT	AT	AT	AT	AT	AT	AT	AT	AT	AT	AT	AT	AT	AT	AT	AT	NN	AT	AT	AT	AT	AT	AT	AT	AT	AT	AT	AT	AT	AT	AT	AT	AT	AT	AT	AT	AT	AT	AT	AT	AT	AT	AT	AT	AT	AT	AT	AT
scaffold_1293|ref0004481_73845	C/T	CT	CT	CT	CT	CT	CT	CT	CT	CT	CT	CT	CT	CT	CT	CT	CT	CT	CT	CT	CT	CT	CT	CT	CT	CT	CT	CT	CT	CT	CT	CT	NN	CT	CT	CT	CT	CT	CT	CT	CT	CT	CT	CT	CT	CT	CT	CT	CT
scaffold_1293|ref0004481_87539	G/C	NN	NN	NN	GG	GG	GC	NN	GC	GG	NN	GC	GG	GG	NN	NN	NN	NN	NN	NN	NN	NN	NN	NN	GG	NN	GC	GG	GG	GG	GC	GC	GC	GG	GC	GG	GG	GG	GG	GG	GC	GG	NN	GC	NN	GG	GG	GG	GC
scaffold_1293|ref0004481_88679	A/G	AG	AG	AG	AG	AG	AG	AG	AG	AG	AG	AG	AG	AG	AG	AG	AG	AG	AG	AG	AG	AG	AG	AG	AG	AG	AG	AG	AG	AG	AG	AG	AG	AG	AG	AG	AG	AG	AG	AG	AG	AG	AG	AG	AG	AG	AG	AG	AG
scaffold_1293|ref0004481_88686	C/A	CA	CA	CA	CA	CA	CA	CA	CA	CA	CA	CA	CA	CA	CA	CA	CA	CA	CA	CA	CA	CA	CA	CA	CA	CA	CA	CA	CA	CA	CA	CA	CA	CA	CA	CA	CA	CA	CA	CA	CA	CA	CA	CA	CA	CA	CA	CA	CA
scaffold_1293|ref0004481_88701	C/A	CA	CA	CA	CA	CA	CA	CA	CA	CA	CA	CA	CA	CA	CA	CA	CA	CA	CA	CA	CA	CA	CA	CA	CA	CA	CA	CA	CA	CA	CA	CA	CA	CA	CA	CA	CA	CA	CA	CA	CA	CA	CA	CA	CA	CA	CA	CA	CA
scaffold_1293|ref0004481_88707	G/A	GA	GA	GA	GA	GA	GA	GA	GA	GA	GA	GA	GA	GA	GA	GA	GA	GA	GA	GA	GA	GA	GA	GA	GA	GA	GA	GA	GA	GA	GA	GA	GA	GA	GA	GA	GA	GA	GA	GA	GA	GA	GA	GA	GA	GA	GA	GA	GA
scaffold_1293|ref0004481_88748	A/G	AG	AG	AG	AG	AG	AG	AG	AG	AG	AG	AG	AG	AG	AG	AG	AG	AG	AG	AG	AG	AG	AG	AG	AG	AG	AG	AG	AG	AG	AG	AG	AG	AG	AG	AG	AG	AG	AG	AG	AG	AG	AG	AG	AG	AG	AG	AG	AG
scaffold_1293|ref0004481_88749	G/A	GG	GG	GG	GG	GG	GG	GG	GG	GG	GG	GG	GG	GG	GG	GG	GG	GG	GG	GG	GG	GG	GG	GG	GG	GG	GG	GG	GG	GG	GG	GG	GG	GG	GG	GG	GG	GG	GG	GG	GG	NN	GG	GG	GG	GG	GG	GG	GG
scaffold_1293|ref0004481_88761	A/G	AG	AG	AG	AG	AG	AG	AG	AG	AG	AG	AG	AG	AG	AG	AG	AG	AG	AG	AG	AG	AG	AG	AG	AG	AG	AG	AG	AG	AG	AG	AG	AG	AG	AG	AG	AG	AG	AG	AG	AG	AG	AG	AG	AG	AG	AG	AG	AG
scaffold_1293|ref0004481_88762	A/G	GG	NN	GG	GG	GG	NN	AG	AG	GG	GG	NN	NN	GG	NN	AG	AG	NN	GG	GG	AG	GG	GG	GG	GG	GG	GG	GG	AG	GG	GG	GG	AG	GG	GG	GG	NN	GG	GG	GG	AG	AG	NN	AG	AG	GG	GG	NN	AG
scaffold_1293|ref0004481_89750	G/A	GA	GG	GA	GG	NN	NN	NN	GA	GG	GA	NN	GG	NN	NN	NN	GG	GG	GG	GG	GA	GA	NN	GA	NN	NN	NN	NN	NN	GA	GG	GG	GG	GG	GA	GG	GA	GA	GG	NN	NN	NN	NN	NN	NN	GG	GG	GA	GG
scaffold_1293|ref0004481_106865	G/C	NN	GC	NN	GG	NN	NN	NN	GG	NN	NN	NN	GG	NN	NN	NN	NN	NN	NN	GG	NN	NN	NN	NN	GG	NN	GC	GG	GG	GG	GG	GG	GG	GG	GC	GG	GG	GG	NN	GG	GG	GG	NN	GG	GC	GG	NN	NN	NN
scaffold_1293|ref0004481_106893	G/A	NN	NN	NN	GG	NN	NN	NN	GG	NN	NN	NN	GG	NN	NN	NN	NN	NN	NN	GG	NN	NN	NN	NN	GG	NN	GA	GG	GG	GG	GG	GG	GG	GG	GA	GG	GG	GG	NN	GG	GG	GG	NN	GG	GA	GG	NN	NN	NN
scaffold_1293|ref0004481_106897	T/C	NN	TC	NN	TT	NN	NN	NN	TT	NN	NN	NN	TT	NN	NN	NN	NN	NN	NN	TT	NN	NN	NN	NN	TT	NN	TC	TT	TT	TT	TT	TT	TT	TT	TC	TT	TT	TT	NN	TT	TT	TT	NN	TT	TC	TT	NN	NN	NN
scaffold_3541|ref0025046_50928	A/C	NN	NN	NN	AA	AA	AA	NN	AA	AA	NN	NN	AA	NN	NN	NN	AA	NN	AC	AA	NN	AA	NN	NN	NN	NN	AA	AA	AA	AA	AA	AA	AA	AA	NN	AA	AA	AA	AA	AA	AA	AA	AA	AA	NN	NN	NN	AA	AC
scaffold_3541|ref0025046_50941	T/A	NN	TA	TA	NN	TT	TT	NN	TT	NN	NN	NN	TA	TA	NN	NN	NN	NN	TT	TA	NN	AA	NN	NN	NN	NN	TA	TA	TA	TA	TA	AA	TT	TA	NN	TA	TT	TT	TA	TA	NN	TA	TT	TA	TA	TA	NN	TA	TT
scaffold_3541|ref0025046_51002	T/C	NN	NN	TC	TC	NN	NN	TC	TT	TC	NN	NN	TC	TC	NN	NN	TT	NN	TT	TC	NN	NN	NN	NN	NN	TC	TC	TC	TC	TC	TC	CC	TT	TC	TC	TC	TT	TT	TC	TC	NN	TC	TT	TC	TC	CC	TT	TC	TT
scaffold_3541|ref0025046_52665	G/A	NN	GA	NN	NN	NN	NN	GA	GG	GA	NN	NN	GA	GA	NN	NN	NN	NN	GG	GA	NN	AA	NN	NN	NN	GA	GA	GA	GA	GA	GA	AA	GG	GA	GA	GA	GG	GG	GA	GA	GA	GA	NN	GA	GA	GA	GG	GA	NN
scaffold_3541|ref0025046_52680	T/C	TC	TC	NN	NN	NN	NN	TC	TT	TC	NN	NN	TC	TC	NN	NN	NN	NN	TT	TC	NN	CC	NN	NN	NN	NN	TC	TC	TC	TC	TC	CC	TT	TC	TC	TC	TT	TT	TC	TC	TC	TC	NN	TC	TC	TC	TT	TC	NN
scaffold_3541|ref0025046_80570	C/G	NN	CG	CG	CG	NN	NN	NN	CC	CG	NN	CC	CG	CG	NN	NN	NN	NN	CC	CG	NN	NN	NN	NN	NN	CG	GG	CG	CG	CG	CG	GG	CC	CG	GG	CG	CC	CC	CG	CG	CC	CG	CC	CG	CG	CG	CC	CG	CC
scaffold_3541|ref0025046_80571	G/T	NN	GT	GT	NN	NN	NN	NN	GG	GT	NN	GG	GT	GT	NN	NN	NN	NN	GG	GT	NN	NN	NN	NN	NN	GT	TT	GT	GT	GT	GT	TT	GG	GT	TT	GT	GG	GG	GT	GT	GG	GT	GG	GT	GT	GT	GG	GT	GG
scaffold_3541|ref0025046_81428	C/T	CC	CT	CC	CC	CC	CT	NN	CT	CC	CC	CC	CT	CC	CT	CC	CT	CT	CC	CT	CC	CT	NN	CC	CC	NN	CT	CT	CT	CT	CC	NN	CT	CC	CT	CC	CT	CC	CC	CT	CC	CC	NN	NN	CC	CT	CC	NN	CC
scaffold_3541|ref0025046_81454	G/A	GG	GG	GG	GA	GA	GG	GA	GG	NN	NN	GA	NN	GA	NN	GA	GG	NN	GA	GA	GA	GA	GA	GA	NN	GA	GG	GA	GG	GA	GA	GA	GG	GA	GG	GA	GA	GG	GA	GG	GA	GA	NN	NN	NN	GG	GA	GG	NN
scaffold_3541|ref0025046_81477	C/T	CC	CC	CC	CC	CC	CC	CC	CC	CC	CC	CC	CC	CT	CC	CC	CC	CC	CC	CC	CC	CC	CC	CC	CC	CC	CC	CC	CC	CC	CC	CC	CC	CC	CC	NN	CC	CC	CC	NN	CC	CC	CC	CC	CC	CC	CC	CC	CC
scaffold_3541|ref0025046_81494	G/A	GA	GA	GG	GG	GG	NN	NN	GG	NN	NN	GG	GG	GG	NN	GG	GG	GG	GG	NN	GG	GG	NN	GG	GG	GG	GG	GG	GG	GG	GG	NN	GG	GA	GA	GG	GG	GG	NN	GG	GG	GG	GG	GG	NN	GG	GG	NN	GG
scaffold_3541|ref0025046_81495	C/T	CC	CC	CC	CC	CC	CC	NN	NN	CC	CC	CC	CC	CC	NN	CC	CC	CC	CC	CC	CC	CC	CC	CC	CT	CC	CC	CC	CC	CC	NN	CC	CC	CC	CC	CC	NN	CC	CT	CC	CC	CC	CC	CC	CC	CC	CT	NN	CC
scaffold_3541|ref0025046_81496	G/A	GG	GA	GA	GG	GA	NN	NN	NN	GG	GG	NN	NN	NN	NN	NN	NN	GA	GG	NN	GA	NN	NN	NN	GG	NN	NN	GA	NN	NN	GA	GA	GA	GG	GA	GA	GG	GG	GG	GA	GA	GG	GG	NN	GG	GA	GG	GG	GA
scaffold_3541|ref0025046_81697	G/T	GT	GT	GT	GT	GT	GT	NN	GT	GT	NN	GT	GT	NN	GT	NN	NN	GT	GT	GT	GT	GT	NN	GT	GT	NN	NN	NN	NN	GT	GT	GT	GT	GT	GT	GT	GT	GT	GT	NN	GT	GT	GT	NN	GT	NN	NN	NN	NN
scaffold_3542|ref0025047_12279	C/T	CT	CT	NN	CT	NN	NN	CT	CT	CT	NN	NN	CC	CT	NN	NN	CT	NN	CT	NN	NN	CC	NN	NN	NN	NN	CT	CT	CT	CT	CT	CC	CC	TT	NN	NN	CT	CC	NN	NN	NN	CT	NN	CT	CT	CT	NN	CC	CT
scaffold_3542|ref0025047_81423	G/A	NN	NN	GG	GG	GG	NN	GG	GG	GG	NN	NN	GG	NN	NN	GG	GG	GG	GG	GG	NN	GG	NN	NN	NN	NN	GG	GG	GG	GG	GG	GG	GG	GG	NN	GG	GG	GG	GG	GG	GG	GG	GG	GG	GG	NN	NN	GG	GG
scaffold_3540|ref0025045_34896	C/G	NN	CG	CG	CG	CC	NN	NN	CC	CG	NN	CC	CC	NN	NN	CC	NN	NN	CG	CC	NN	NN	NN	NN	NN	CG	NN	NN	CC	CC	CC	CG	CC	CC	NN	CC	CC	CC	CC	CC	CC	CC	CC	CC	CG	CG	CC	CC	CG
scaffold_3540|ref0025045_34922	T/A	NN	AA	AA	AA	TT	NN	TA	TT	TA	NN	TA	TA	TA	TA	TA	NN	TA	AA	TA	NN	TA	NN	NN	NN	NN	NN	TA	TA	TA	TA	AA	TT	TA	NN	TA	TT	NN	TA	TA	TT	TA	TT	TA	TA	NN	TT	TA	TA
scaffold_3540|ref0025045_59372	G/T	NN	NN	GT	GT	GG	NN	NN	GG	TT	NN	NN	GG	NN	NN	NN	NN	NN	GT	GG	GG	NN	NN	NN	NN	NN	TT	NN	GG	GG	GG	GT	GG	NN	NN	GG	GG	GG	NN	GG	NN	GG	GG	GG	GT	GT	GG	NN	GT
scaffold_3540|ref0025045_61580	T/G	NN	TG	NN	TG	NN	NN	NN	TT	NN	NN	TT	TT	NN	NN	NN	NN	NN	NN	NN	NN	TT	NN	NN	TT	NN	NN	NN	TT	NN	TT	TG	TT	TT	NN	TT	TT	TT	TT	TT	TT	TT	TT	TT	TG	TG	TT	NN	TG
scaffold_3540|ref0025045_61628	C/T	NN	CT	NN	CT	NN	NN	NN	CC	NN	NN	CC	CC	NN	NN	NN	NN	NN	CT	NN	NN	CC	NN	NN	CC	NN	NN	NN	CC	NN	CC	CT	CC	CC	NN	CC	CC	CC	CC	CC	CC	CC	CC	CC	CT	CT	NN	NN	CT
scaffold_3540|ref0025045_61645	C/T	NN	CT	NN	CT	NN	NN	NN	CC	NN	NN	CC	CC	NN	NN	NN	NN	NN	CT	NN	NN	CC	NN	NN	CC	NN	NN	NN	CC	CT	CC	CT	CC	CC	NN	CC	CC	CC	CC	CC	CC	CC	CC	CC	CT	CT	NN	NN	CT
scaffold_3540|ref0025045_68586	T/A	TT	TT	TT	TT	TT	NN	TT	TT	TT	NN	TA	NN	NN	NN	TT	TT	TT	TT	TT	NN	TT	NN	TT	NN	NN	TT	TT	TT	TT	TT	TT	TA	NN	TT	NN	NN	TA	NN	TA	TT	TT	TT	TT	NN	TT	NN	TT	TT
scaffold_3540|ref0025045_68588	C/T	CC	CC	CC	CC	CT	CT	NN	CT	CC	NN	CT	NN	CC	NN	NN	CT	NN	CC	NN	CC	NN	CT	CT	CT	NN	CC	NN	CT	CT	CT	CT	CT	NN	CC	CT	NN	CT	CC	CT	NN	CT	NN	CT	NN	NN	CT	CT	NN
scaffold_3540|ref0025045_68610	G/A	GA	NN	GA	GG	GG	GG	GA	GA	GG	NN	GG	GG	GA	NN	GG	GG	GG	GG	GG	GG	GG	GG	GG	GG	NN	NN	GA	GG	GG	GG	NN	GG	GG	GA	GG	GG	GG	GG	GA	GG	GG	GG	GG	GG	GG	GA	GG	GG
scaffold_3540|ref0025045_68615	C/T	NN	CC	CC	CC	NN	NN	NN	CT	CT	NN	NN	CT	NN	NN	CT	CT	NN	CC	CT	CT	CT	NN	NN	CT	NN	NN	CC	CT	CC	CT	CT	CC	NN	NN	CC	CT	NN	CT	CC	CT	CT	NN	CT	CT	NN	NN	CT	NN
scaffold_3540|ref0025045_68648	G/T	GT	GT	GG	GG	GG	GG	GG	GG	GG	NN	GG	GG	GG	NN	GG	GG	GG	GG	GG	GG	GG	GT	NN	GT	NN	NN	GG	GG	GG	GG	GG	GG	GT	GT	GG	GG	GG	GT	GG	GG	GG	GG	GG	NN	GT	GG	GG	GG
scaffold_3540|ref0025045_68650	G/A	GA	NN	GA	GA	GA	NN	GA	GA	GA	NN	GA	GA	GA	NN	GA	GA	GA	GA	GA	GA	GG	GA	GA	NN	GA	GA	GA	GA	GA	GA	GA	GA	NN	GA	GA	GA	GA	NN	GA	GA	GA	GA	NN	GA	GA	GA	GA	GA
scaffold_3540|ref0025045_76431	G/T	NN	NN	GT	GT	TT	GT	NN	GT	GT	GT	NN	GT	NN	NN	NN	TT	NN	TT	GT	GT	NN	NN	GT	NN	GT	NN	GT	GT	GT	GG	GT	GT	TT	NN	GG	GT	TT	TT	GT	TT	GT	TT	GG	GT	NN	GT	GG	TT
scaffold_3540|ref0025045_76461	T/C	NN	NN	CC	NN	CC	TC	NN	TC	TC	NN	NN	TC	NN	NN	NN	CC	NN	CC	TC	TC	NN	NN	TC	NN	NN	NN	TC	TC	TC	TT	TC	TC	CC	NN	TT	TC	CC	CC	TC	CC	TC	CC	TT	TC	NN	TC	TT	CC
scaffold_3540|ref0025045_76466	A/T	NN	NN	AT	AT	TT	AT	NN	AT	AT	AT	NN	AT	NN	NN	NN	TT	NN	TT	AT	AT	NN	NN	AT	NN	NN	NN	AT	AT	AT	AA	AT	AT	TT	NN	AA	AT	TT	TT	AT	TT	AT	TT	AA	AT	NN	AT	AA	TT
scaffold_3545|ref0025042_51403	C/G	NN	NN	CG	CG	CG	CG	NN	CC	NN	NN	CG	CG	NN	NN	CC	CG	NN	NN	CG	NN	NN	NN	NN	NN	NN	CC	NN	CC	CC	CG	CC	CG	CG	NN	CG	CC	CC	CG	CC	CC	CC	CC	CC	NN	NN	CG	CC	CC
scaffold_3545|ref0025042_51418	C/G	CG	NN	CG	CG	NN	NN	NN	CC	CC	NN	CC	CC	NN	NN	CC	NN	NN	NN	CC	NN	NN	NN	NN	NN	NN	CG	NN	CC	CC	CC	CC	CC	CC	CG	CC	CC	CC	NN	CC	CC	CC	CC	CC	CG	NN	CC	CC	CG
scaffold_3546|ref0025043_67752	G/C	NN	GC	NN	GG	NN	GC	NN	GC	GC	NN	GC	CC	GC	NN	GC	GC	GC	GG	GC	NN	GC	NN	GC	NN	NN	NN	CC	CC	CC	GC	GC	GC	GG	NN	GC	GG	GG	GG	CC	CC	GC	CC	GC	GC	GC	GG	GC	GC
scaffold_3546|ref0025043_67789	C/T	NN	CT	NN	CC	CT	CT	NN	CT	CT	NN	CT	TT	CT	CT	CT	CT	CT	CC	CT	NN	CT	NN	CT	NN	NN	NN	TT	TT	TT	CT	CT	CT	CC	NN	CT	CC	CC	CC	TT	TT	CT	TT	CT	CT	CT	CC	CT	CT
scaffold_3546|ref0025043_67936	C/T	NN	NN	NN	CC	NN	NN	NN	CT	CT	NN	NN	TT	NN	NN	NN	NN	NN	CC	NN	NN	NN	NN	NN	NN	NN	NN	NN	TT	TT	CT	CT	CT	CC	NN	CT	CC	CC	CC	NN	TT	CT	TT	CT	CT	NN	NN	CT	CT
scaffold_3546|ref0025043_67959	A/G	NN	NN	NN	AG	NN	NN	NN	AG	AG	NN	NN	GG	NN	NN	NN	NN	NN	AG	NN	AG	NN	NN	NN	AG	NN	NN	NN	GG	GG	AG	GG	AG	NN	NN	AG	AG	GG	AG	NN	GG	AG	GG	AG	AG	NN	NN	AG	AG
scaffold_3546|ref0025043_79194	G/A	NN	NN	GA	GA	GG	NN	NN	GG	GG	NN	NN	GG	NN	NN	NN	GG	NN	GA	NN	NN	NN	NN	NN	NN	NN	GG	NN	GG	GG	GG	GG	GG	GG	NN	GG	GG	NN	GG	GG	GG	GG	GG	GG	GA	NN	GG	NN	NN
scaffold_3546|ref0025043_79210	C/G	NN	NN	NN	CC	CC	NN	NN	NN	CC	NN	NN	NN	NN	NN	CG	NN	NN	CC	NN	NN	NN	NN	NN	NN	NN	CC	CG	NN	CC	NN	NN	CC	NN	NN	CC	CG	NN	CC	NN	NN	NN	NN	NN	CC	NN	CC	NN	NN
scaffold_3546|ref0025043_79217	A/C	NN	NN	NN	AA	AA	NN	NN	NN	AA	NN	NN	AC	NN	NN	NN	AA	NN	AA	NN	NN	NN	NN	NN	NN	NN	NN	NN	NN	AA	AA	AA	AA	AA	NN	AA	AA	NN	AA	NN	NN	AA	AA	AA	AA	NN	AC	NN	NN
scaffold_3546|ref0025043_79218	C/G	NN	NN	NN	CC	NN	NN	NN	NN	CC	NN	NN	NN	NN	NN	NN	CC	NN	CC	NN	NN	NN	NN	NN	NN	NN	NN	NN	NN	CC	CC	CC	CC	CC	NN	CC	CC	NN	CC	CC	NN	CC	CC	CC	CC	NN	CG	NN	NN
scaffold_3546|ref0025043_79829	G/A	GA	GA	NN	NN	NN	NN	NN	GG	GA	NN	GG	GG	NN	NN	NN	NN	NN	GA	GG	NN	NN	NN	NN	NN	NN	GA	NN	GG	GG	GG	GG	GG	GG	GA	GG	NN	NN	GG	GG	GG	GG	GG	GG	GG	GA	NN	NN	GA
scaffold_3546|ref0025043_87878	A/G	AG	NN	AG	AG	GG	NN	NN	GG	AG	NN	GG	GG	NN	NN	NN	NN	NN	AA	NN	NN	NN	GG	NN	NN	NN	AG	NN	GG	GG	GG	AG	GG	GG	AG	GG	GG	GG	GG	GG	GG	GG	GG	GG	AG	AA	GG	GG	AG
scaffold_3546|ref0025043_87894	C/T	CT	NN	CT	CT	TT	NN	NN	TT	CT	NN	TT	TT	NN	NN	NN	NN	NN	CC	NN	NN	NN	TT	NN	NN	NN	CT	NN	TT	TT	TT	CT	TT	TT	CT	TT	TT	TT	TT	TT	TT	TT	TT	TT	CT	CC	NN	TT	CT
scaffold_3544|ref0025041_37277	G/A	GA	NN	GA	GG	GG	GG	GG	GG	GG	NN	GG	GG	GG	NN	GG	GG	NN	GA	GG	GG	GG	NN	NN	NN	NN	GG	GG	GG	GG	GG	NN	GG	GG	NN	GG	GG	GG	GG	GG	GG	GG	GG	GG	NN	NN	NN	GG	GA
scaffold_3544|ref0025041_37294	G/A	GA	GA	GA	GA	GA	GA	GA	GA	GA	NN	GA	GA	GA	GA	GA	GA	NN	GA	GG	GG	GG	GA	NN	GA	NN	GA	GG	GG	GG	GG	GG	GG	NN	GA	GG	GG	GG	GA	GG	GG	GG	GG	GG	GA	GA	NN	GG	GA
scaffold_3544|ref0025041_37329	T/C	NN	TT	TT	TT	TT	TT	TT	TT	TT	NN	TT	TT	TT	TT	TT	TT	TT	TT	TT	TT	TT	NN	NN	NN	NN	TT	TT	TT	TT	TT	TT	TT	TT	TT	TT	TT	TT	TT	TT	TT	TT	TT	TT	TC	TT	NN	TT	TT
scaffold_3544|ref0025041_72738	T/G	NN	NN	NN	TT	TT	TT	NN	TT	NN	NN	NN	TT	NN	NN	TT	TT	NN	NN	TT	NN	NN	TT	NN	TT	NN	NN	TT	TT	TT	TT	TT	NN	TT	TT	TT	NN	TT	TT	TT	NN	TT	TT	TT	TT	NN	TT	TT	TT
scaffold_3543|ref0025048_22769	C/T	NN	NN	NN	NN	CC	NN	NN	CC	CC	NN	NN	CC	CC	NN	CC	NN	CC	CC	CT	CC	CC	NN	NN	CC	NN	CC	CC	CC	CC	CC	NN	CC	CC	NN	CC	CC	CC	CC	CC	CC	CC	CC	CC	NN	NN	CC	CC	CC
scaffold_3543|ref0025048_42114	C/T	NN	NN	NN	CC	CT	CT	NN	CT	CT	NN	NN	CT	NN	NN	NN	NN	CC	CC	CT	NN	NN	NN	NN	CC	NN	CC	CT	CT	CT	CT	CC	CT	CC	CC	CC	CC	CC	CC	CC	CC	CT	CC	CT	CC	NN	CC	CT	CC
scaffold_3543|ref0025048_42128	A/G	NN	NN	NN	AA	AG	AG	NN	AG	AG	NN	NN	AG	NN	NN	NN	NN	AA	AA	AG	NN	NN	NN	NN	AA	NN	AA	AG	AG	AG	AG	AA	AG	AA	AA	AA	AA	AA	AA	AA	AA	AG	AA	AG	AA	NN	AA	AG	AA
scaffold_3543|ref0025048_42165	C/A	NN	NN	NN	CA	CA	CA	CA	CA	NN	NN	NN	CA	CA	NN	NN	NN	CA	CC	CA	NN	CA	NN	NN	CA	CA	CC	CA	CA	CA	CA	CA	CA	AA	CC	AA	CC	CA	NN	CA	CA	CA	CA	CA	CA	NN	CC	CA	CC
scaffold_3543|ref0025048_42175	G/A	NN	NN	NN	GG	GA	GA	NN	GA	GA	NN	NN	GA	NN	NN	NN	NN	GG	GG	GA	NN	NN	NN	NN	GG	NN	GG	GA	GA	GA	GA	GG	GA	GG	GG	GG	GG	GG	GG	GG	GG	GA	GG	GA	GG	NN	GG	GA	GG
scaffold_3543|ref0025048_67113	A/T	AT	AT	AT	AT	AT	AT	TT	TT	AT	AT	AT	AT	AT	NN	AT	NN	AT	AT	AT	AT	AT	AT	AT	AT	AT	AT	AT	AT	AT	AT	AT	AT	TT	NN	TT	AT	AT	NN	AT	AT	AT	AT	AT	AT	AT	AT	AT	AT
scaffold_3543|ref0025048_67124	C/A	NN	NN	CC	CA	CC	NN	CC	CC	CC	NN	CC	CC	CC	NN	CC	NN	CC	CC	NN	NN	NN	NN	NN	NN	NN	CC	CC	CC	CC	CC	CC	CC	CC	NN	CC	CC	CC	NN	CC	CC	CC	CC	CC	CC	CC	CC	CC	CC
scaffold_3543|ref0025048_67232	T/C	TC	TC	TC	TC	TC	TC	TC	CC	TC	NN	NN	TC	NN	NN	TC	NN	TC	TC	TC	TC	TC	TC	NN	TC	TC	TC	NN	TC	TC	TC	TC	TC	CC	TC	CC	TC	TC	CC	TC	TC	TC	TC	TC	TC	TC	TC	TC	TC
scaffold_3543|ref0025048_67251	G/A	NN	GG	NN	GG	GA	NN	NN	GG	GG	NN	NN	GG	NN	NN	GA	GA	NN	GA	NN	NN	NN	NN	GG	NN	GG	NN	GG	GG	GG	GA	GG	GA	GG	GA	GG	GG	GA	GG	GG	GG	GA	GA	GA	GA	GA	GG	GG	GA
scaffold_3543|ref0025048_67255	C/T	NN	CC	NN	CC	CT	NN	NN	CC	CC	NN	NN	CC	NN	NN	CT	CT	NN	CT	NN	NN	NN	NN	CC	NN	NN	CT	CC	CC	CC	CT	CC	CT	CC	CT	CC	CC	CT	CC	CC	CC	CT	CT	CT	CT	CT	CC	CC	CT
scaffold_3543|ref0025048_67265	C/A	CA	CA	CA	CA	CA	CA	CA	AA	CA	NN	NN	CA	NN	CA	CA	NN	CA	CA	CA	NN	CA	CA	CA	CA	CA	CA	NN	CA	CA	CA	CA	CA	AA	CA	AA	CA	CA	AA	CA	CA	CA	CA	CA	CA	CA	CA	CA	CA
scaffold_3543|ref0025048_67267	C/G	CG	CG	CG	CG	CG	CG	CG	GG	CG	NN	NN	CG	NN	CG	CG	NN	CG	CG	CG	NN	CG	CG	CG	CG	CG	CG	NN	CG	CG	CG	CG	CG	GG	CG	GG	CG	CG	GG	CG	CG	CG	CG	CG	CG	CG	CG	CG	CG
scaffold_3543|ref0025048_72502	A/G	NN	AA	NN	NN	NN	AG	AG	NN	AG	NN	AG	AG	NN	AG	AG	AG	AG	AG	AG	NN	AG	AG	AG	AG	NN	AA	AG	AG	AG	AG	GG	AG	GG	AA	NN	AA	AG	NN	AG	AG	AG	AG	AG	AG	AA	AA	AG	NN
scaffold_3543|ref0025048_72515	C/G	NN	CC	NN	CC	CC	CC	CC	CC	CC	NN	CC	CC	NN	NN	CC	CC	NN	CC	CC	NN	NN	NN	NN	CC	NN	CC	NN	CC	CC	CC	CC	CC	CC	CC	CC	CC	CC	CC	CC	CC	CC	CC	CC	CC	CC	CC	CC	CC
scaffold_3543|ref0025048_72526	G/C	NN	GG	NN	GG	GG	GG	GG	GG	NN	NN	NN	GG	NN	NN	GG	GG	NN	GC	GG	NN	NN	NN	NN	GG	NN	GG	GG	GG	GG	GG	GC	GG	GG	GG	GG	GG	GG	GG	GG	GG	GG	GG	GG	GG	GG	GG	GG	GG
scaffold_3543|ref0025048_72534	T/A	NN	TT	NN	NN	NN	NN	NN	NN	TT	NN	TA	TA	TA	NN	TA	TA	TA	NN	TA	NN	TA	NN	TA	TA	NN	TT	TA	TA	TA	TA	TA	TA	AA	TT	NN	TT	TA	TA	TA	TA	TA	TA	TA	TA	TT	TT	TA	NN
scaffold_3543|ref0025048_72538	G/A	NN	GA	NN	GA	NN	GA	NN	NN	NN	NN	GA	GA	GA	NN	GA	GA	GA	GA	GA	NN	GA	NN	GA	GA	NN	NN	GA	GA	GA	GA	NN	GA	AA	NN	NN	GG	GA	GA	GA	GA	GA	GA	GA	GA	NN	GG	GA	NN
scaffold_3543|ref0025048_72539	C/G	NN	CC	NN	NN	CC	CC	NN	CC	NN	NN	NN	CC	NN	NN	CC	NN	NN	CG	CC	NN	NN	NN	NN	CC	NN	CC	CC	CC	CC	CC	CG	CC	CC	CC	CC	CC	CC	CC	CC	CC	CC	CC	CC	CC	CC	CC	CC	CC
scaffold_3543|ref0025048_72548	G/A	GA	GA	NN	GA	NN	GA	NN	AA	GA	NN	GA	GA	GA	NN	GA	NN	GA	GA	GA	NN	GA	GA	GA	GA	NN	GA	GA	GA	GA	GA	GA	GA	AA	GA	AA	NN	GA	NN	GA	GA	GA	GA	GA	GA	GG	NN	GA	NN
scaffold_3543|ref0025048_72623	C/T	CC	NN	NN	CC	NN	NN	NN	CC	NN	NN	NN	CC	NN	NN	NN	NN	NN	CT	NN	CT	NN	NN	NN	NN	NN	CC	NN	CC	CC	CC	CT	CC	CC	NN	CC	CC	CC	CC	CC	CC	CC	CC	CC	CC	NN	CC	CC	CC
scaffold_3543|ref0025048_72632	A/G	AG	NN	NN	AG	AG	AG	NN	AG	AG	AG	AG	AG	AG	AG	NN	AG	NN	AG	AG	AG	NN	AG	NN	AG	NN	AG	AG	AG	AG	AG	AG	AG	AG	AG	AG	AG	AG	AG	AG	AG	AG	AG	AG	AG	NN	AG	AG	AG
scaffold_3543|ref0025048_72866	C/A	NN	NN	NN	CA	CA	NN	CA	CA	CA	CA	NN	CA	NN	CA	CA	CA	CA	CA	CA	CA	CA	NN	NN	NN	NN	CA	CC	CA	CA	CA	CA	CA	CA	CA	CA	CA	CA	NN	CA	CA	CA	CA	CA	CA	CA	CA	CA	CA
scaffold_3543|ref0025048_72882	C/G	NN	NN	NN	CG	CC	NN	CC	CC	CC	NN	NN	CC	NN	NN	CC	CC	NN	CC	CC	CG	NN	NN	NN	NN	NN	CC	CC	CC	CC	CC	CC	CC	CC	CC	CC	CC	CC	CC	CC	CC	CC	CC	CC	CC	CC	CC	CC	CC
scaffold_3543|ref0025048_72903	C/T	NN	NN	CT	CT	CC	NN	CC	CT	CT	CT	NN	CT	NN	CT	CC	NN	NN	NN	NN	CT	NN	NN	NN	NN	NN	CT	CC	CT	CT	CT	CT	CC	CT	CT	CT	CT	CC	NN	CT	CT	CC	NN	CT	CC	CC	CT	NN	CC
scaffold_38526|ref0020678_1128	C/T	CT	CT	TT	NN	CT	CT	CT	CC	NN	NN	NN	CT	NN	NN	CT	NN	CT	CT	CT	NN	CC	NN	CT	NN	CT	CT	CT	CT	CT	CT	CT	TT	NN	CT	CT	NN	NN	NN	CT	CT	CT	NN	CT	CT	CT	CT	CT	CT
scaffold_38526|ref0020678_1150	T/C	TC	TC	CC	TC	TC	TC	TC	TT	NN	NN	TC	TC	NN	NN	TT	TT	TC	TC	TC	NN	TT	NN	TC	NN	TC	TC	TC	TC	TC	TC	TC	CC	NN	TC	TC	NN	NN	NN	TC	TC	TT	NN	TT	TC	TC	TT	TC	TT
scaffold_38526|ref0020678_1175	C/T	CT	CT	TT	NN	CT	CT	CT	CC	CT	NN	NN	CT	NN	NN	CT	NN	CT	CT	CT	NN	CC	NN	CT	NN	CT	CT	CT	CT	CT	CT	CT	TT	NN	CT	CT	NN	NN	NN	CT	CT	CT	NN	CT	CT	CT	CT	CT	CT
scaffold_23524|ref0020670_4990	C/A	NN	CC	CC	CA	CC	CA	CA	CA	CA	CC	NN	NN	CC	NN	CC	CA	CC	CC	CA	NN	CC	CC	NN	CA	CA	CA	CA	CA	CC	CA	CC	NN	CA	CC	CA	NN	NN	CA	CA	CC	CA	CA	CA	NN	NN	CA	CA	CA
scaffold_23524|ref0020670_4995	C/T	NN	NN	CT	CT	CC	CT	CC	CT	CT	CC	CT	CC	CC	CC	CC	NN	CC	CT	CC	CC	CC	CC	CC	CC	NN	CC	NN	CT	NN	NN	CC	CC	CT	CC	NN	CC	CT	CT	CC	CC	CC	CT	CC	CC	CT	CC	CT	CT
scaffold_23524|ref0020670_5016	T/A	TA	TA	TA	TA	TA	TA	TA	TA	TA	TA	TA	TA	TA	TA	TA	TA	TA	TA	TA	TA	TA	TA	TA	TA	TA	TA	TA	TA	TA	TA	TA	TA	TA	TA	TA	TA	TA	TA	TA	TA	TA	TA	TA	TA	TA	TA	TA	TA
scaffold_23524|ref0020670_5050	G/A	GG	GA	GG	GG	GG	GA	GA	GG	GA	NN	GA	GG	GA	GG	GG	GA	GA	GG	GA	NN	GA	GG	GA	GG	GG	GG	NN	GA	GG	GG	GG	GA	GA	NN	NN	GG	GA	GG	GG	GA	GG	NN	GG	NN	NN	GG	GG	GG
scaffold_23524|ref0020670_5063	T/C	NN	TC	TC	TC	TC	TC	TC	TC	TC	TC	TC	TC	TC	NN	TC	TC	TC	TC	TC	TC	TC	TC	TC	TC	TC	TC	TC	TC	TC	TC	TC	TC	TC	TC	TC	TC	TC	TC	TC	TC	TC	TC	NN	TC	TC	NN	TC	TC
scaffold_23524|ref0020670_5073	T/G	TG	TG	TG	TG	TG	TG	TG	TG	TG	TG	TG	TG	TG	TG	TG	TG	TG	TG	TG	TG	TG	TG	TG	TG	TG	TG	TG	TG	TG	TG	TG	TG	TG	TG	TG	TG	TG	TG	TG	TG	TG	TG	TG	TG	TG	TG	TG	TG
scaffold_6207|ref0002272_58364	T/G	NN	NN	TT	TT	TT	NN	NN	TT	TT	NN	NN	NN	NN	NN	TG	TG	NN	TG	NN	TT	TT	NN	NN	TT	NN	TT	TT	TT	NN	TT	TT	NN	TT	NN	TG	TT	TG	TT	NN	TG	TG	TT	TT	TG	NN	TT	TT	TT
scaffold_5144|ref0026630_6500	A/G	NN	NN	GG	AG	GG	NN	NN	AG	AG	NN	AG	AG	NN	NN	NN	NN	NN	GG	AG	NN	NN	NN	NN	NN	NN	NN	NN	NN	NN	AG	AG	AG	AA	NN	AG	GG	NN	AA	NN	AG	GG	NN	NN	NN	GG	GG	GG	GG
scaffold_5144|ref0026630_50014	C/G	NN	NN	NN	CC	NN	NN	CC	CC	CC	NN	NN	GG	NN	CG	CG	NN	CG	CC	CG	CG	CG	NN	NN	NN	NN	NN	NN	NN	GG	CG	CG	CC	NN	NN	CG	CC	CC	CC	NN	NN	CG	NN	CC	CC	NN	CC	NN	CC
scaffold_5144|ref0026630_50020	G/A	NN	NN	NN	GG	NN	NN	GG	GG	GG	NN	NN	AA	NN	GA	GA	NN	GA	GG	GA	GA	GA	NN	NN	NN	NN	NN	NN	NN	AA	GA	GA	GG	NN	NN	GA	GG	GG	GG	NN	NN	GA	NN	GG	GG	NN	GG	NN	GG
scaffold_5144|ref0026630_50057	A/G	NN	NN	NN	AA	NN	NN	AA	AA	AA	NN	NN	GG	NN	AG	AG	NN	AG	AA	AG	AG	AG	NN	NN	NN	NN	NN	NN	GG	GG	AG	AG	AA	NN	NN	AG	AA	AA	AA	NN	NN	AG	NN	AA	AA	NN	AA	NN	AA
scaffold_5148|ref0026632_36896	T/C	NN	NN	NN	TC	TT	NN	NN	TT	TT	NN	NN	TT	NN	NN	TT	NN	NN	TC	TT	NN	NN	TC	NN	NN	NN	NN	TT	TT	TT	TT	TT	TT	TC	NN	TT	TT	TT	TC	TT	TT	TT	TT	TT	TC	NN	TT	TT	TT
scaffold_5148|ref0026632_41207	C/T	CT	NN	CT	CT	NN	CT	NN	CT	CT	NN	NN	CC	CT	NN	NN	NN	NN	CC	NN	CT	NN	NN	NN	CC	NN	NN	CC	CC	CC	CT	CC	CC	NN	CT	NN	NN	NN	CC	CC	CT	CC	CC	CT	CT	NN	NN	NN	CC
scaffold_5148|ref0026632_41276	G/C	NN	NN	CC	NN	NN	GC	NN	GC	GC	NN	GC	GG	GC	NN	NN	NN	NN	GC	NN	GC	NN	GC	NN	GC	NN	CC	GG	GG	GG	GC	GC	GG	GC	NN	GG	NN	NN	GC	GG	GC	GG	GG	GC	GC	NN	NN	NN	GG
scaffold_5149|ref0026633_3306	T/A	NN	TA	TA	TT	TA	NN	NN	TT	NN	NN	NN	TA	NN	NN	TT	NN	NN	TA	TA	NN	NN	TA	NN	NN	NN	AA	TA	TA	TA	TA	TA	TT	TA	NN	TA	TA	AA	TA	AA	NN	TT	TA	TT	TA	TA	TA	TA	TA
scaffold_5149|ref0026633_3327	G/C	NN	GG	GC	GC	GC	NN	NN	CC	GC	NN	NN	GC	NN	NN	NN	NN	NN	GC	GC	NN	NN	NN	NN	NN	NN	GG	GC	GC	GC	GC	GC	CC	GC	NN	GC	GC	GG	GC	GG	NN	CC	GC	CC	GC	NN	GC	GC	GC
scaffold_5149|ref0026633_3334	C/T	CT	CC	NN	CC	CC	NN	CT	CC	CC	NN	NN	CT	CT	NN	CC	NN	NN	CT	CC	NN	NN	NN	NN	NN	NN	CT	CC	CC	CC	CC	CC	CC	CC	CT	CC	CT	CT	NN	CT	CC	CC	CT	CC	CT	NN	CT	NN	CT
scaffold_5149|ref0026633_3588	G/A	NN	NN	GA	GA	GA	NN	GA	GG	NN	NN	GG	GG	GA	NN	NN	NN	NN	GG	GA	GA	NN	GA	NN	NN	NN	NN	GA	GA	GA	GA	GA	GG	GA	NN	GA	NN	GA	GA	GA	GG	GG	GG	GG	NN	GA	GG	GA	GG
scaffold_5149|ref0026633_13780	A/T	NN	NN	AT	AT	AT	NN	NN	TT	AT	NN	AT	AT	NN	NN	NN	AT	NN	AT	AT	NN	NN	NN	AT	NN	NN	AA	AT	AT	AT	AT	AT	TT	AT	NN	AT	AT	AA	AT	AA	AT	TT	AT	NN	AT	AA	AT	AT	AT
scaffold_5149|ref0026633_13782	A/G	AG	NN	NN	AA	NN	NN	AG	AA	AA	AG	NN	AG	NN	NN	NN	NN	NN	AG	AA	AG	NN	NN	AG	NN	NN	AG	AA	AA	AA	AA	AA	AA	AA	AG	AA	AG	AG	AA	AG	AA	AA	AG	NN	NN	AA	AG	AA	AG
scaffold_5149|ref0026633_13783	G/A	NN	NN	NN	GG	NN	NN	NN	GG	GG	NN	NN	GG	NN	NN	NN	NN	NN	GG	GG	NN	NN	NN	NN	NN	NN	GG	GG	GG	GG	GG	GG	GG	GG	NN	GG	GG	GG	GG	GG	GG	GG	GG	NN	NN	GG	GG	GG	GG
scaffold_5149|ref0026633_13820	A/C	AC	NN	NN	AA	NN	NN	AC	AA	AA	AC	NN	AC	NN	NN	NN	NN	NN	AC	AA	AC	NN	NN	AC	NN	NN	AC	AA	AA	AA	AA	AA	AA	AA	AC	AA	AC	AC	AA	AC	AA	AA	AC	NN	NN	AA	AC	AA	AC
scaffold_5149|ref0026633_41194	G/T	GT	NN	GT	GT	NN	NN	GT	TT	GT	NN	NN	TT	NN	NN	NN	GT	NN	TT	GT	GT	NN	NN	NN	NN	NN	GT	GT	GT	GT	GT	GT	TT	GT	NN	GT	TT	GT	GT	GT	NN	TT	TT	TT	GT	NN	TT	GT	NN
scaffold_5149|ref0026633_41212	C/G	NN	CG	CG	CG	NN	NN	CG	CC	CG	NN	NN	CC	NN	NN	NN	CG	NN	CC	CG	CG	NN	NN	NN	NN	NN	NN	CG	CG	CG	CG	CG	CC	CG	NN	CG	CC	CG	CG	CG	NN	CC	CC	CC	CG	CG	CC	CG	NN
scaffold_5149|ref0026633_41233	G/C	GC	GC	NN	GG	NN	NN	NN	GG	GG	NN	NN	GG	NN	NN	NN	NN	NN	GG	GG	NN	NN	NN	NN	NN	NN	GC	GG	GG	GG	GG	GG	GG	GG	NN	GG	GG	GG	GG	GG	GG	GG	GG	GG	GG	GC	GG	NN	NN
scaffold_7971|ref0026099_9873	G/C	NN	NN	NN	NN	NN	NN	NN	GC	NN	NN	NN	GG	NN	NN	NN	NN	NN	GG	NN	NN	NN	NN	NN	NN	NN	NN	NN	GG	GG	GC	GG	GC	GG	NN	GC	GC	GG	GG	GG	GG	GC	GG	GC	GC	NN	CC	GC	GG
scaffold_7971|ref0026099_9889	A/G	NN	AG	NN	NN	NN	NN	NN	AA	AA	NN	NN	AA	NN	NN	NN	NN	NN	AA	NN	NN	NN	NN	NN	NN	NN	NN	NN	AA	AA	AA	AA	AA	AA	NN	AA	NN	AA	AA	AA	AA	AA	AA	AA	NN	NN	AA	AA	AA
scaffold_7971|ref0026099_11393	G/C	NN	NN	NN	GC	CC	CC	NN	CC	GC	NN	NN	CC	NN	NN	NN	NN	CC	CC	CC	NN	NN	NN	NN	NN	NN	NN	NN	CC	CC	CC	CC	CC	CC	NN	CC	CC	CC	CC	CC	CC	CC	CC	CC	NN	GC	CC	NN	CC
scaffold_7971|ref0026099_11450	G/T	NN	NN	NN	GG	GT	NN	NN	TT	NN	NN	NN	GT	NN	NN	GT	NN	GT	GG	GT	GT	NN	GT	NN	NN	NN	NN	GT	GT	GT	GT	GG	TT	GG	NN	GT	GT	GG	GG	GG	TT	GT	TT	GT	NN	GT	NN	GT	GT
scaffold_7971|ref0026099_46152	G/A	NN	NN	GG	NN	GA	GA	NN	GA	GG	NN	NN	GA	NN	NN	GG	NN	NN	GG	NN	NN	NN	NN	NN	NN	NN	NN	GA	GA	GA	GG	GG	GA	GG	NN	GG	GG	GG	GG	GG	NN	NN	AA	GG	NN	GG	NN	NN	GA
scaffold_7971|ref0026099_46154	C/T	NN	NN	CC	NN	NN	CC	NN	CC	CT	NN	NN	CC	NN	NN	CC	NN	NN	CT	NN	NN	NN	CT	NN	CT	NN	NN	CC	CC	CC	CC	NN	CC	CT	CT	CC	CC	CC	CT	CC	NN	CC	CC	CC	CT	CC	CC	CC	CT
scaffold_7971|ref0026099_46167	C/A	NN	NN	CC	NN	CA	CA	NN	CA	CC	NN	NN	CA	NN	NN	CC	NN	NN	CC	NN	NN	NN	NN	NN	NN	NN	NN	CA	CA	CA	CC	CC	CA	CC	NN	CC	CC	CC	CC	CC	NN	NN	AA	CC	NN	CC	CC	CC	CA
scaffold_7978|ref0026094_21904	T/C	TC	NN	NN	TT	NN	TT	NN	TT	TC	NN	TT	TT	NN	NN	NN	NN	NN	TT	TT	NN	NN	NN	NN	NN	NN	TC	NN	TT	TT	TT	TT	TT	TT	TC	TT	TT	TT	TT	TT	TT	TT	TT	TT	TC	NN	TT	TT	TT
scaffold_7977|ref0026097_3308	G/A	GA	GA	GG	GA	GA	GA	GG	GG	GG	NN	GA	GA	NN	GA	GA	GA	NN	GA	NN	GA	NN	GA	GA	GA	GA	GA	GA	GA	GA	GA	GA	GG	GA	GA	GA	GA	GA	GA	GA	NN	GA	GG	GG	GA	GA	GG	GA	GA
scaffold_7977|ref0026097_3341	G/A	NN	GA	GG	GG	GG	GG	GG	GG	GG	NN	GG	GG	NN	NN	GG	GG	GG	GA	GG	GA	NN	GG	NN	GG	GG	GA	GG	GG	GG	GG	GG	GG	GG	GA	GG	GG	GG	GG	GG	GG	GG	GG	GG	GG	GA	GG	GG	GA
scaffold_2701|ref0027941_23823	A/C	NN	NN	NN	AA	NN	NN	AC	AC	NN	NN	NN	AA	NN	NN	AC	AA	AC	AA	AC	AC	NN	NN	NN	AA	AC	NN	AC	AC	AC	AC	AC	AC	AA	NN	AA	AC	AA	AA	AA	AA	AC	AC	AC	NN	AA	AC	AC	AA
scaffold_2701|ref0027941_23832	C/T	CT	CT	NN	CT	NN	NN	CC	CC	NN	NN	NN	CC	NN	NN	NN	CC	NN	CC	NN	NN	NN	CT	NN	CT	NN	CT	CC	CC	CC	CC	CC	CC	CC	CT	CC	NN	CC	CC	CC	CC	CC	CC	CC	CC	CT	CC	CC	CT
scaffold_2701|ref0027941_23835	A/G	NN	NN	NN	AA	NN	NN	AG	AG	NN	NN	NN	AA	NN	NN	AG	AA	AG	AA	AG	AG	NN	NN	NN	AA	AG	NN	AG	AG	AG	AG	AG	AG	AA	NN	AA	AG	AA	AA	AA	AA	AG	AG	AG	NN	AA	AG	AG	AA
scaffold_2701|ref0027941_23848	A/G	NN	NN	NN	AA	NN	NN	AA	AA	NN	NN	NN	AA	NN	NN	NN	AA	NN	AA	AA	NN	NN	NN	NN	AA	NN	NN	AA	AA	AA	AA	AA	AA	AA	NN	AA	NN	AA	AA	AA	AA	AA	AA	AA	AA	AA	AA	AA	AA
scaffold_2701|ref0027941_23877	C/T	NN	NN	NN	CT	NN	NN	CC	CC	NN	NN	NN	CC	NN	NN	NN	CC	NN	CC	CC	NN	NN	NN	NN	CC	NN	NN	CC	CC	CC	CC	CT	CC	CC	NN	CC	NN	CC	CC	CC	CC	CC	CC	CC	NN	CC	CC	CC	CC
scaffold_2705|ref0027945_19189	C/G	NN	CC	NN	CC	NN	CC	NN	CC	CC	NN	NN	CC	NN	NN	CC	CC	NN	CC	CC	NN	NN	NN	NN	CG	NN	CC	CC	CC	CC	CC	CC	CC	CC	NN	CC	NN	CC	CC	CC	CC	CC	CC	CC	CC	NN	CC	CC	CC
scaffold_2705|ref0027945_66719	C/A	NN	CA	NN	CA	NN	NN	NN	CA	CC	CA	NN	CA	NN	NN	NN	NN	CC	CA	CA	CA	NN	NN	NN	NN	NN	CA	CC	CC	CC	CA	CC	CA	CA	NN	CA	CC	CC	CA	CA	CA	CC	CA	CA	NN	CA	CA	CA	CA
scaffold_2705|ref0027945_66732	C/T	NN	NN	NN	NN	NN	NN	NN	CC	CC	CT	NN	CC	NN	NN	NN	NN	CC	CT	CT	NN	NN	NN	NN	NN	NN	NN	CC	CC	CC	CT	CC	CC	CC	NN	CT	CC	CC	NN	CC	CC	CC	CT	CC	CC	NN	CC	CT	CT
scaffold_2705|ref0027945_66761	C/T	NN	CT	NN	CT	NN	NN	NN	CT	CC	CT	NN	CT	NN	NN	NN	NN	CC	CT	CT	CT	NN	NN	NN	CT	NN	CT	CC	CC	CC	CT	CC	CT	CT	NN	CT	CC	CC	CT	CT	CT	CC	CT	CT	NN	CT	CT	CT	CT
scaffold_2705|ref0027945_66787	T/C	NN	NN	NN	TC	NN	NN	NN	TC	TT	NN	NN	TC	NN	NN	NN	NN	TT	NN	TC	TC	NN	NN	NN	NN	NN	TC	TT	TT	TT	TC	TT	TC	TC	NN	CC	TT	TT	TC	TC	TC	TT	NN	TC	NN	TC	TC	NN	NN
scaffold_2705|ref0027945_90960	A/G	NN	AG	NN	NN	NN	NN	NN	AA	AA	NN	NN	AA	NN	NN	NN	NN	NN	AG	AA	AA	NN	NN	NN	NN	NN	AG	NN	AA	AA	AA	AA	AA	AA	NN	AA	AA	AA	AA	AA	AA	AA	AA	AA	AA	AG	AA	AA	AG
scaffold_2705|ref0027945_90990	C/T	NN	NN	NN	CT	NN	NN	NN	CT	NN	NN	CT	CT	NN	NN	NN	NN	NN	CT	CT	CT	NN	NN	NN	NN	NN	CC	NN	CC	CC	CT	CC	CT	TT	NN	TT	CC	CC	TT	CT	CT	CC	TT	CT	CT	NN	CT	TT	CT
scaffold_2705|ref0027945_91014	T/G	NN	NN	NN	TG	NN	NN	NN	TG	NN	NN	TG	TG	NN	NN	NN	NN	NN	GG	TG	TG	TG	NN	NN	NN	NN	GG	NN	TT	TT	TG	TT	TG	GG	NN	GG	TT	TT	GG	TG	TG	TT	GG	TG	TG	NN	TG	GG	GG
scaffold_2705|ref0027945_91403	G/A	GA	NN	GA	GG	GG	NN	NN	GG	NN	NN	NN	GG	NN	NN	GG	NN	NN	GA	GG	NN	NN	NN	NN	NN	NN	GA	GG	GG	GG	GG	GG	GG	GG	GA	GG	GG	NN	GG	GG	GG	GG	GG	GG	GG	NN	GG	NN	GA
scaffold_2702|ref0027944_4973	C/T	CT	NN	NN	CC	NN	NN	NN	CC	NN	NN	NN	CC	NN	NN	NN	NN	NN	CC	NN	NN	NN	NN	NN	NN	NN	CT	NN	NN	NN	CC	NN	CC	NN	CT	CC	CC	NN	NN	NN	NN	CC	CC	CC	CT	NN	CC	NN	CC
scaffold_2702|ref0027944_94970	C/T	NN	NN	NN	CT	CT	NN	NN	TT	CT	NN	NN	TT	NN	NN	NN	NN	TT	CT	TT	CT	TT	NN	CT	CT	NN	NN	TT	TT	TT	TT	TT	TT	CC	NN	TT	TT	CC	CC	TT	CT	TT	TT	TT	TT	NN	TT	TT	TT
scaffold_2702|ref0027944_94973	A/C	NN	NN	NN	AC	NN	NN	NN	AA	AC	NN	AA	AA	NN	NN	NN	NN	AA	AC	AA	AC	NN	NN	NN	NN	NN	NN	AA	AA	AA	AA	AA	AA	AC	NN	AA	AA	AA	AC	AA	NN	AA	AA	AA	AA	NN	AA	AA	AA
scaffold_2702|ref0027944_102801	T/A	NN	TA	NN	TA	NN	AA	NN	AA	TA	NN	NN	TA	NN	NN	NN	TA	NN	AA	NN	NN	NN	NN	NN	NN	TA	AA	TA	TA	TA	TA	TT	AA	NN	NN	TA	TA	NN	NN	TA	NN	NN	AA	NN	TA	TA	NN	TA	AA
scaffold_2702|ref0027944_102833	T/C	TC	TC	NN	TC	NN	TT	NN	TT	TC	NN	NN	TT	NN	NN	NN	NN	NN	CC	TT	NN	NN	NN	NN	NN	NN	TC	TT	TT	TT	TT	TT	NN	TT	TC	TT	TT	NN	TT	TT	NN	TT	TT	NN	NN	TC	NN	TT	TC
scaffold_2702|ref0027944_102845	T/C	NN	TT	NN	TT	CC	TT	TC	TC	TT	NN	NN	TC	NN	TC	NN	TC	NN	TT	NN	NN	NN	NN	NN	NN	NN	TT	TT	TT	TT	NN	TT	TT	TT	NN	TT	TT	NN	TT	TC	TC	TC	TC	TC	TC	NN	TC	TC	TT
scaffold_2702|ref0027944_102858	G/A	NN	AA	NN	GA	AA	AA	GA	AA	GA	NN	NN	GA	NN	GA	NN	GA	NN	AA	GA	NN	NN	NN	NN	GA	GA	AA	GA	GA	GA	GA	GG	AA	GA	NN	GA	GA	NN	GA	GA	GA	GA	AA	NN	GA	NN	NN	GA	AA
scaffold_2702|ref0027944_102984	G/T	GT	NN	NN	GT	GG	NN	NN	GG	GT	NN	NN	GG	NN	NN	NN	NN	NN	NN	NN	NN	NN	NN	NN	NN	NN	GT	NN	GG	GG	GG	GG	GG	GG	NN	GG	GG	NN	GG	GG	GG	GG	GG	GG	NN	GT	NN	NN	GT
scaffold_2702|ref0027944_104910	G/A	NN	NN	NN	NN	NN	NN	GA	GA	GA	NN	NN	GA	NN	NN	GG	GA	NN	AA	GA	NN	NN	NN	GA	NN	NN	NN	NN	GG	GG	GA	GG	GG	NN	NN	GG	NN	NN	NN	GA	NN	GA	GA	GA	GA	GA	GA	GA	GA
scaffold_2702|ref0027944_104923	T/G	NN	NN	NN	NN	NN	NN	TG	TG	TG	NN	NN	TG	NN	NN	TT	TG	NN	GG	TG	NN	NN	NN	NN	NN	NN	NN	NN	NN	TT	TG	TT	TT	NN	NN	TT	NN	NN	NN	TG	NN	TG	TG	TG	TG	TG	TG	TG	TG
scaffold_2702|ref0027944_104936	T/C	NN	NN	NN	TC	NN	NN	TC	TT	TC	NN	NN	TC	TC	NN	CC	NN	NN	TT	TC	NN	NN	NN	NN	NN	NN	NN	NN	TC	TC	TC	CC	TT	NN	NN	TC	TC	NN	NN	TC	NN	TC	TT	TT	TC	TT	TT	TC	TT
scaffold_2702|ref0027944_104947	T/C	NN	NN	NN	NN	NN	NN	TC	TC	TC	NN	NN	TC	NN	NN	TT	TC	NN	CC	TC	NN	NN	NN	NN	NN	NN	NN	NN	TT	TT	TC	TT	TT	NN	NN	TT	NN	NN	NN	TC	NN	TC	TC	TC	TC	TC	TC	TC	TC
scaffold_2704|ref0027946_19570	C/T	NN	NN	NN	CT	CC	NN	NN	CC	CT	NN	CC	CC	NN	NN	NN	CC	NN	CT	CC	NN	NN	NN	NN	NN	NN	CC	CC	CC	CC	CC	CC	CC	CT	NN	CC	CC	CC	CT	CC	CC	CC	CC	CC	NN	NN	CC	CC	CC
scaffold_2704|ref0027946_24286	A/G	NN	NN	NN	GG	AG	NN	AG	AG	GG	NN	NN	AG	AG	AG	AG	NN	NN	NN	NN	NN	AG	AG	AA	AG	NN	NN	AA	NN	AA	AG	AA	AG	AG	NN	AG	AG	GG	AG	AG	AG	GG	AG	AG	AG	NN	AA	AA	AG
scaffold_2704|ref0027946_24289	C/T	NN	NN	NN	CT	CC	NN	NN	CC	CC	NN	NN	CC	NN	NN	CC	NN	NN	CT	CC	NN	NN	NN	CC	NN	NN	NN	CC	CC	CC	CC	CC	CC	CC	NN	CC	CC	CC	CC	CC	CC	CC	CC	CC	CC	CT	CC	CC	CT
scaffold_2704|ref0027946_24599	G/T	NN	NN	NN	GT	GT	NN	GT	GT	GT	NN	GT	GT	NN	NN	GT	TT	NN	GG	NN	NN	GT	NN	NN	NN	NN	TT	NN	NN	GG	GT	GG	GT	GG	TT	GT	GT	TT	GG	GT	GT	TT	GT	GT	GT	NN	GG	GG	NN
scaffold_2704|ref0027946_24646	G/A	NN	GA	GA	GA	GA	NN	GA	GA	AA	NN	GA	GA	NN	NN	GA	AA	NN	GA	NN	NN	GA	NN	NN	GA	NN	AA	NN	NN	GG	GA	GG	GA	GA	AA	GA	GA	AA	GA	GA	GA	AA	GA	GA	NN	GA	GG	GG	GG
scaffold_2704|ref0027946_24667	C/T	NN	CT	CT	CT	NN	NN	NN	CC	CC	NN	NN	CC	NN	NN	NN	CC	NN	CT	NN	NN	NN	NN	NN	NN	NN	CC	NN	CC	CC	CC	CC	CC	CC	CC	CC	CC	CC	CC	CC	CC	CC	CC	CC	CC	CT	CC	CC	CT
scaffold_2704|ref0027946_24763	C/T	NN	NN	CT	CT	CC	NN	NN	CC	CT	NN	NN	CC	NN	NN	NN	NN	NN	CT	NN	NN	NN	NN	NN	NN	NN	CC	CC	CC	CC	CC	NN	CC	CT	NN	CC	NN	CC	CT	NN	CC	CC	CC	NN	CC	NN	CC	CC	CC
scaffold_2704|ref0027946_29994	C/T	NN	CT	NN	CC	CT	NN	CT	CT	CC	NN	CT	CT	CT	NN	CT	NN	CT	CC	NN	NN	CT	NN	NN	NN	NN	TT	CC	NN	CC	CT	CC	CT	CC	NN	CT	CT	TT	NN	CT	CT	TT	CT	CT	CT	CT	CC	CC	CC
scaffold_2704|ref0027946_29996	A/G	NN	AG	NN	NN	AG	NN	AG	AA	NN	NN	AG	AG	NN	NN	AA	NN	NN	GG	AG	NN	NN	NN	AG	AG	NN	AA	AG	AG	AG	AG	GG	AG	AG	NN	AG	NN	NN	AG	AG	AG	AA	AA	AA	AG	AG	AA	AG	AG
scaffold_2709|ref0027949_12388	C/T	CT	NN	CT	NN	TT	TT	TT	TT	TT	NN	TT	TT	TT	NN	TT	NN	TT	NN	TT	NN	TT	NN	NN	TT	NN	CT	TT	TT	TT	TT	CT	TT	CT	NN	TT	TT	TT	CT	TT	TT	TT	TT	TT	CT	CT	TT	TT	CT
scaffold_2709|ref0027949_12394	C/T	NN	CT	CT	CT	CT	NN	CT	CT	NN	NN	NN	CT	CC	NN	NN	NN	CT	CC	CT	CT	CT	NN	CT	CT	NN	CT	CT	CT	CT	CT	CT	NN	CC	NN	CT	CT	CT	CC	CT	CT	CT	CT	CT	CT	NN	CT	CT	CT
scaffold_2709|ref0027949_12397	T/C	TC	NN	TC	NN	CC	CC	CC	CC	CC	NN	CC	CC	CC	NN	CC	NN	CC	NN	CC	NN	CC	NN	NN	CC	NN	TC	CC	CC	CC	CC	TC	CC	TC	NN	CC	CC	CC	TC	CC	CC	CC	CC	CC	TC	TC	CC	CC	TC
scaffold_2709|ref0027949_12410	G/C	NN	NN	GG	GC	GG	GC	GG	GG	GC	NN	NN	GG	GC	NN	GG	NN	NN	GG	NN	NN	GG	NN	NN	GG	GC	GG	GC	GC	GC	GG	GG	GC	GC	NN	GC	GG	GC	GC	GC	NN	GG	GC	GG	GC	NN	GG	GG	GG
scaffold_2709|ref0027949_78459	A/T	AT	AT	AT	AT	AT	AT	AT	AT	AT	AT	AT	AT	AT	AT	AT	AT	AT	AT	AT	AT	AT	AT	AT	AT	AT	AT	AT	AT	AT	AT	AT	AT	AT	AT	AT	AT	AT	AT	AT	AT	AT	AT	NN	AT	AT	AT	AT	AT
scaffold_2709|ref0027949_78480	T/C	TC	NN	TC	NN	CC	CC	CC	CC	CC	NN	TC	CC	CC	CC	CC	CC	CC	NN	NN	CC	NN	CC	NN	CC	CC	CC	CC	CC	CC	CC	NN	CC	NN	CC	CC	NN	CC	CC	CC	TC	NN	NN	CC	CC	CC	TC	NN	CC
scaffold_2709|ref0027949_78503	A/G	NN	NN	GG	NN	GG	GG	NN	GG	GG	GG	GG	GG	GG	NN	GG	GG	GG	NN	GG	GG	GG	GG	GG	GG	NN	GG	NN	GG	GG	GG	GG	GG	GG	GG	GG	GG	NN	GG	GG	GG	NN	NN	GG	GG	AG	NN	GG	GG
scaffold_2709|ref0027949_78506	C/T	CT	CT	CT	CT	CT	CT	CT	CT	CT	CT	CT	CT	CT	CT	CT	CT	CT	CT	CT	CT	CT	CT	CT	CT	CT	CT	CT	CT	CT	CT	CT	CT	CT	CT	CT	CT	CT	CT	CT	CT	CT	CT	CT	CT	CT	CT	CT	CT
scaffold_2706|ref0027948_11321	G/A	NN	NN	GA	GA	GA	NN	GG	GG	GA	NN	NN	GA	NN	GA	GA	NN	GA	NN	NN	NN	NN	NN	GA	NN	GA	AA	GA	GA	GA	NN	GG	GG	GA	NN	GG	GA	NN	GA	NN	GA	GA	NN	GA	NN	NN	GA	NN	AA
scaffold_2706|ref0027948_11324	C/A	CA	CA	NN	CC	CA	NN	CC	CC	CC	NN	CA	CA	NN	CA	CA	NN	CA	CA	NN	NN	NN	NN	CA	NN	CA	CA	CA	CA	CA	NN	CC	CC	CA	NN	CC	CA	NN	CA	NN	CA	CA	NN	CA	NN	NN	CA	NN	AA
scaffold_8348|ref0007365_40805	A/G	NN	NN	AG	AG	NN	AA	AG	NN	AG	NN	NN	AA	AG	NN	AG	AG	AG	AG	AG	NN	AG	AG	NN	AA	NN	AG	AG	AG	AG	AG	AG	NN	NN	AG	NN	NN	NN	NN	AG	AG	AG	AA	NN	AG	AG	AG	AG	AA
scaffold_8348|ref0007365_40825	G/A	NN	NN	NN	GG	GA	NN	GA	GA	GG	NN	NN	GA	GA	NN	GA	GA	NN	GG	GG	NN	GA	GG	NN	GG	NN	GG	GA	GA	GA	NN	GG	GG	GG	NN	GG	NN	GA	GG	GA	GA	GA	GA	GA	NN	GA	GG	GA	GA
scaffold_8348|ref0007365_40845	G/A	NN	NN	NN	GG	GG	NN	NN	GG	GG	NN	NN	GG	NN	NN	GG	GG	NN	GG	GG	NN	NN	GG	NN	GG	NN	GG	NN	GG	GG	GG	GG	GG	GG	NN	GG	GG	GG	GG	GG	GG	GG	GG	GG	GG	GG	GG	GG	GG
scaffold_8349|ref0007364_18927	T/A	NN	NN	AA	TA	NN	TA	NN	TT	TA	TA	NN	TT	NN	NN	NN	NN	NN	AA	TA	NN	TT	NN	NN	NN	TA	TA	TA	TA	TA	TA	TA	TA	AA	NN	AA	TA	TT	AA	TA	TA	TA	TA	TA	TA	NN	TA	TT	TA
scaffold_14448|ref0019739_12511	T/C	NN	TC	TT	TC	NN	TC	NN	CC	TC	NN	TC	CC	TC	NN	NN	NN	NN	TC	TC	NN	NN	NN	NN	TC	TC	NN	NN	TC	TC	TC	CC	NN	TC	CC	TC	CC	NN	TC	TC	CC	CC	TC	CC	NN	TC	CC	NN	CC
scaffold_14448|ref0019739_12535	C/T	NN	CT	CC	CT	NN	CT	NN	TT	CT	NN	CT	TT	CT	NN	NN	NN	NN	CT	CT	NN	NN	NN	NN	CT	CT	NN	NN	CT	CT	CT	TT	NN	CT	TT	CT	TT	NN	CT	CT	TT	TT	CT	TT	CT	CT	TT	NN	TT
scaffold_10903|ref0012289_20749	G/A	NN	NN	NN	NN	NN	GG	NN	GG	GG	NN	NN	GG	NN	NN	GG	NN	NN	GG	GG	NN	NN	GG	NN	GG	NN	GG	NN	GG	GG	GG	GG	GG	GG	GG	GG	GG	GG	GG	GG	GG	GG	GG	GG	GG	NN	GG	GG	GG
scaffold_10903|ref0012289_20751	C/A	NN	NN	NN	NN	NN	CC	NN	CC	CC	NN	NN	CC	NN	NN	CC	NN	NN	CC	CC	NN	NN	CC	NN	CC	NN	CC	NN	CC	CC	CC	CC	CC	CC	CC	CC	NN	CC	CC	CC	CC	CC	CC	CC	CC	NN	CC	CC	CC
scaffold_10903|ref0012289_20769	C/T	NN	NN	NN	NN	NN	CC	NN	CC	CC	NN	NN	CC	NN	NN	NN	NN	NN	CC	CC	NN	NN	CC	NN	CC	NN	CC	NN	CC	CC	CC	CC	CC	CC	NN	CC	CC	CC	CC	CC	CC	CC	CC	CC	CC	NN	NN	CC	CC
scaffold_16848|ref0011459_3117	A/G	NN	NN	NN	AA	AA	NN	NN	AA	AA	NN	NN	AA	NN	NN	NN	NN	NN	AA	NN	NN	NN	NN	NN	NN	NN	NN	NN	AA	AA	AA	AA	AA	AG	NN	AA	AA	AG	AG	AG	AA	AA	AG	AA	NN	NN	AA	AA	AA
scaffold_16848|ref0011459_3163	G/A	NN	NN	NN	GG	GG	NN	NN	GG	GG	NN	NN	GG	NN	NN	NN	NN	NN	GG	NN	NN	NN	NN	NN	NN	NN	GG	NN	GG	GG	GG	GG	GG	GG	NN	GG	GG	GG	GG	GG	GG	GG	GG	GG	GG	GA	GG	GG	GG
scaffold_16847|ref0011456_8133	A/C	NN	AC	AC	AC	AC	AC	AC	AC	AC	NN	AC	AC	NN	NN	NN	AC	NN	AC	NN	NN	NN	NN	NN	NN	NN	AC	AA	AA	AA	AA	AA	AA	AA	NN	AA	NN	AC	AC	AC	AC	AC	AC	AC	AC	AC	NN	AC	AC
scaffold_2874|ref0011454_93294	G/A	GG	GG	NN	NN	NN	GG	GG	GG	NN	NN	GA	GA	GG	NN	GA	GA	GG	GG	GA	GA	GA	GG	GA	GG	NN	GG	NN	GA	GA	GA	GA	GG	GG	GG	GA	GG	GG	GG	GA	GG	GG	GG	GA	GA	GG	GG	GA	GG
scaffold_2874|ref0011454_93300	G/T	NN	GG	NN	GG	GT	GT	GT	GT	GG	NN	GT	GT	GT	GT	GT	GT	GT	GG	GT	GT	GT	NN	NN	GG	NN	GG	GT	GT	GT	GT	GT	GT	GG	NN	GT	GT	GT	GG	GT	GT	GT	GT	GT	GT	GG	GG	GT	GT
scaffold_2874|ref0011454_93395	G/A	GA	GA	GG	GA	GA	GA	GA	GA	GA	NN	NN	GA	GA	GA	GA	GA	GA	GA	GA	GA	GA	GA	GG	GA	NN	GA	GA	GA	GA	GA	GA	GA	GA	GA	GA	GA	GA	GA	GA	GA	GA	GA	GA	GA	GA	GA	GA	GA
scaffold_16846|ref0011455_13232	G/A	NN	NN	GA	GA	GA	GA	NN	NN	GA	NN	NN	NN	NN	NN	GG	GA	GG	NN	GA	NN	NN	NN	NN	GA	NN	NN	GG	GG	GG	GA	GA	GA	GA	NN	GA	NN	GG	GA	GA	GA	GG	GG	GG	GA	NN	NN	GA	GA
scaffold_2875|ref0011453_47786	G/C	GC	NN	GG	GC	GC	GC	NN	CC	NN	NN	NN	GC	NN	GC	GC	NN	GC	GC	NN	NN	GC	NN	NN	NN	NN	GC	NN	GC	GC	GC	GC	CC	CC	GC	CC	GC	CC	CC	NN	GC	GC	CC	GC	GC	GG	GC	GC	NN
scaffold_27988|ref0012281_2199	G/A	GA	NN	NN	GG	NN	GG	NN	GG	GG	NN	NN	GG	NN	NN	NN	NN	NN	GG	NN	NN	NN	NN	NN	NN	NN	GA	GG	GG	GG	GG	GA	GG	GG	GA	GG	NN	GG	GG	GG	GG	GG	GG	GG	NN	AA	GG	GG	GG
scaffold_27988|ref0012281_2201	G/A	NN	NN	NN	GG	NN	GA	NN	GA	GG	NN	GA	GA	GA	NN	NN	NN	NN	GG	GA	GA	NN	GA	NN	NN	NN	NN	AA	AA	AA	GA	GA	GG	GA	NN	GA	GA	AA	GA	AA	AA	GA	GA	GA	NN	GG	GA	AA	GG
scaffold_27988|ref0012281_3038	T/C	NN	NN	NN	TC	NN	NN	NN	CC	TC	NN	CC	CC	NN	NN	NN	NN	CC	TT	CC	NN	NN	NN	NN	NN	NN	TC	CC	CC	CC	CC	TC	CC	CC	TC	CC	CC	NN	NN	CC	CC	CC	CC	CC	TC	TC	CC	CC	TC
scaffold_27988|ref0012281_3068	C/A	NN	NN	NN	CA	NN	NN	NN	CC	CA	NN	CC	CC	NN	NN	NN	NN	CC	CC	CC	NN	NN	CA	NN	NN	NN	CC	CC	CC	CC	CC	CC	CC	CA	NN	CC	CC	NN	CA	CC	CC	CC	CC	CC	CA	NN	NN	CC	CC
scaffold_10906|ref0012286_6742	C/T	NN	NN	NN	NN	NN	NN	NN	CT	NN	NN	NN	CT	CT	NN	NN	CT	NN	CC	NN	NN	NN	CT	NN	NN	NN	CC	CC	CC	CC	CT	CT	CC	CT	NN	CT	CT	CC	CT	CT	CT	CC	CC	CC	CT	CT	NN	CC	CC
scaffold_10906|ref0012286_6781	C/T	NN	CT	NN	NN	NN	NN	NN	CT	NN	NN	NN	CT	CT	NN	NN	CT	NN	CC	NN	NN	NN	CT	NN	NN	NN	CC	NN	CC	CC	CT	CT	CC	CT	NN	CT	CT	CC	CT	CT	CT	CC	CC	CC	CT	CT	NN	CC	NN
scaffold_10906|ref0012286_16250	C/A	NN	NN	NN	CC	CC	NN	NN	CC	CC	NN	NN	CC	NN	NN	NN	NN	NN	CC	CC	NN	NN	NN	NN	NN	NN	CC	NN	CC	CC	CC	CC	CC	CC	NN	CC	CC	CC	CC	CC	CC	CC	CC	CC	CC	CC	CC	CC	CC
scaffold_14444|ref0019735_74	G/T	GT	GT	GT	GT	GT	GT	GT	GT	GT	GT	GT	GT	GT	GT	GT	GT	GT	GT	GT	GT	GT	GT	GT	GT	GT	GT	GT	GT	GT	GT	GT	GT	GT	GT	GT	GT	GT	GT	GT	GT	GT	GT	GT	GT	GT	GT	GT	GT
scaffold_14444|ref0019735_110	A/T	AT	AT	AT	AT	AT	AT	AT	AT	AT	AT	AT	AT	AT	AT	AT	AT	AT	AT	AT	AT	AT	AT	AT	AT	AT	AT	AT	AT	AT	AT	AT	AT	AT	AT	AT	AT	AT	AT	AT	AT	AT	AT	AT	AT	AT	AT	AT	AT
scaffold_10907|ref0012285_16634	C/G	NN	CG	NN	NN	NN	CG	CG	CG	GG	NN	NN	GG	NN	NN	NN	CG	CG	CG	CG	NN	CG	CG	NN	CG	CG	CC	CG	CG	CG	CG	CG	GG	GG	NN	CG	CG	GG	GG	GG	NN	CG	CG	CG	CG	CG	CG	CG	CC
scaffold_10907|ref0012285_16643	T/A	NN	NN	NN	NN	NN	TA	TA	TA	TT	NN	NN	TT	NN	NN	NN	TA	TA	TT	TA	NN	TA	NN	NN	NN	TA	TT	TA	TA	TA	TA	TT	TT	TT	NN	TA	TA	TT	TT	TT	NN	TA	TA	TA	NN	TT	TA	TA	TA
scaffold_10907|ref0012285_16674	C/G	NN	NN	NN	NN	NN	CG	CG	CG	CC	NN	NN	CC	NN	NN	NN	CG	CG	CC	CG	NN	CG	NN	NN	NN	CG	CC	CG	CG	CG	CG	CC	CC	CC	NN	CG	CG	CC	CC	CC	NN	CG	CG	CG	NN	CC	CG	CG	CG
scaffold_15778|ref0017855_6086	C/G	NN	NN	NN	CG	CG	CG	NN	CG	CG	NN	NN	CG	NN	NN	NN	CG	CC	CG	NN	NN	NN	NN	CG	NN	CG	NN	CG	CG	CG	CC	CC	CG	CC	NN	CC	CC	CC	NN	CG	CG	CC	GG	CC	CC	CG	CG	CG	GG
scaffold_15778|ref0017855_6602	C/G	NN	NN	CG	CG	NN	NN	NN	CC	CG	NN	CC	CC	NN	NN	NN	CC	NN	CG	CC	CC	NN	NN	NN	NN	NN	NN	CC	CC	CC	CC	CC	CC	CC	CC	CC	NN	CC	CC	CC	CC	CC	CC	CC	CC	CC	CC	CC	CG
scaffold_15778|ref0017855_6607	A/C	NN	NN	AC	AC	NN	NN	NN	AA	AC	NN	AC	AC	AC	AC	AC	AA	AC	AC	AC	AA	AC	NN	NN	AC	AC	NN	AC	AC	AC	AC	AC	AA	AC	AA	AC	NN	AA	AC	AC	AC	AC	AA	AC	NN	AA	AA	AC	AC
scaffold_15778|ref0017855_6646	C/G	NN	NN	CG	CG	NN	NN	NN	CG	CG	NN	NN	GG	CG	NN	CG	CG	CG	CG	CG	CC	CG	NN	NN	NN	NN	NN	GG	GG	GG	CG	GG	CG	CG	NN	CG	NN	CC	CG	GG	GG	CG	GG	CG	CG	CG	CG	GG	GG
scaffold_15778|ref0017855_6711	A/T	NN	NN	AT	NN	AA	NN	NN	AA	AA	NN	NN	AA	NN	NN	NN	AA	NN	AT	AA	NN	NN	NN	NN	NN	NN	NN	NN	AA	AA	AA	AA	AA	AA	NN	AA	NN	AA	AA	AA	AA	AA	AA	AA	NN	NN	AA	AA	AT
scaffold_15778|ref0017855_6743	G/C	NN	NN	NN	NN	GG	NN	NN	GG	GG	NN	NN	GG	NN	NN	NN	GG	NN	GG	GG	NN	NN	NN	NN	GG	NN	GG	NN	GG	GG	GG	GG	GG	GG	NN	GG	NN	NN	GG	GG	GG	GG	GG	GG	NN	NN	GG	GG	GG
scaffold_15778|ref0017855_6747	A/G	NN	NN	NN	AG	AA	NN	NN	AA	AG	NN	NN	AA	NN	NN	NN	AA	NN	AA	AA	NN	NN	NN	NN	AA	NN	AA	NN	AA	AA	AA	AA	AA	AA	NN	AA	NN	NN	AA	AA	AA	AA	AA	AA	NN	NN	AA	AA	AA
scaffold_15778|ref0017855_6749	T/C	NN	NN	NN	TC	TT	NN	NN	TT	TC	NN	NN	TT	NN	NN	NN	TT	NN	TT	TT	NN	NN	NN	NN	TT	NN	TT	NN	TT	TT	TT	TT	TT	TT	NN	TT	NN	NN	TT	TT	TT	TT	TT	TT	NN	NN	TT	TT	TT
scaffold_15778|ref0017855_11504	C/A	CA	NN	CA	CA	CA	CA	NN	CA	CC	NN	NN	CA	NN	NN	NN	CA	NN	CA	CA	NN	NN	NN	CA	NN	NN	NN	CA	CA	CA	AA	CA	CA	AA	NN	AA	AA	AA	AA	CA	NN	AA	CC	AA	CA	CC	CA	CA	CA
scaffold_15778|ref0017855_11516	G/C	NN	NN	NN	GG	GG	GG	NN	GG	GG	NN	NN	GG	NN	NN	GG	NN	NN	GG	NN	NN	NN	NN	NN	NN	NN	NN	GG	GG	GG	GG	GC	GG	GG	NN	GG	GG	GG	GG	GG	NN	GG	GG	GG	NN	GG	NN	GG	GG
scaffold_15778|ref0017855_11520	C/T	NN	NN	NN	CC	CC	CC	NN	CC	CC	NN	NN	CC	NN	NN	CC	NN	NN	CC	CC	NN	NN	NN	NN	NN	NN	NN	CC	CC	CC	CC	CC	CC	CC	NN	CC	CC	CC	CC	CC	NN	CC	CC	CC	NN	CC	NN	CC	CC
scaffold_15778|ref0017855_11602	G/C	GG	NN	GG	GG	GG	NN	NN	GG	GG	NN	NN	GG	NN	NN	NN	NN	NN	GG	GC	NN	NN	NN	NN	NN	NN	NN	GG	GG	GG	GG	GC	GG	GG	NN	GG	GG	GG	NN	GG	GG	GG	GG	GG	NN	NN	GG	GG	GG
scaffold_15778|ref0017855_11607	G/A	GG	NN	GG	GG	GG	NN	NN	GG	GG	NN	NN	GG	NN	NN	NN	NN	NN	GG	GA	NN	NN	NN	NN	NN	NN	NN	GG	GG	GG	GG	GA	GG	GG	NN	GG	GG	GG	NN	GG	GG	GG	GG	GG	NN	NN	GG	GG	GG
scaffold_15778|ref0017855_11637	T/C	TT	NN	TC	TT	TT	NN	NN	TT	TT	NN	NN	TT	NN	NN	NN	NN	NN	TC	TT	NN	NN	NN	NN	NN	NN	NN	TT	TT	TT	TT	TT	TT	TT	NN	TT	TT	TT	NN	TT	TT	TT	TT	TT	TT	NN	TT	TT	TC
scaffold_15778|ref0017855_11728	T/A	NN	NN	TA	TA	TA	TA	NN	TA	NN	NN	NN	TA	NN	NN	NN	TA	NN	TA	NN	NN	NN	NN	NN	NN	NN	TA	TA	TA	TA	AA	AA	TA	AA	NN	AA	AA	AA	AA	TA	TT	AA	NN	AA	TA	TA	TA	TA	TA
scaffold_15778|ref0017855_16214	A/G	AG	NN	AG	AG	AG	NN	NN	AG	AG	NN	NN	AG	NN	NN	NN	AG	NN	AG	AG	NN	NN	NN	AG	NN	NN	AG	AG	AG	AG	GG	GG	AG	GG	NN	GG	NN	GG	NN	AG	NN	GG	NN	GG	AG	AA	AG	AG	AG
scaffold_15778|ref0017855_16382	G/C	NN	NN	NN	NN	NN	NN	NN	CC	NN	NN	NN	CC	NN	NN	NN	NN	NN	GC	NN	NN	NN	NN	NN	NN	NN	NN	NN	CC	CC	CC	CC	CC	NN	NN	CC	NN	CC	CC	CC	NN	CC	CC	CC	GC	NN	CC	CC	CC
scaffold_9909|ref0010497_38305	T/C	NN	NN	TC	TC	NN	NN	NN	TC	NN	NN	NN	CC	NN	NN	NN	NN	TC	CC	TC	NN	NN	NN	NN	NN	NN	NN	NN	TC	TC	TC	TC	TC	CC	NN	TC	TC	CC	NN	CC	NN	TC	TC	TC	TC	TC	TC	CC	CC
scaffold_9909|ref0010497_38306	C/G	NN	NN	CG	CG	NN	NN	NN	GG	NN	NN	NN	GG	NN	NN	NN	NN	NN	GG	NN	NN	NN	NN	NN	NN	NN	NN	NN	NN	GG	GG	GG	NN	GG	NN	NN	GG	GG	NN	GG	NN	GG	GG	GG	NN	NN	GG	NN	NN
scaffold_9909|ref0010497_38356	C/A	NN	NN	NN	NN	NN	CC	CA	CA	CC	NN	NN	CC	NN	NN	CA	NN	CA	CC	CA	CA	NN	NN	NN	NN	NN	CC	NN	CA	CA	CA	CA	CA	CC	NN	CA	CA	CC	CC	CC	CC	CA	CA	CA	NN	NN	CA	CC	CC
scaffold_9909|ref0010497_38483	T/C	NN	NN	TC	NN	CC	NN	NN	CC	CC	NN	NN	CC	NN	NN	CC	NN	NN	CC	NN	NN	NN	NN	NN	CC	NN	NN	CC	CC	CC	CC	CC	CC	CC	CC	CC	CC	CC	CC	CC	CC	CC	CC	CC	CC	NN	CC	CC	CC
scaffold_4975|ref0039509_3299	G/A	NN	NN	NN	AA	AA	GA	GA	AA	GA	NN	GA	GA	NN	NN	GA	AA	GA	AA	GA	GA	NN	NN	GA	NN	GA	NN	GA	GA	GA	GA	GA	GA	AA	NN	GA	GA	NN	AA	GA	GA	GA	NN	AA	GA	AA	GA	AA	AA
scaffold_4975|ref0039509_3315	T/A	NN	NN	NN	TA	TA	TA	TA	TA	TA	NN	NN	TA	TA	NN	TA	TA	TA	TA	TT	NN	NN	NN	NN	NN	NN	NN	TA	TA	TA	TT	TT	TT	TT	NN	TT	TA	TA	TT	TA	TA	TA	TA	TA	TA	TT	TT	TA	TA
scaffold_4975|ref0039509_3322	C/A	CA	NN	NN	CA	NN	CA	NN	CA	CA	NN	CA	CC	CA	NN	CA	CC	CA	CA	CA	NN	CA	CA	CA	CA	CA	NN	CA	CA	CA	CA	CA	CC	CA	NN	NN	CA	CC	CA	CC	NN	CC	CA	CA	CA	CC	CA	CA	CA
scaffold_4978|ref0039506_7257	T/C	NN	NN	NN	TC	NN	NN	TC	TT	TC	NN	TC	TC	TC	NN	NN	NN	NN	TT	NN	NN	NN	NN	NN	NN	NN	NN	NN	TT	TT	TT	TC	TT	TT	NN	TT	TC	TT	TT	TT	NN	TT	TC	TT	TC	TC	TC	NN	NN
scaffold_4978|ref0039506_72339	G/C	GC	GC	GC	GC	GC	GC	GC	GC	GC	GC	GC	GC	GC	GC	GC	GC	GC	GC	GC	GC	GC	NN	GG	GC	GC	GC	GC	GC	GC	GC	GC	GC	GC	GC	GC	GC	GC	GC	GC	GC	GC	GC	GC	GC	GC	GC	GG	GG
scaffold_4978|ref0039506_72352	G/A	GA	GA	GA	GA	GA	GA	GA	GA	GA	GA	GA	GA	GA	GA	GA	GA	GA	GA	GA	GA	GA	NN	GG	GA	GG	GA	GG	GG	GG	GA	GA	GA	GA	GA	GA	GA	GA	GA	GA	GA	GA	GA	GA	NN	GA	GG	GG	GG
scaffold_4978|ref0039506_72354	G/C	GG	GC	GC	GG	GG	NN	GG	GG	GG	NN	NN	GG	GC	GG	GG	GG	NN	GG	GG	NN	GG	NN	GC	GG	NN	GC	NN	NN	NN	GC	GG	GG	NN	GC	NN	NN	GG	GC	GG	GG	GC	NN	GC	NN	GC	NN	GG	GG
scaffold_4978|ref0039506_72369	C/A	CC	CC	CC	CC	CA	NN	CA	CA	CC	NN	CC	CC	CC	NN	CA	CC	NN	CC	CC	CC	NN	NN	CC	CC	CC	CC	CC	CC	CC	CC	CC	CA	CC	CC	CC	CC	NN	CC	CC	CA	CA	NN	CC	CC	CC	CC	CC	CC
scaffold_4978|ref0039506_72375	A/C	AC	AC	AC	AC	AC	AC	AC	AC	AC	AC	AC	AC	AC	AC	AC	AC	AC	AC	AC	AC	AC	NN	CC	AC	AC	AC	AC	AC	AC	AC	AC	AC	AC	AC	AC	AC	AC	AC	AC	AC	AC	AC	AC	AC	AC	AC	CC	CC
scaffold_4978|ref0039506_72385	G/C	GC	GC	GC	GC	GC	GC	GC	GC	GC	GC	GC	GC	GC	GC	GC	GC	GC	GC	GC	GC	GC	CC	CC	GC	CC	GC	CC	CC	CC	GC	GC	GC	GC	GC	GC	GC	GC	GC	GC	GC	GC	GC	GC	NN	GC	CC	CC	CC
scaffold_4978|ref0039506_72408	C/A	CC	CC	CC	CC	CC	NN	NN	CC	CC	NN	NN	CC	CC	CA	CC	CC	NN	CC	CA	CC	CA	CC	CC	CC	CA	CC	CA	CA	CA	CA	CC	CA	CC	CC	CA	CC	CC	CC	CC	CC	CC	CC	CC	CA	CC	CA	CC	CC
scaffold_3207|ref0012047_22764	T/G	NN	TG	TG	TG	TG	NN	NN	TT	TT	NN	TT	TT	NN	NN	TT	NN	NN	TG	NN	NN	NN	TG	NN	TG	NN	TG	TT	TT	TT	TT	TT	TT	NN	TG	TT	NN	GG	NN	TT	TG	TT	TT	TT	TG	TG	TT	TT	TT
scaffold_3207|ref0012047_22772	A/G	AG	AG	AG	AG	AG	NN	NN	AA	AA	NN	AA	AA	NN	NN	AA	NN	NN	AG	NN	NN	NN	AG	NN	AG	NN	AG	AA	AA	AA	AA	AA	AA	NN	AG	AA	NN	GG	NN	AA	AG	AA	AA	AA	AG	AG	AA	AA	AA
scaffold_3207|ref0012047_22773	A/T	AT	AT	AT	AT	AT	NN	NN	AA	AA	NN	AA	AA	NN	NN	AA	NN	NN	AT	NN	NN	NN	AT	NN	AT	NN	AT	AA	AA	AA	AA	AA	AA	NN	AT	AA	NN	TT	NN	AA	AT	AA	AA	AA	AT	AT	AA	AA	AA
scaffold_3207|ref0012047_35310	G/A	NN	NN	NN	GG	NN	GG	NN	GG	GG	NN	NN	GG	NN	NN	NN	NN	NN	GG	GG	NN	NN	NN	NN	NN	NN	GG	GG	GG	GG	GG	GG	GG	NN	NN	GG	GG	GG	NN	GG	GG	GG	GG	GG	GG	NN	GG	GG	GG
scaffold_3207|ref0012047_35324	C/A	NN	NN	NN	CC	NN	CC	NN	CC	CC	NN	NN	CC	NN	NN	NN	NN	NN	CC	CC	NN	NN	NN	NN	NN	NN	CC	CC	CC	CC	CC	CC	CC	NN	NN	CC	CC	CC	NN	CC	CC	CC	CC	CC	CC	NN	CC	CC	CC
scaffold_3207|ref0012047_35327	G/A	NN	NN	NN	GG	NN	GG	NN	GG	GG	NN	NN	GG	NN	NN	NN	NN	NN	GG	GG	NN	NN	NN	NN	NN	NN	GG	GG	GG	GG	GG	GG	GG	NN	NN	GG	GG	GG	NN	GG	GG	GG	GG	GG	GG	NN	GG	GG	GG
scaffold_3207|ref0012047_36870	C/T	NN	NN	NN	CC	NN	NN	NN	CC	CC	NN	NN	CC	NN	NN	NN	NN	NN	CC	CC	NN	NN	NN	NN	NN	NN	CC	CC	CC	CC	CC	CC	CC	CC	NN	CC	CC	CC	CC	CC	CC	CC	CC	CC	CC	NN	CC	NN	CC
scaffold_3207|ref0012047_43047	C/G	CG	CG	CG	CG	CG	NN	NN	CC	NN	NN	NN	CC	NN	NN	CC	NN	NN	CG	CC	CG	NN	CG	CG	CG	NN	CG	NN	CC	CC	CC	CC	CC	GG	CG	CC	CC	GG	NN	CC	CG	CC	CC	CC	CG	CG	CC	CC	CC
scaffold_3207|ref0012047_43116	C/T	NN	NN	NN	CC	CC	NN	NN	CC	NN	NN	NN	CC	NN	NN	NN	NN	NN	CC	CC	NN	NN	NN	NN	NN	NN	CC	NN	CC	CC	CC	CC	CC	CC	CC	CC	CC	CC	CC	CC	CC	CC	CC	CC	NN	NN	CC	NN	CC
scaffold_3207|ref0012047_43122	T/C	NN	NN	NN	TT	TT	NN	NN	TT	NN	NN	NN	TT	NN	NN	NN	NN	NN	TT	NN	NN	NN	NN	NN	NN	NN	TT	NN	TT	TT	TT	TT	TT	TT	TT	TT	TT	TT	TT	TT	TT	TT	TT	TT	NN	NN	TT	NN	TT
scaffold_3207|ref0012047_43140	C/G	NN	NN	GG	GG	NN	GG	CG	CG	NN	NN	NN	CG	NN	GG	NN	CG	NN	NN	GG	NN	NN	NN	CG	NN	NN	GG	NN	NN	GG	CG	GG	GG	GG	NN	GG	NN	GG	GG	CG	CG	CG	CG	CG	CG	NN	CG	CG	GG
scaffold_3207|ref0012047_43152	G/T	NN	NN	GG	GG	NN	GG	NN	GG	GG	NN	NN	GG	NN	GG	NN	NN	NN	GG	GG	NN	NN	NN	NN	NN	NN	GG	NN	GG	GG	GG	GG	GG	GG	NN	GG	NN	GG	GG	GG	GG	GG	GG	GG	GG	NN	GG	NN	GG
scaffold_3207|ref0012047_43194	A/G	NN	NN	GG	GG	NN	GG	NN	AG	NN	NN	NN	AG	NN	GG	NN	NN	NN	GG	GG	NN	NN	NN	AG	NN	NN	GG	NN	NN	GG	AG	GG	GG	AG	NN	GG	NN	GG	AG	AG	AG	AG	AG	AG	AG	NN	AG	AG	GG
scaffold_3207|ref0012047_43203	G/C	NN	NN	CC	CC	NN	CC	GC	GC	NN	NN	NN	GC	NN	CC	NN	NN	NN	CC	CC	NN	NN	NN	GC	NN	NN	CC	NN	NN	CC	GC	CC	CC	GC	NN	CC	NN	CC	GC	GC	GC	GC	GC	GC	GC	NN	GC	GC	CC
scaffold_3207|ref0012047_43221	C/T	NN	NN	CC	CC	NN	CC	NN	CC	CC	NN	NN	CC	NN	CC	NN	NN	NN	CC	CC	NN	NN	NN	NN	NN	NN	CC	NN	CC	CC	CC	CC	CC	CC	NN	CC	NN	CC	CC	CC	CC	CC	CC	CC	CC	NN	CC	NN	CC
scaffold_3207|ref0012047_75994	C/A	NN	NN	CC	CC	CA	CC	NN	CC	CC	NN	CC	CC	NN	CC	CC	CC	NN	NN	CC	NN	CC	NN	CC	NN	NN	CC	CC	CC	CC	CC	CC	CC	NN	NN	CC	CC	CA	CA	CC	NN	CC	CC	CC	CC	CA	CC	CC	CC
scaffold_3207|ref0012047_75995	A/C	NN	NN	AA	AA	AC	AA	NN	AA	AA	NN	AA	AA	NN	AA	AA	AA	NN	NN	AA	NN	AA	NN	AA	NN	NN	AA	AA	AA	AA	AA	AA	AA	NN	NN	AA	AA	AC	AC	AA	NN	AA	AA	AA	AA	AC	AA	AA	AA
scaffold_15920|ref0017147_15454	A/T	AT	AT	NN	NN	AT	NN	AA	NN	AT	AT	AT	AT	NN	NN	NN	NN	NN	AT	AT	NN	NN	AT	AT	AT	NN	AT	AT	AT	AT	AT	TT	NN	NN	AT	AT	AT	NN	AT	AA	AT	NN	NN	TT	NN	AT	AT	AT	TT
scaffold_15920|ref0017147_15502	C/G	NN	NN	NN	CC	CC	NN	CC	NN	NN	NN	NN	CC	NN	NN	CG	NN	NN	CC	CG	NN	CG	CG	NN	CG	NN	NN	CC	NN	CC	CG	GG	NN	NN	NN	CG	NN	NN	CG	CC	NN	NN	NN	CG	NN	NN	CC	NN	CC
scaffold_15920|ref0017147_16058	G/A	NN	GA	NN	GA	GA	NN	NN	AA	GA	NN	NN	GA	NN	NN	AA	GA	NN	GA	GA	NN	NN	GA	GA	GA	NN	GA	GA	GA	GA	GA	AA	AA	GA	GA	GA	GA	GG	GA	NN	NN	AA	GA	AA	GA	GA	GA	GA	AA
scaffold_8301|ref0032419_23325	A/G	NN	NN	NN	AG	NN	AG	AG	AG	NN	NN	NN	AG	AG	AG	NN	AG	NN	NN	AG	AG	AG	NN	NN	AG	NN	NN	AG	AG	AG	AG	GG	GG	AG	NN	GG	AG	AA	AG	AG	AG	AG	AG	AG	NN	AG	GG	AG	NN
scaffold_11212|ref0042938_7403	A/G	AG	NN	AG	AG	AG	AG	AG	GG	AG	AG	AG	AG	NN	NN	NN	AG	NN	NN	AG	NN	NN	AG	AG	AG	NN	NN	NN	GG	GG	AG	NN	AG	AG	NN	AG	NN	NN	AG	AG	AG	GG	NN	NN	AG	AG	AG	AG	AG
scaffold_11212|ref0042938_7410	T/C	NN	NN	TC	TC	TT	TT	NN	TT	TT	NN	NN	TT	NN	NN	NN	TT	NN	NN	NN	NN	NN	NN	NN	NN	NN	NN	NN	TT	TT	TT	NN	TT	TT	NN	TT	NN	NN	TT	TT	TT	TT	NN	NN	TT	TT	TT	TT	TC
scaffold_11212|ref0042938_7414	T/A	NN	NN	TA	TA	TT	TT	NN	TT	TT	NN	NN	TT	NN	NN	NN	TT	NN	NN	NN	NN	NN	NN	NN	NN	NN	NN	NN	TT	TT	TT	NN	TT	TT	NN	TT	NN	NN	TT	TT	TT	TT	NN	NN	TT	TT	TT	TT	TA
scaffold_7070|ref0012530_2292	A/G	NN	AG	NN	AG	AG	NN	NN	AG	AG	AG	AG	AG	AG	NN	AG	AG	AG	AG	AG	AG	AG	AG	NN	AG	NN	NN	AG	AG	AG	AG	AG	AG	AG	NN	AG	AG	AG	AG	AG	AG	AG	AG	AG	AG	AG	AG	AG	AG
scaffold_7073|ref0012533_8935	C/G	NN	NN	NN	CG	GG	NN	NN	GG	NN	NN	NN	GG	NN	NN	NN	NN	NN	CG	NN	NN	NN	NN	NN	NN	NN	CG	NN	GG	GG	GG	GG	GG	NN	CG	NN	NN	NN	GG	GG	NN	GG	NN	GG	NN	NN	NN	NN	NN
scaffold_7073|ref0012533_21558	T/C	NN	TT	TT	TT	NN	NN	NN	TT	NN	NN	NN	TT	NN	NN	TT	NN	NN	TT	NN	NN	NN	NN	NN	NN	NN	NN	TT	TT	TT	TT	TT	NN	NN	NN	TT	NN	NN	NN	TT	TT	TT	NN	TT	NN	TT	TT	TT	NN
scaffold_7073|ref0012533_21564	C/A	NN	NN	CC	CC	NN	NN	NN	CC	NN	NN	NN	CC	NN	NN	CC	NN	NN	CC	NN	NN	NN	NN	NN	NN	NN	NN	CC	CC	CC	CC	CC	NN	NN	NN	CC	NN	NN	NN	CC	CC	CC	NN	CC	CC	CC	CC	CC	NN
scaffold_5902|ref0034298_25954	A/T	NN	NN	NN	AA	NN	NN	NN	AA	NN	NN	AT	TT	AT	AT	NN	NN	NN	AA	TT	AT	NN	AT	NN	AT	NN	AT	NN	NN	TT	AT	AT	TT	NN	AT	AA	AT	NN	NN	AT	NN	NN	NN	AT	NN	AA	NN	NN	AT
scaffold_2214|ref0008010_60808	T/G	NN	NN	NN	TG	TG	TG	TG	GG	NN	NN	TG	TG	NN	GG	NN	NN	NN	GG	TG	NN	NN	NN	TG	NN	TG	GG	TG	TG	TG	TG	TG	TG	NN	NN	TG	NN	GG	TG	TG	TG	NN	GG	GG	TG	NN	GG	TG	GG
scaffold_2214|ref0008010_61183	C/T	NN	NN	NN	CC	NN	NN	NN	CT	CC	NN	NN	CC	NN	CT	CT	NN	NN	CC	CT	NN	CT	NN	NN	NN	NN	NN	CT	CT	CT	CT	CC	NN	CT	NN	CC	CT	CC	CT	CC	CC	CC	CT	CT	CT	NN	TT	CT	CT
scaffold_2214|ref0008010_61218	G/T	NN	NN	NN	TT	GT	NN	NN	GT	TT	NN	GT	GT	NN	GT	GT	NN	GT	TT	NN	GT	GT	NN	NN	NN	NN	NN	NN	NN	GG	GT	GT	NN	GG	NN	GT	GT	TT	NN	GT	GT	TT	GT	GT	GT	NN	GG	NN	GT
scaffold_2219|ref0008013_1304	A/G	NN	NN	NN	AA	NN	NN	NN	AA	AA	NN	NN	AA	NN	NN	NN	NN	NN	AA	NN	NN	NN	NN	NN	NN	NN	NN	NN	AA	AA	AA	AA	AA	AA	NN	NN	AA	AA	AA	AA	NN	AA	AA	AA	NN	NN	NN	NN	NN
scaffold_2219|ref0008013_47069	G/A	NN	NN	NN	NN	GG	GG	NN	GG	GG	NN	NN	GG	NN	NN	NN	NN	GG	GG	NN	NN	NN	NN	NN	NN	NN	GA	NN	GG	GG	GG	GA	GG	GG	GA	NN	GG	GG	GG	GG	GG	GG	GG	GG	NN	NN	GG	NN	NN
scaffold_2219|ref0008013_47210	T/C	TC	NN	NN	NN	NN	NN	NN	TT	TT	NN	NN	TT	NN	NN	NN	NN	NN	NN	NN	NN	NN	NN	NN	NN	NN	TC	NN	TT	TT	TT	TC	TT	TT	TC	TT	NN	TT	TT	NN	TT	TT	TT	TT	TC	NN	NN	NN	NN
scaffold_2219|ref0008013_93080	A/T	NN	NN	AT	AT	NN	NN	NN	AA	AA	AT	NN	AA	NN	NN	NN	NN	NN	AA	AA	NN	NN	NN	NN	NN	NN	AA	NN	AA	AA	AA	AA	AA	AA	NN	AA	AA	AA	AA	AA	AA	AA	AA	AA	AT	AA	AA	AA	AT
scaffold_2219|ref0008013_93108	A/G	NN	NN	AG	AG	NN	NN	NN	AA	AA	NN	NN	AA	NN	NN	NN	NN	AA	AA	AA	NN	NN	NN	NN	NN	NN	AA	AA	AA	AA	AA	AA	AA	AA	NN	AA	AA	AA	AA	AA	AA	AA	AA	AA	AG	AA	AA	AA	AG
scaffold_15153|ref0044691_3332	G/A	GA	GA	GG	NN	GA	NN	GA	GA	GG	GA	GA	GG	GG	GG	GG	GA	GG	GA	GG	GG	GG	GA	GA	NN	GA	GA	GG	GA	GG	GG	GA	GG	GG	GA	GG	GG	GA	NN	GG	GG	GA	GA	GG	GA	NN	NN	GA	GA
scaffold_15153|ref0044691_3347	C/T	CT	CT	CT	CT	CT	CT	CT	CT	CT	CT	CT	CT	CT	CT	CT	CT	CT	CT	CT	CT	CT	CT	CT	CT	CT	CT	CT	CT	CT	CT	CT	CT	CT	CT	CT	CT	CT	CT	CT	CT	CT	CT	CT	CT	CT	CT	CT	CT
scaffold_15154|ref0044694_9943	G/C	NN	GC	NN	GC	GC	NN	GC	GC	GC	NN	GC	GC	NN	NN	NN	NN	NN	CC	GC	NN	NN	NN	NN	NN	NN	GC	NN	GG	GG	GC	GG	GC	GC	NN	GG	GC	GG	GC	NN	GC	GG	GG	GC	GC	GC	GC	CC	CC
scaffold_768|ref0012398_61280	A/G	AG	AG	AG	AG	AG	AG	NN	AG	NN	AG	AG	AG	AG	NN	AG	AG	AG	AG	AG	AA	AG	AG	AG	AG	AG	AG	AG	AG	AG	AG	AG	AG	AG	AG	AG	AG	AG	AG	AG	AG	AG	AG	AG	AG	AG	AG	AG	AG
scaffold_768|ref0012398_61320	C/T	CT	NN	CT	CC	CC	CC	NN	CC	CC	NN	CC	CC	CC	NN	CC	CC	CC	CC	CC	CC	NN	CC	CC	CC	CC	CT	CC	CC	CC	CC	CC	CC	CC	CT	CC	CC	CC	CC	CC	CC	CC	CC	CC	CC	CT	CC	CC	CC
scaffold_768|ref0012398_61321	G/A	GA	GA	GA	GA	GA	GA	NN	GA	NN	GA	GA	GA	GA	NN	GA	GA	GA	GA	GA	AA	GA	GA	GA	GA	GA	GA	GA	GA	GA	GA	GA	GA	GA	GA	GA	GA	GA	GA	GA	GA	GA	GA	GA	GA	GA	GA	GA	GA
scaffold_12460|ref0019668_23428	C/T	CT	NN	CT	NN	CC	NN	NN	CC	CC	NN	NN	CC	NN	NN	NN	NN	NN	CT	CC	NN	NN	NN	CC	CC	NN	CT	NN	CC	CC	CC	CC	CC	CC	NN	CC	CC	CC	CC	CC	CC	CC	CC	CC	CC	CT	CC	NN	CT
scaffold_12460|ref0019668_24446	G/T	GT	NN	GT	GT	GT	GT	NN	GT	GT	NN	NN	GT	NN	GT	GT	GT	GT	GT	GT	NN	GT	GT	NN	GT	NN	GT	GT	GT	GT	GT	GT	NN	NN	GT	GG	NN	GT	GT	GT	GT	GT	GT	GT	NN	GT	GT	GT	GT
scaffold_12460|ref0019668_24450	T/C	TC	TC	TT	TT	TT	TC	NN	TT	TT	NN	TT	TT	NN	TC	TC	TT	TC	TT	TC	NN	TC	TC	NN	TT	NN	TC	TT	TT	NN	TC	TC	TC	TT	TC	TC	NN	TC	TT	TT	TC	TC	TT	TC	TT	TC	TC	TC	TT
scaffold_12460|ref0019668_24509	C/T	CT	CT	CT	CT	CT	CT	NN	CT	CT	NN	CT	CT	NN	CT	CT	CT	CT	CT	CT	NN	CT	CT	NN	CT	NN	CT	CT	CT	CT	CT	CT	NN	NN	CT	CC	NN	CT	CT	CT	NN	CT	CT	CT	NN	CT	CT	CT	CT
scaffold_12460|ref0019668_25387	A/G	AG	NN	NN	NN	NN	NN	NN	AA	AA	NN	AA	AA	NN	NN	NN	AA	NN	AA	AA	NN	NN	NN	AA	NN	NN	AG	NN	AA	AA	AA	AG	AA	AA	NN	AA	AA	AA	AA	AA	AA	AA	AA	AA	AA	AA	AA	AA	AA
scaffold_12460|ref0019668_25498	C/A	CA	NN	CA	CA	CC	CA	CA	AA	NN	NN	NN	CC	NN	NN	NN	NN	NN	CA	CA	NN	NN	NN	NN	NN	CA	CA	CA	CA	CA	NN	CA	CC	CA	CA	CC	CA	CC	CA	CA	CA	CC	CA	CA	CA	NN	CC	CA	CA
scaffold_12465|ref0019665_23301	C/T	CC	NN	NN	CC	NN	CC	CC	CC	CC	NN	CT	CT	NN	CT	NN	CT	CT	CC	CT	CT	NN	NN	CT	NN	CT	NN	CT	CT	CT	CC	CT	CT	CC	NN	CC	CT	TT	CC	CT	CT	CT	NN	CC	CT	NN	CC	CC	CC
scaffold_12465|ref0019665_23308	T/C	TT	NN	NN	TT	NN	TT	TT	TT	TT	NN	TC	TC	NN	TC	NN	TC	TC	TT	TC	TC	NN	NN	TC	NN	TC	NN	TC	TC	TC	TT	TC	TC	TT	NN	TT	TC	CC	TT	TC	TC	TC	NN	TT	TC	NN	TT	TT	TT
scaffold_12468|ref0019661_12073	C/T	NN	NN	CC	CC	CC	NN	NN	CT	CC	NN	NN	CC	NN	NN	NN	NN	CT	NN	CT	CT	CT	NN	NN	NN	NN	NN	CC	CC	CC	CT	CT	CT	CC	NN	CC	TT	CC	NN	NN	CT	CT	CT	CT	CT	CC	CT	CT	CC
scaffold_12468|ref0019661_12112	C/T	NN	NN	CC	CC	CC	NN	NN	CC	CC	NN	NN	CC	NN	NN	NN	NN	NN	CC	CC	NN	NN	NN	NN	NN	NN	NN	CC	CC	CC	CC	CC	CC	CC	NN	CC	CC	CC	CC	NN	CC	CC	CC	CC	CC	NN	CC	NN	CC
scaffold_12468|ref0019661_13609	G/A	NN	GA	GA	NN	GA	GA	GA	GG	GG	NN	GA	GA	GA	NN	GA	GA	GA	GG	GA	NN	GA	NN	GA	GG	GA	GA	GA	GA	GA	GA	GA	GG	GG	NN	GG	NN	GA	GG	GA	GA	GA	GA	GA	GA	GA	GG	GA	GA
scaffold_12468|ref0019661_13612	G/C	NN	GG	NN	GG	GG	GG	GG	GG	GG	NN	GG	GG	NN	NN	NN	GG	NN	GG	GG	NN	NN	NN	NN	GG	NN	GG	NN	GG	GG	GG	GG	GG	GG	NN	GG	GG	GG	GG	GG	GG	GG	GG	GG	GG	GG	GG	GG	GG
scaffold_12468|ref0019661_13696	G/T	NN	NN	GG	NN	GG	GG	NN	GG	GG	NN	GG	GG	NN	NN	NN	NN	GG	GG	GG	GG	NN	NN	NN	GG	NN	GG	GG	GG	GG	GG	GG	GG	GG	NN	GG	GG	GG	GG	GG	GG	GG	GG	GG	GG	GG	GG	GG	GG
scaffold_12468|ref0019661_13732	C/G	NN	NN	CC	NN	CC	CC	NN	CC	CC	NN	NN	CC	NN	NN	NN	NN	NN	CC	CC	CC	NN	NN	NN	CC	NN	CC	CC	CC	CC	CC	CC	CC	CC	NN	CC	CC	CC	CC	CC	CC	CC	CC	CC	CC	NN	CC	CC	CC
scaffold_12468|ref0019661_13741	G/C	NN	NN	GG	NN	GC	GC	NN	GG	GG	NN	NN	GG	NN	NN	NN	NN	NN	GG	NN	GG	NN	NN	NN	GG	NN	GG	GG	GG	GG	GG	GG	GG	GG	NN	GG	GG	GG	GG	GG	GG	GG	GG	GG	GG	GG	GG	GG	NN
scaffold_12468|ref0019661_13781	A/G	AG	NN	AG	AG	NN	NN	AG	AA	NN	NN	AG	AG	NN	AG	NN	NN	AG	AA	NN	NN	NN	NN	NN	NN	AG	AG	NN	AG	AG	AG	AG	AA	NN	AG	AA	NN	NN	AA	AG	AG	AG	NN	AG	NN	AG	NN	AG	NN
scaffold_12468|ref0019661_13782	G/C	GC	NN	GC	GC	NN	NN	GC	GG	NN	NN	GC	GC	NN	GC	NN	NN	GC	GG	NN	NN	NN	NN	NN	NN	GC	GC	NN	GC	GC	GC	GC	GG	NN	GC	GG	NN	NN	GG	GC	GC	GC	NN	GC	NN	GC	NN	GC	NN
scaffold_12468|ref0019661_13864	C/T	NN	NN	CC	CC	CT	NN	CT	CC	NN	NN	NN	CT	CT	CT	CT	CT	CT	CC	CT	CT	NN	CC	CT	NN	CT	CC	CT	CT	CT	CT	CC	CC	CC	NN	CC	CC	NN	CC	CT	CT	CT	CT	CT	CT	CT	NN	CT	CT
scaffold_12468|ref0019661_13879	G/T	NN	NN	NN	GG	NN	NN	NN	GG	GG	NN	NN	GG	NN	NN	NN	NN	NN	GG	NN	NN	NN	NN	NN	NN	NN	NN	NN	NN	GG	GG	GG	GG	NN	NN	NN	GG	NN	NN	NN	GG	NN	GG	GG	GG	NN	GG	NN	NN
scaffold_12468|ref0019661_16331	T/C	NN	NN	NN	TT	TC	TC	TC	TC	NN	NN	TC	TC	NN	TC	TC	TC	TC	TT	NN	TC	TC	NN	NN	NN	NN	NN	TC	TC	TC	TC	CC	CC	TC	NN	TC	CC	TT	TC	TT	TC	TC	TC	TC	TC	TT	TC	TC	TT
scaffold_12468|ref0019661_19159	C/T	NN	NN	NN	CC	NN	CC	NN	CC	CC	NN	NN	CC	NN	NN	CC	NN	NN	CC	NN	NN	NN	NN	NN	NN	NN	CC	CC	CC	CC	CC	CC	CC	CT	NN	CC	CC	NN	CT	CC	CC	CC	CC	CC	CT	NN	CC	CC	CC
scaffold_12468|ref0019661_19165	C/G	NN	NN	NN	CG	NN	CC	NN	CG	CG	NN	NN	CC	NN	NN	CC	NN	NN	CC	NN	NN	NN	NN	NN	NN	NN	CC	CC	CC	CC	CG	CC	CC	CC	NN	CG	CC	NN	CC	CG	CC	CC	CC	CC	CC	NN	CG	CC	CC
scaffold_12468|ref0019661_19178	T/G	NN	NN	NN	TT	TG	TG	TG	TG	NN	NN	TG	TG	NN	NN	TG	TG	TG	TT	TG	NN	TG	NN	TG	NN	TG	TT	TG	TG	TG	TG	TG	GG	TG	NN	TG	GG	TT	TG	TT	TG	TG	TG	TG	TG	NN	TG	TG	TT
scaffold_12468|ref0019661_21962	G/A	NN	NN	NN	GG	GG	NN	NN	NN	GA	NN	GG	GG	NN	NN	NN	GG	NN	GG	GG	NN	NN	NN	NN	NN	NN	GG	GG	GG	GG	GG	GG	GG	GG	NN	GG	NN	GG	GG	NN	GG	GG	GG	GG	GG	NN	GG	GG	GG
scaffold_12468|ref0019661_21965	T/C	NN	TC	NN	TC	TC	TC	NN	NN	TC	NN	TC	TC	NN	TC	TC	TC	TC	TT	TC	NN	TC	NN	TC	NN	TC	CC	TC	TC	TC	TC	TC	TT	TC	NN	TT	TT	CC	TC	CC	TC	TC	TC	TC	TC	TC	TT	NN	NN
scaffold_12468|ref0019661_21966	G/A	NN	NN	NN	GG	GG	NN	NN	NN	GA	NN	GG	GG	NN	NN	NN	GG	NN	GG	GG	NN	NN	NN	NN	NN	NN	GG	GG	GG	GG	GG	GG	GG	GG	NN	GG	GG	GG	GG	GG	GG	GG	GG	GG	GG	NN	GG	GG	GG
scaffold_12469|ref0019662_24373	C/G	CG	CG	NN	NN	CC	NN	NN	CC	NN	NN	NN	CC	NN	NN	NN	NN	NN	NN	NN	NN	NN	NN	NN	NN	NN	CG	CC	CC	CC	CC	CC	CC	NN	NN	CC	CC	CC	CG	CC	CC	CC	CC	CC	NN	CG	CC	CC	CC
scaffold_12469|ref0019662_24394	G/A	GA	GA	NN	NN	GG	NN	NN	GG	NN	NN	NN	GG	NN	NN	NN	NN	NN	NN	NN	NN	NN	NN	NN	NN	NN	GA	GG	GG	GG	GG	GG	GG	NN	NN	GG	GG	GG	GA	GG	GG	GG	GG	GG	GG	GA	GG	GG	GG
scaffold_12469|ref0019662_24407	C/G	CG	CG	NN	NN	CC	NN	NN	CC	NN	NN	NN	CC	NN	NN	NN	NN	NN	NN	NN	NN	NN	NN	NN	NN	NN	CG	CC	CC	CC	CC	CC	CC	NN	NN	CC	CC	CC	CG	CC	CC	CC	CC	CC	CC	CG	CC	CC	CC
scaffold_6458|ref0015541_10952	T/C	NN	NN	TC	TC	TT	NN	NN	TT	NN	NN	TT	TT	NN	NN	NN	TT	NN	TC	NN	NN	NN	NN	NN	NN	NN	NN	NN	TT	TT	TT	TT	TT	NN	NN	TT	TT	TT	TT	TT	TT	TT	NN	NN	TT	NN	NN	NN	NN
scaffold_6458|ref0015541_10961	C/T	NN	NN	NN	CC	TT	NN	NN	CT	NN	NN	CT	CT	NN	NN	NN	CT	NN	CC	NN	CT	NN	NN	NN	NN	NN	NN	NN	TT	TT	CT	CT	TT	NN	NN	CT	CT	TT	TT	CT	NN	TT	NN	NN	CT	NN	NN	NN	NN
scaffold_6458|ref0015541_11058	G/T	GT	GG	GG	GG	GT	GT	GT	GT	GT	NN	GT	GT	GT	NN	NN	GT	GT	GG	GT	GT	GT	NN	NN	GT	NN	NN	GT	GT	GT	GT	GT	TT	GT	GT	GT	GT	GT	GT	GT	GT	TT	GT	GT	GT	GG	GG	GT	GG
scaffold_6458|ref0015541_11061	T/C	NN	TC	TC	NN	CC	NN	CC	CC	TC	NN	CC	CC	CC	NN	NN	CC	NN	TC	CC	NN	NN	NN	NN	CC	NN	CC	CC	CC	CC	CC	CC	CC	CC	NN	CC	CC	CC	CC	CC	CC	CC	CC	CC	CC	TC	CC	CC	TC
scaffold_6458|ref0015541_11076	C/T	NN	CC	CC	CC	CC	NN	CC	CC	CC	NN	CC	CC	CC	NN	NN	CC	NN	CC	CC	NN	NN	NN	NN	CC	NN	CC	CC	CC	CC	CC	CC	CC	CC	NN	CC	CC	CC	CC	CC	CC	CC	CC	CC	CC	CC	CC	CC	CC
scaffold_6458|ref0015541_11666	C/T	CT	NN	NN	CC	CT	CT	CT	CT	CC	CT	CT	CT	NN	CT	NN	CT	NN	CC	CT	CT	CT	NN	NN	CT	NN	CT	CC	CT	CT	NN	CT	CT	NN	CT	CT	CT	CT	CT	CT	CT	CT	CT	CT	CT	NN	CC	NN	CC
scaffold_6458|ref0015541_11686	T/C	TC	NN	TT	NN	TC	TC	TC	TT	TT	NN	NN	TC	NN	NN	NN	NN	NN	TT	TC	TT	TC	NN	TC	NN	NN	TC	TC	NN	TC	TC	TC	TC	TC	TC	TC	TT	TC	TC	TT	TT	TC	TC	TC	TC	NN	TT	TC	TT
scaffold_6458|ref0015541_11688	T/C	TT	NN	TT	TT	TT	NN	NN	NN	TT	NN	TT	TT	NN	TT	NN	TT	NN	TT	TT	TT	NN	NN	NN	NN	NN	TT	NN	TT	TC	TT	TC	TT	TT	TT	TT	TC	TT	TT	TT	TT	TT	NN	NN	TT	NN	TC	NN	TC
scaffold_6458|ref0015541_11690	C/T	CT	CT	CT	CT	CT	CT	NN	CT	CT	NN	CT	CT	CT	CT	NN	CT	NN	CT	CT	CT	CT	CT	NN	CT	NN	CT	TT	CT	CT	CT	CT	CT	TT	NN	CT	CT	CT	CT	CT	CT	CT	CT	CT	CT	NN	TT	NN	CT
scaffold_6458|ref0015541_11704	A/G	AA	NN	AG	AG	AA	AA	NN	AA	NN	NN	AA	AA	NN	AA	NN	AA	NN	AG	AA	AA	NN	NN	NN	NN	NN	AA	AA	AA	AA	AA	AA	AA	AA	AA	AA	AA	AA	AA	AA	AA	AA	AA	AA	AA	NN	AA	AA	AA
scaffold_6458|ref0015541_11708	A/G	AG	AG	AG	AG	AG	AG	NN	AG	AG	AG	AG	AG	AG	AG	NN	AG	NN	AG	AG	AG	AG	AG	NN	AG	NN	AG	GG	AG	AG	AG	AG	AG	GG	AG	AG	AG	AG	AG	AG	AG	AG	AG	AG	AG	NN	GG	NN	AG
scaffold_6458|ref0015541_11711	G/T	GG	NN	NN	NN	GG	GG	NN	GT	GG	NN	GT	GT	GT	GG	NN	NN	NN	GT	GG	NN	NN	NN	NN	NN	NN	GG	GG	GG	GG	GG	GG	GG	GG	GG	GT	GT	GG	GG	GT	GT	GG	GG	GG	GG	NN	GG	GG	GG
scaffold_6458|ref0015541_11712	C/G	CC	NN	NN	NN	CC	CC	NN	CG	CC	NN	CG	CG	CG	CC	NN	NN	NN	CG	CC	NN	NN	NN	NN	NN	NN	CC	CC	CC	CC	CC	CC	CC	CC	CC	CG	CG	CC	CC	CG	CG	CC	CC	CC	CC	NN	CC	CC	CC
scaffold_6458|ref0015541_11731	G/A	NN	NN	GA	GA	GG	GG	NN	GG	NN	NN	NN	GG	NN	NN	NN	GG	NN	NN	GG	NN	NN	NN	NN	NN	NN	GG	GG	GG	GG	GG	GG	GG	GG	GG	GG	GG	GG	GG	GG	GG	GG	GG	GG	GG	NN	GG	GG	GG
scaffold_6458|ref0015541_11742	T/C	TC	TC	TC	NN	TC	TC	NN	TC	TC	NN	NN	TC	TC	NN	NN	TC	NN	TC	TC	TC	TC	NN	TC	NN	NN	TC	TC	NN	TC	TC	TC	TC	NN	TC	TC	TC	TC	CC	TC	TC	TC	NN	TC	TC	NN	CC	TC	TC
scaffold_6458|ref0015541_11744	G/T	NN	NN	NN	NN	GG	GG	NN	GT	GG	NN	GT	GT	NN	NN	NN	NN	NN	GT	GG	NN	NN	NN	NN	NN	NN	GG	GG	GG	GG	GG	GG	GG	GG	NN	GT	GT	GG	GG	GT	GT	GG	GG	GG	NN	NN	GG	GG	GG
scaffold_6450|ref0015543_56214	T/G	NN	TG	NN	TG	TG	GG	TG	GG	TT	NN	NN	TG	NN	TG	TG	NN	TG	TG	NN	NN	NN	NN	TG	NN	NN	TG	NN	TT	NN	TT	TG	TT	GG	NN	TT	TG	TT	NN	TT	TG	TG	TG	TT	TT	NN	TT	TG	NN
scaffold_6450|ref0015543_56215	T/G	NN	TG	NN	TG	TG	GG	TG	GG	TT	NN	NN	TG	NN	TG	TG	NN	TG	TG	NN	NN	NN	NN	TG	NN	NN	TG	NN	TT	NN	TT	TG	TT	GG	TG	TT	TG	TT	NN	TT	TG	TG	TG	TT	TT	NN	TT	TG	NN
scaffold_8657|ref0044528_44921	A/C	NN	NN	AC	AA	NN	AA	AC	AA	AC	NN	NN	AA	NN	NN	AA	NN	AA	AA	NN	NN	AA	NN	AA	AC	NN	NN	AA	AA	AA	NN	AC	AA	AA	AC	NN	AA	NN	AA	AA	NN	AA	AA	AA	AA	AA	AA	AA	AA
scaffold_8657|ref0044528_44985	C/T	CT	CT	CT	CT	CT	CT	CT	CT	CT	NN	CT	CT	CT	CT	CT	CT	CT	CT	CT	CT	CT	CT	CT	CT	CT	CT	CT	CT	CT	CT	CT	CT	CT	CT	CT	CT	CT	CT	CT	CT	CT	CT	CT	CT	CT	CT	CT	CT
scaffold_8656|ref0044529_16527	C/T	NN	CT	NN	CT	NN	CT	NN	CT	CT	NN	NN	TT	NN	NN	CT	NN	CT	CT	CT	NN	CT	NN	NN	NN	NN	NN	CT	CT	CT	CT	CT	CT	NN	NN	TT	CT	TT	NN	TT	TT	NN	CT	CC	CT	CT	NN	TT	CT
scaffold_8656|ref0044529_25811	C/T	CT	CT	CT	CT	NN	NN	NN	CC	CT	NN	NN	CC	NN	NN	NN	NN	NN	CT	CC	NN	NN	NN	NN	NN	NN	CT	NN	CC	CC	CC	CC	CC	CC	NN	CC	NN	CC	NN	CC	CC	CC	CC	CC	NN	CT	CC	CC	CC
scaffold_8656|ref0044529_25841	G/A	NN	GG	GG	GA	NN	GG	NN	GG	GG	NN	NN	GG	NN	NN	NN	NN	NN	GG	GG	NN	GG	NN	NN	NN	NN	GG	NN	GG	GG	GG	GG	GG	GG	NN	GG	NN	GG	NN	GG	GG	GG	GG	GG	NN	GG	GG	GG	GG
scaffold_8656|ref0044529_31564	A/G	NN	NN	AG	AG	NN	AG	NN	AG	AA	NN	NN	AA	AG	AG	AG	NN	AG	NN	AG	NN	AG	NN	NN	NN	NN	AA	AG	AG	AG	AG	AG	AG	AA	NN	AA	AG	AA	AA	NN	NN	AA	AG	GG	AG	AA	NN	AA	AG
scaffold_8656|ref0044529_31605	A/G	NN	NN	AG	AG	NN	AG	NN	AG	AA	NN	NN	AA	AG	AG	AG	NN	AG	AA	AG	NN	AG	NN	NN	NN	NN	AA	AG	AG	AG	AG	AG	AG	AA	NN	AA	AG	AA	AA	NN	NN	AA	AG	GG	AG	AA	AA	AA	AG
scaffold_6454|ref0015547_45814	T/C	NN	NN	TT	TT	TT	NN	NN	TT	TT	NN	NN	TT	NN	NN	NN	NN	NN	TT	TT	NN	NN	NN	NN	NN	NN	TT	NN	TT	TT	TT	TT	TT	TT	NN	TT	NN	TT	TT	TT	TT	TT	TT	TT	NN	TT	NN	TT	TT
scaffold_6454|ref0015547_45868	C/G	NN	NN	CG	CG	CG	NN	NN	CG	CG	NN	CG	CG	CG	NN	NN	CG	CG	CG	CG	NN	NN	CG	CG	CG	CG	CG	NN	CG	CG	CG	CG	CG	CG	NN	CG	CG	CG	NN	CG	CG	CG	CG	CG	CG	CG	CG	CG	CG
scaffold_6456|ref0015549_26239	C/T	NN	NN	NN	CC	NN	NN	NN	CC	NN	NN	NN	CC	NN	NN	NN	NN	CT	CC	NN	CT	CT	CT	NN	CT	NN	NN	CT	CT	CT	CT	TT	CT	CC	NN	CT	CT	CC	CC	CC	CC	CT	CC	CT	CT	NN	CT	CC	CC
scaffold_9267|ref0041342_8136	A/C	AA	AA	AA	AA	AA	CC	CC	CC	CC	AA	NN	CC	NN	NN	CC	NN	AA	AA	AA	AA	AA	AA	AA	AA	AA	AA	AA	AA	AA	AA	AA	AA	AA	AA	AA	AA	AA	AA	AA	AA	AA	AA	AA	AA	AA	AA	AA	AA
scaffold_9267|ref0041342_8152	A/G	GG	GG	GG	AG	GG	GG	GG	GG	NN	NN	GG	GG	NN	NN	AG	AG	NN	NN	GG	NN	GG	AG	GG	NN	GG	GG	NN	GG	GG	GG	GG	GG	GG	GG	GG	NN	GG	GG	GG	GG	GG	GG	GG	GG	GG	GG	GG	GG
scaffold_9267|ref0041342_8153	T/G	TT	TT	TT	TT	TT	TT	TT	TT	TT	TT	TT	TT	NN	NN	TT	TT	TT	TT	TT	TT	TT	TT	TT	TT	TT	TT	TT	TT	TT	TT	TT	TT	TT	TT	TT	TT	TT	TT	TT	TT	TT	TT	TT	TT	TT	TT	TT	TT
scaffold_9267|ref0041342_8159	C/T	CT	CT	CT	CT	CT	CC	CC	CT	CT	CC	CC	CT	CT	CT	CC	CC	CC	CT	NN	CT	NN	CT	CT	CT	CT	CT	CC	CT	CT	CT	CT	CT	NN	NN	CT	CT	CT	CT	CT	NN	CC	CT	CT	CT	CC	CT	CT	NN
scaffold_9267|ref0041342_8163	G/A	GG	GG	GG	GG	GG	GG	NN	GG	GA	GG	GG	GG	GA	GA	GG	GG	GG	NN	GG	GG	GG	GG	GG	GG	GA	GG	GG	GG	GG	GA	GG	GG	GG	GA	NN	NN	GG	NN	NN	GG	NN	GG	GG	GG	GG	GG	NN	GG
scaffold_9260|ref0041341_5534	G/A	GA	NN	GA	GA	NN	NN	NN	GG	GG	NN	NN	GG	NN	NN	NN	NN	GG	GA	NN	GG	NN	NN	NN	NN	NN	GA	GG	GG	GG	GG	GG	GG	NN	GA	GG	GG	GG	GG	NN	GG	GG	GG	GG	NN	NN	NN	NN	GA
scaffold_9260|ref0041341_5623	C/A	NN	CA	NN	CA	NN	NN	NN	CC	NN	NN	NN	CC	NN	NN	NN	NN	NN	CA	NN	NN	NN	NN	NN	NN	NN	NN	NN	CC	CC	CC	CC	CC	CC	CA	CC	CC	CC	CC	CC	CC	CC	CC	CC	CC	CA	CC	CC	CA
scaffold_9260|ref0041341_5624	C/T	NN	CT	NN	CT	NN	NN	NN	CC	NN	NN	NN	CC	NN	NN	NN	NN	NN	CT	NN	NN	NN	NN	NN	NN	NN	NN	NN	CC	CC	CC	CC	CC	CC	CT	CC	CC	CC	CC	CC	CC	CC	CC	CC	CC	CT	CC	CC	CT
scaffold_9260|ref0041341_10447	G/A	NN	NN	GA	GA	NN	NN	NN	GG	GG	NN	GG	GG	NN	NN	NN	NN	NN	GA	NN	NN	NN	NN	NN	NN	NN	GA	NN	GG	GG	GG	GG	GG	GG	GA	GG	NN	GG	GG	GG	GG	GG	GG	NN	GG	GA	GG	NN	GA
scaffold_9260|ref0041341_10453	T/C	TC	NN	TC	TC	NN	NN	NN	TT	TT	NN	TT	TT	NN	NN	NN	NN	NN	TC	NN	NN	NN	NN	NN	NN	NN	TC	NN	TT	TT	TT	TT	TT	TT	TC	TT	NN	TT	TT	TT	TT	TT	TT	TT	TT	TC	TT	NN	TC
scaffold_9260|ref0041341_27716	C/T	CT	CT	CT	CT	NN	NN	NN	CC	NN	NN	CT	CT	NN	CT	CT	CT	CT	CT	CT	CT	NN	NN	CT	CC	NN	CT	CT	CT	CT	CT	CT	TT	CC	NN	CT	CC	TT	CC	CT	CT	TT	CT	CT	CT	CT	CC	CT	CT
scaffold_16550|ref0041346_18327	C/T	CC	NN	NN	CC	NN	NN	NN	CC	CC	NN	NN	CC	NN	NN	NN	CC	NN	CC	CC	NN	NN	NN	NN	NN	NN	NN	CC	CC	CC	CC	CC	CC	NN	CC	CC	CC	CC	CC	CC	NN	CC	CC	NN	NN	CC	CC	CC	CC
scaffold_16550|ref0041346_18333	G/A	NN	NN	NN	GG	NN	NN	NN	GG	NN	NN	GA	GA	NN	NN	NN	GA	NN	GG	GA	NN	GA	NN	NN	NN	NN	NN	GG	GG	GG	GG	GG	GG	NN	GG	GG	GG	AA	GG	GA	NN	GG	GA	NN	GA	GG	GG	GA	GG
scaffold_9264|ref0041345_29528	A/G	AG	AG	AG	AG	AG	AG	AG	AG	AG	AG	AG	AG	AG	AG	AG	AG	AG	AG	AG	NN	AG	AG	AG	AG	AG	AG	AG	AG	AG	AG	AG	AG	AG	AG	AG	AG	NN	AG	AG	AG	AG	AG	AG	AG	AG	AG	NN	AG
scaffold_9264|ref0041345_41687	G/A	NN	GA	GA	GA	NN	NN	NN	AA	GA	NN	NN	GG	NN	NN	NN	GA	NN	AA	NN	NN	NN	NN	NN	GA	NN	NN	NN	AA	NN	NN	GA	GA	GA	NN	GA	AA	AA	GA	NN	AA	NN	AA	AA	GA	GA	AA	NN	GA
scaffold_14856|ref0040626_15241	C/G	NN	NN	CG	CG	NN	GG	NN	GG	CG	NN	NN	GG	NN	NN	NN	NN	GG	NN	GG	NN	NN	CG	NN	CG	NN	CC	GG	GG	GG	GG	GG	GG	CG	NN	GG	NN	GG	CG	GG	GG	GG	GG	NN	NN	NN	GG	NN	GG
scaffold_14856|ref0040626_15284	T/G	NN	NN	NN	TT	NN	TT	NN	TT	TT	NN	TG	TT	TG	NN	NN	NN	TT	TG	TT	NN	NN	NN	TG	NN	NN	TT	TT	TT	TT	TG	TT	TT	TT	NN	TG	TG	TT	TT	TT	TG	TG	TT	TG	TT	NN	TG	NN	TG
scaffold_14856|ref0040626_15295	T/G	NN	NN	NN	NN	NN	NN	NN	TT	TT	NN	NN	TT	NN	NN	NN	NN	TT	TT	TT	NN	NN	NN	NN	TG	NN	TT	TT	TT	TT	TT	TT	TT	TT	NN	TT	NN	TT	TT	TT	TT	TT	TT	NN	TT	NN	TT	NN	TT
scaffold_16335|ref0004227_7031	T/C	NN	TT	TT	NN	TC	TC	TC	TC	TT	NN	TC	TC	NN	NN	TC	TC	NN	TT	NN	NN	NN	NN	NN	NN	NN	NN	TC	TC	TC	NN	TT	TT	TT	NN	TT	TC	NN	TT	TC	TC	TC	TC	TC	NN	TT	TT	TC	TC
scaffold_16335|ref0004227_7060	A/T	NN	AA	AA	AT	AA	AA	NN	AA	AA	NN	AA	AA	NN	NN	AA	NN	NN	AA	NN	NN	NN	NN	NN	NN	NN	NN	AA	NN	AA	AA	AA	AA	AA	NN	AA	NN	NN	AA	AA	AA	AA	AA	AA	NN	AA	AA	AA	AA
scaffold_16335|ref0004227_7070	G/T	NN	GG	GG	NN	GT	GT	NN	GT	GG	NN	GT	GT	NN	NN	GT	GT	NN	GG	NN	NN	NN	NN	NN	NN	NN	NN	GT	GT	GT	NN	GG	GG	GG	NN	GG	GT	NN	GG	GT	GT	GT	GT	NN	NN	GG	GG	GT	GT
scaffold_16335|ref0004227_9857	G/A	NN	NN	NN	GG	GA	NN	GA	GA	NN	NN	GA	GA	NN	NN	GA	NN	GA	NN	NN	GA	NN	NN	NN	NN	GA	NN	GA	GA	GA	GA	NN	NN	NN	NN	NN	GA	NN	NN	GA	NN	GA	GA	GA	NN	NN	GG	NN	GA
scaffold_16334|ref0004224_4483	C/A	CA	NN	NN	CA	NN	NN	CA	CC	CC	NN	NN	CC	NN	CA	CA	CA	CA	CC	CA	CA	CA	NN	NN	NN	NN	CA	NN	CA	CC	CA	CA	CA	NN	CA	CC	NN	AA	CC	NN	NN	NN	CA	CA	CA	CC	NN	NN	CC
scaffold_2110|ref0018532_9614	A/T	AA	NN	NN	AA	AA	AA	NN	AA	AA	NN	AA	AA	AA	NN	NN	AA	NN	AA	AA	AA	AA	AA	AA	AA	NN	AA	NN	AA	AA	AA	AA	AA	AA	AA	AA	AA	AA	AA	AA	AA	AA	AA	AA	NN	AA	NN	NN	NN
scaffold_2110|ref0018532_9664	G/A	GG	NN	NN	NN	GG	GG	NN	GG	GA	NN	GG	GG	GG	NN	NN	GG	NN	GG	GG	GG	GG	GA	GG	GA	NN	GG	NN	GG	GG	GG	GG	GG	GA	GG	GG	GG	GG	GA	GG	GG	GG	GG	GG	NN	GG	GG	NN	NN
scaffold_2110|ref0018532_23257	C/T	CT	CC	CC	CC	CC	CC	CC	CC	CC	CC	CC	CC	CT	NN	NN	CC	CC	CC	CC	CC	NN	NN	NN	CC	CC	NN	CC	CC	NN	CT	NN	CC	CC	CT	CT	CT	CC	CC	NN	NN	CT	CT	CC	CC	CC	CT	CT	CT
scaffold_2110|ref0018532_23263	A/C	AA	AA	AA	AA	AA	AA	AA	AA	AA	NN	AA	AA	AA	AA	AA	AA	AC	AA	AC	AC	AC	AC	AC	AC	AC	AA	AC	AC	AC	AA	AC	AC	AC	AA	AC	AA	AA	AA	AA	AA	AA	AA	AA	AA	AA	AA	AA	AA
scaffold_2110|ref0018532_23264	G/T	GT	GT	GT	GT	GT	GG	GG	GG	GG	GT	GG	GG	GG	GG	GG	GG	GT	GG	GT	GT	GT	GT	GT	GT	GT	GT	GT	GT	GT	GG	NN	GT	GT	GT	GT	GT	GG	GT	GG	GT	GG	NN	NN	GG	GT	NN	NN	NN
scaffold_2110|ref0018532_23273	C/G	CG	NN	CG	CC	CC	CC	CG	CC	NN	CG	CG	CC	CG	NN	CG	CG	CC	CC	CC	CC	CC	CG	CG	CC	NN	CC	CG	CC	NN	CC	CC	CC	CC	NN	CC	CC	CG	CC	CC	CC	CC	CC	CC	CC	CC	CC	CG	CC
scaffold_2110|ref0018532_23294	G/T	NN	GG	GG	GT	GT	GT	GT	GT	GT	GG	GT	GT	GT	GT	GT	GT	GT	GT	GT	GG	NN	GG	GG	NN	GT	GT	NN	GT	GT	GT	GT	GT	GT	NN	NN	NN	GT	GT	GG	GT	GT	GT	GT	GT	GG	GT	GT	GT
scaffold_2110|ref0018532_23312	G/A	GA	NN	GA	GA	GA	GA	GA	GA	GA	GA	GA	GA	GA	NN	GA	GA	GA	GA	GA	GA	GA	GA	GA	GA	NN	GA	GA	GA	GA	GA	GA	GA	GA	GA	GA	GA	GA	GA	GA	GA	GA	GA	GA	GA	GA	GA	GA	GA
scaffold_2110|ref0018532_23330	A/C	AA	AA	AA	AC	AA	AC	AC	AC	AC	AA	NN	NN	AC	NN	AA	NN	AA	AA	AA	AA	AA	AA	AA	AA	AA	AC	AA	AA	AA	AA	NN	NN	AA	NN	AA	NN	AA	NN	AA	NN	AA	AA	AA	AA	NN	AA	AA	NN
scaffold_2110|ref0018532_23348	T/C	TC	TC	TC	TC	TC	TC	TC	TC	TC	TC	TC	TC	TC	TC	TC	TC	TC	TC	TC	TT	TC	TC	TC	NN	TC	TC	TC	TC	TC	TC	TC	TC	TC	TC	TC	TC	TC	TC	NN	NN	TC	NN	NN	TC	TC	TC	TC	TC
scaffold_2111|ref0018533_6289	A/C	AC	AC	AC	NN	NN	NN	NN	AC	AC	NN	AC	NN	AC	NN	AC	AC	NN	AC	AC	NN	NN	AC	NN	AC	NN	NN	NN	AC	AC	AC	AC	AC	NN	AC	AC	AC	NN	NN	AC	AC	AC	NN	AC	NN	NN	AC	AC	AC
scaffold_2111|ref0018533_6309	A/T	AT	NN	AT	AT	AA	AA	NN	AT	AT	NN	NN	NN	AA	NN	AA	NN	AA	AT	AA	NN	NN	AT	NN	AT	NN	AA	NN	AT	AA	AT	AT	AT	AT	AT	AA	AT	NN	AT	AT	AT	AA	AT	NN	NN	AT	NN	NN	AT
scaffold_2112|ref0018534_80627	G/C	NN	NN	NN	GG	NN	GC	NN	GG	GC	NN	GC	GC	NN	GG	GG	GC	GG	GG	GC	NN	NN	GG	GC	GG	NN	NN	GG	GG	GG	GC	GC	GC	GC	NN	GC	GG	GG	GC	GG	GG	GG	GG	GG	GC	GC	GG	GG	GG
scaffold_2112|ref0018534_80673	T/C	NN	NN	NN	TT	NN	TC	NN	TT	TC	NN	TC	TC	NN	TT	TT	TC	TT	TT	TC	NN	NN	TT	TC	TT	NN	NN	TT	TT	TT	TC	TC	TC	TC	NN	TC	TT	TT	TC	TT	TT	TT	TT	TT	TC	TC	TT	TT	TT
scaffold_2112|ref0018534_80674	A/G	NN	NN	NN	AA	NN	AG	NN	AA	AG	NN	AG	AG	NN	AA	AA	AG	AA	AA	AG	NN	NN	AA	AG	AA	NN	NN	AA	AA	AA	AG	AG	AG	AG	NN	AG	AA	AA	AG	AA	AA	AA	AA	AA	AG	AG	AA	AA	AA
scaffold_5323|ref0018539_41721	A/T	AT	NN	NN	AA	AA	NN	AA	AA	AA	AT	AA	AA	NN	NN	AA	AA	AA	AT	AA	NN	AA	NN	NN	NN	NN	AT	AA	AA	AA	AA	AA	AA	AA	AT	AA	AA	AA	AA	AA	AA	AA	AA	AA	AA	AA	AA	AA	AT
scaffold_10160|ref0046581_24774	T/C	NN	NN	NN	TT	TT	NN	TT	TT	TT	TC	NN	TT	NN	NN	TT	NN	TT	TT	TT	NN	TT	NN	NN	NN	NN	TT	NN	TT	TT	TT	TT	TT	TT	NN	TT	TT	TT	TT	TT	TT	TT	TT	TT	TT	TT	TT	TT	TT
scaffold_46172|ref0046583_1133	C/T	CT	CT	CT	CT	CT	CT	CT	CT	CT	NN	CT	CT	CT	CT	CT	CT	CT	CT	CT	CT	CT	CT	CT	CT	CT	CT	CT	CT	CT	CT	CT	CT	CT	CT	CT	CT	CT	CT	CT	CT	CT	CT	CT	CT	CT	CT	CT	CT
scaffold_12217|ref0046586_18616	A/C	NN	NN	AC	AC	NN	NN	NN	AC	AC	NN	AC	AC	AC	AC	AC	AC	AC	AC	AC	NN	NN	NN	AC	AC	AC	AC	AC	AC	AC	AC	AC	NN	AC	AC	AC	AC	AA	AC	AC	AC	AC	AC	AC	AC	AC	AC	AC	AC
scaffold_12217|ref0046586_18644	G/A	NN	NN	NN	GG	GG	GG	GG	GG	GG	NN	NN	GG	NN	GG	GG	GG	GG	GG	NN	NN	GG	NN	NN	GA	NN	NN	GG	GG	GG	GG	GG	GG	GG	NN	GG	GG	GG	GG	GG	GG	GG	GG	GG	GG	GA	GG	GG	GG
scaffold_12217|ref0046586_18648	T/A	NN	NN	NN	TT	TT	TT	TT	TT	TT	NN	NN	TT	NN	TT	TT	TT	TT	TT	TT	NN	TT	NN	NN	TT	NN	NN	TT	TT	TT	TT	TT	TT	TT	NN	TT	TT	TT	TT	TT	TT	TT	TT	TT	NN	NN	TT	TT	TT
scaffold_12217|ref0046586_18649	A/T	NN	NN	NN	AA	AA	AA	AA	AA	AA	NN	NN	AA	NN	AA	AA	AA	AA	AA	NN	NN	AA	NN	NN	AA	NN	NN	AA	AA	AA	AA	AA	AA	AA	NN	AA	AA	AA	AA	AA	AA	AA	AA	AA	NN	NN	AA	AA	AA
scaffold_12217|ref0046586_18651	C/T	NN	NN	CT	CT	NN	NN	CC	CT	CT	NN	CT	CT	CT	CT	CT	CT	CT	CT	CT	NN	CT	NN	CT	CT	CT	CT	CT	CT	CT	CT	CT	NN	CT	CT	CT	CT	CC	CT	CT	CT	CT	CT	CT	CT	CT	CT	CT	CT
scaffold_12217|ref0046586_18662	C/A	NN	NN	NN	CC	CC	NN	CC	CC	CC	NN	NN	CC	NN	CC	CC	CC	CC	CC	CC	NN	CC	NN	NN	CC	NN	NN	CC	CC	CC	CC	CC	CC	CC	NN	CC	CC	CC	CC	CC	CC	CC	CC	CC	NN	CC	CC	CC	CC
scaffold_12217|ref0046586_18697	G/T	NN	GT	GT	GT	GT	NN	GT	GT	GT	NN	NN	GT	GT	NN	GT	NN	GT	GT	GT	GT	GT	NN	NN	NN	NN	NN	GT	GT	GT	GT	GT	GG	GT	GT	GT	GT	GT	GT	GT	GT	GT	GT	GT	GT	GT	GT	GT	GT
scaffold_12217|ref0046586_18844	G/T	NN	NN	NN	GG	NN	NN	GG	GG	GT	NN	NN	GG	NN	NN	NN	NN	NN	GG	GG	NN	NN	NN	NN	GG	NN	NN	GG	GG	GG	GG	GG	GG	GG	NN	GG	NN	GG	GG	GG	GG	GG	GG	GG	GG	NN	GG	GG	GG
scaffold_12217|ref0046586_18886	G/C	NN	NN	NN	NN	NN	NN	GG	GG	GG	NN	NN	GG	NN	NN	NN	NN	NN	GG	GG	NN	NN	GC	NN	GC	NN	NN	GG	GG	GG	GG	GG	GG	GG	NN	GG	NN	GG	GG	GG	GG	GG	GG	GG	GC	NN	GG	GG	GG
scaffold_12217|ref0046586_18892	T/G	NN	NN	NN	NN	NN	NN	TT	TT	TT	NN	NN	TT	NN	NN	NN	NN	NN	TT	TT	NN	NN	NN	NN	TG	NN	NN	NN	TT	TT	TT	TT	TT	TT	NN	TT	NN	TT	TT	TT	TT	TT	TT	TT	TG	NN	TT	TT	TT
scaffold_12216|ref0046587_28930	T/G	TG	NN	TG	TT	TG	NN	TG	TG	TT	NN	TG	TG	TT	TG	TG	TG	TG	TG	TG	TT	TG	NN	NN	TG	NN	NN	TG	TG	TG	TG	TG	TG	NN	TG	TT	NN	TG	TG	TG	NN	TG	NN	NN	TT	TT	NN	TG	NN
scaffold_12216|ref0046587_28937	C/T	CT	CT	NN	CT	NN	CC	CC	CT	CC	NN	CC	CC	NN	CT	CT	CC	CC	CT	CT	NN	CT	CC	CC	CC	CT	NN	CT	CT	CT	CC	CT	CC	CC	CT	NN	NN	CC	CC	NN	CC	CT	NN	CT	CC	CT	CT	CT	CC
scaffold_12216|ref0046587_28951	T/C	TT	TT	TC	TT	TT	TT	TT	TT	TT	NN	TT	TT	TT	TT	TT	TT	TT	TT	TT	TT	TT	TT	TT	TT	TT	TT	TT	TT	TT	TT	TT	TT	TT	TT	TT	TT	TT	TT	TT	TT	TT	TT	TT	TT	TT	TT	TT	TT
scaffold_12216|ref0046587_28954	T/C	TT	NN	TT	TT	TT	TT	NN	TT	TT	NN	TT	TT	TC	TT	TT	TT	NN	TT	TT	TT	TT	NN	NN	NN	NN	TT	NN	TT	TT	TT	NN	NN	TT	NN	TT	TT	TT	TT	NN	TT	TT	TT	TT	NN	TT	TT	TT	TT
scaffold_12216|ref0046587_29121	T/A	TA	TA	TA	TA	TA	TA	TA	TA	TA	TA	TA	TA	NN	NN	TA	TA	TA	TA	TA	TA	TA	TA	NN	TA	TA	TA	TA	TA	TA	TA	TA	TA	TA	TA	TA	TA	NN	TA	TA	TA	TA	TA	TA	TA	TA	TA	TA	TA
scaffold_12216|ref0046587_29170	G/A	GA	NN	NN	GA	GA	GA	GA	GA	GA	NN	GA	GA	GA	NN	GA	GA	GA	GA	GA	GA	GA	GA	GA	GA	GA	GA	GA	GA	GA	GA	GA	GA	NN	GA	GA	GA	NN	GA	GA	GA	GA	GA	GA	GA	NN	GG	GA	GA
scaffold_1958|ref0042698_4959	G/A	GG	GG	GG	GG	GG	GG	GG	GG	GG	GG	GG	GG	GG	GG	GG	GG	GG	GG	GG	GG	GG	GG	GG	GG	GG	GG	GG	GG	GG	GG	GG	GG	GG	GG	GG	GG	GG	GG	GG	GG	GG	GG	GG	GG	GG	GG	GG	GG
scaffold_1958|ref0042698_61208	A/G	AG	AG	NN	NN	NN	NN	NN	AA	NN	AG	NN	AA	NN	AA	AA	NN	AA	AG	AA	NN	AA	NN	NN	NN	NN	AG	AA	AA	AA	AA	AG	AA	AG	AG	AA	NN	AA	AG	AA	AA	AA	AA	AA	AG	AG	NN	AA	AG
scaffold_1958|ref0042698_61212	A/G	AG	GG	NN	AG	AG	NN	NN	AG	AG	NN	NN	AG	AG	AG	AG	AG	AG	AG	AG	NN	AG	NN	NN	NN	NN	AG	AG	AG	AG	AG	AG	AG	GG	AG	AG	AG	AG	GG	AG	AG	AG	NN	GG	NN	GG	NN	AG	AG
scaffold_1958|ref0042698_61256	T/C	TC	TC	NN	TT	TC	NN	NN	TC	NN	TC	NN	TT	NN	TT	TT	TC	NN	TC	TC	NN	TT	NN	NN	NN	TC	TC	TC	NN	TT	TT	TC	TC	TC	TC	TC	TC	TC	TC	TC	TC	TC	NN	TC	TC	TC	NN	TC	NN
scaffold_1958|ref0042698_61259	A/G	AA	AG	NN	AG	NN	NN	NN	AA	AG	NN	NN	AG	AG	AG	AG	NN	AG	AA	AG	NN	AG	NN	NN	NN	AG	AA	AG	AG	AG	AG	AG	NN	AA	AA	AG	AA	AA	AA	AG	AG	AG	AA	NN	NN	AG	NN	AG	AA
scaffold_5287|ref0042692_28290	A/T	NN	NN	NN	AT	AT	NN	NN	AT	TT	NN	AT	TT	AT	AT	AT	NN	NN	TT	AT	NN	AT	NN	NN	TT	NN	TT	TT	TT	TT	AT	AT	TT	TT	NN	AT	TT	TT	TT	TT	TT	TT	AT	TT	TT	TT	TT	AT	AT
scaffold_5287|ref0042692_28292	T/A	NN	NN	NN	TT	TT	NN	NN	TT	TT	NN	TA	AA	NN	TA	TA	TA	NN	TT	NN	NN	TA	NN	NN	TT	NN	TT	TA	TA	TA	TT	TA	TA	TT	NN	TT	TA	AA	TT	AA	TA	TA	TT	TT	TA	TT	TT	TT	TT
scaffold_3704|ref0031331_67024	G/A	NN	NN	GA	GA	GA	GA	GA	GA	GA	NN	GA	GA	NN	GA	GA	NN	NN	GA	GA	NN	NN	GA	NN	NN	NN	GA	GG	GG	GG	GA	GG	GA	GA	GA	GA	GG	GG	GA	GA	GA	GG	GA	NN	GA	GA	GA	GA	GA
scaffold_3704|ref0031331_67028	G/C	NN	NN	GC	GC	NN	GC	GC	GC	GC	NN	GC	GC	NN	GC	GC	NN	NN	GC	GC	NN	NN	NN	NN	NN	NN	GC	GG	GG	GG	GC	GG	GC	GC	GC	GC	GG	GG	GC	GC	GC	GG	GC	NN	GC	GC	GC	GC	GC
scaffold_3704|ref0031331_67535	C/A	CC	CC	CC	CC	CC	CC	NN	CC	CC	NN	CC	CC	NN	NN	CC	NN	NN	CC	CC	CC	CC	NN	NN	NN	NN	CC	CC	CC	CC	CC	CC	CC	CC	CC	CC	CC	CC	CC	CC	CC	CC	CC	CC	CC	CC	CC	CC	CC
scaffold_3704|ref0031331_67540	T/A	TT	TT	TT	TT	TT	TT	NN	TT	TT	NN	TT	TT	NN	NN	TT	NN	TT	TT	TT	TT	TT	NN	NN	NN	NN	TT	TT	TT	TT	TT	TT	TT	TT	TT	TT	TT	TT	TT	TT	TT	TT	TT	TT	TT	TT	TT	TT	TT
scaffold_3704|ref0031331_67574	G/A	GA	GG	GA	GG	GG	NN	GG	GA	NN	NN	NN	GA	NN	NN	NN	GA	NN	GG	GG	GG	NN	NN	GG	GG	GG	GA	GG	GG	GG	GA	GG	GG	GG	NN	GA	GA	GG	GG	GA	GG	GA	GA	GA	GG	GG	GA	GG	GA
scaffold_3704|ref0031331_67581	A/G	AA	AA	AA	AA	AA	AA	AA	AA	AA	NN	AA	AA	NN	NN	AA	NN	AA	AA	AA	AA	AA	NN	AA	NN	AA	AA	AA	AA	AA	AA	AA	AA	AA	AA	AA	AA	AA	AA	AA	AA	AA	AA	AA	AA	AA	AA	AA	AA
scaffold_3707|ref0031330_72146	A/T	AT	NN	NN	AA	AT	AT	NN	AT	AT	NN	NN	TT	AT	NN	NN	AT	NN	AA	AT	AT	AT	NN	AT	NN	AT	AT	AT	AT	NN	AT	AT	AT	AA	AT	AT	AT	TT	AA	TT	AT	AT	AT	AA	AT	NN	NN	AT	AT
scaffold_3707|ref0031330_72152	A/G	AG	AG	NN	AG	AG	AG	AG	GG	AG	NN	NN	GG	NN	NN	NN	GG	NN	AA	AG	AG	AG	AG	AG	AG	NN	AG	GG	GG	GG	AG	AG	AG	AG	AG	AG	GG	GG	AG	GG	AG	GG	AG	AG	AG	NN	AG	AG	AG
scaffold_2295|ref0006185_3086	G/A	NN	NN	GG	GG	GA	GA	NN	GG	GG	NN	NN	GG	NN	NN	NN	GA	NN	GG	GA	GA	NN	GA	NN	GA	NN	GA	GG	GG	GG	GG	GG	GA	GG	NN	GG	GA	NN	GG	GG	GG	GG	GG	GG	GG	GA	GA	GG	GA
scaffold_2295|ref0006185_79286	C/G	NN	NN	CC	CG	CC	NN	NN	CC	CC	NN	NN	CC	NN	NN	CC	NN	NN	CG	CC	NN	NN	NN	NN	NN	NN	CG	CC	CC	CC	CC	CC	CC	CC	NN	CC	CC	CC	CC	CC	CC	CC	CC	CC	CC	NN	CC	CC	CG
scaffold_2295|ref0006185_79294	C/T	CT	NN	TT	CT	TT	NN	NN	TT	CT	NN	NN	TT	NN	NN	TT	NN	NN	TT	TT	NN	NN	NN	NN	CT	NN	CT	TT	TT	TT	TT	TT	TT	TT	NN	TT	TT	TT	TT	TT	TT	TT	TT	TT	CT	NN	TT	TT	NN
scaffold_2295|ref0006185_79305	C/T	NN	NN	TT	TT	TT	NN	NN	TT	TT	NN	NN	TT	NN	NN	TT	NN	NN	TT	TT	NN	NN	NN	NN	CT	NN	NN	TT	TT	TT	TT	TT	TT	TT	NN	TT	TT	TT	TT	TT	TT	TT	TT	TT	CT	NN	TT	TT	NN
scaffold_4007|ref0047187_59417	G/C	NN	CC	NN	GC	NN	NN	GC	GC	GC	GC	GG	GG	NN	NN	GC	NN	GC	CC	GC	GC	GC	NN	NN	NN	GC	NN	GC	GC	GC	GC	GC	GC	GG	CC	GC	GC	GG	GG	GC	GC	GC	GC	GC	GC	CC	GC	GC	GG
scaffold_4007|ref0047187_59418	A/T	NN	TT	NN	AT	NN	NN	AT	AT	TT	NN	AA	AA	NN	NN	AT	NN	AT	TT	AT	AT	AT	NN	NN	NN	AT	NN	AT	AT	AT	AT	AT	AT	AT	TT	AT	AT	AA	AT	AT	AT	AT	AT	AT	AT	TT	AT	AT	AA
scaffold_4007|ref0047187_62897	T/A	TA	NN	NN	TA	NN	NN	NN	TA	TA	NN	NN	TT	NN	NN	NN	NN	NN	NN	NN	NN	NN	TA	NN	NN	NN	TA	TT	TT	TT	TT	TT	TT	TT	TA	TT	NN	TT	TT	TA	TA	NN	TA	TT	TA	AA	TA	TA	TT
scaffold_4007|ref0047187_62914	C/G	CG	NN	NN	CG	NN	NN	NN	CG	CG	NN	NN	CC	NN	NN	NN	NN	NN	GG	NN	NN	NN	CG	NN	NN	NN	CG	CC	CC	CC	CC	CC	CC	CC	CG	CC	CC	CC	CC	CG	CG	NN	CG	CC	CG	GG	CG	CG	CC
scaffold_4007|ref0047187_62915	C/T	CT	NN	NN	CT	NN	NN	NN	CC	CC	NN	NN	CC	NN	NN	NN	NN	NN	NN	NN	NN	NN	NN	NN	NN	NN	CT	CC	CC	CC	CC	CC	CC	CC	NN	CC	CC	CC	CC	CC	CC	CC	CC	CC	CC	CC	CC	CC	CC
scaffold_4007|ref0047187_62927	T/C	TC	NN	NN	TC	NN	NN	NN	TC	TC	NN	NN	TT	NN	NN	NN	NN	NN	NN	NN	NN	NN	TC	NN	NN	NN	TC	TT	TT	TT	TT	TT	TT	TT	TC	TT	TT	TT	TT	TC	TC	NN	TC	TT	TC	CC	TC	TC	TT
scaffold_4007|ref0047187_62941	C/G	CG	NN	NN	CG	NN	NN	NN	CC	CC	NN	NN	CC	NN	NN	NN	NN	NN	NN	NN	NN	NN	NN	NN	NN	NN	CG	CC	CC	CC	CC	CC	CC	CC	NN	CC	CC	CC	CC	CC	CC	CC	CC	CC	CC	CC	CC	CC	CC
scaffold_4007|ref0047187_62959	C/A	CA	NN	NN	CA	NN	NN	NN	CA	CA	NN	NN	CC	NN	NN	NN	NN	NN	AA	NN	NN	NN	CA	NN	NN	NN	CA	CC	CC	CC	CC	CC	CC	CC	NN	CC	CC	CC	CC	CA	CA	NN	CA	CC	CA	AA	CA	CA	CC
scaffold_4007|ref0047187_74254	A/C	NN	NN	NN	AC	NN	NN	NN	AA	AC	NN	NN	AA	NN	NN	NN	NN	NN	AA	NN	AC	AC	NN	NN	NN	NN	AC	NN	AC	AC	AC	AC	AC	AA	AC	AC	AC	AA	AA	AA	AA	AC	AA	AC	AC	NN	AA	NN	AA
scaffold_4007|ref0047187_74291	C/T	NN	NN	NN	CC	CC	NN	NN	CC	CC	NN	NN	CC	NN	NN	NN	CC	NN	CC	CC	CC	NN	NN	NN	NN	NN	CC	CC	CC	CC	CC	CC	CC	CC	NN	CC	CC	CC	CC	CC	CC	CC	CC	CC	CC	NN	CC	NN	CC
scaffold_4007|ref0047187_74348	C/A	CA	CA	CC	CA	CA	CA	NN	CA	CA	NN	CA	CC	NN	NN	CA	NN	CA	CC	CA	CC	CA	NN	CA	NN	NN	CA	CC	CC	CC	CA	CC	CC	CC	CA	CA	CC	CC	NN	CC	CC	CC	CA	CC	NN	NN	CC	CA	CA
scaffold_4007|ref0047187_74365	C/G	CC	CC	CC	CC	CC	CC	NN	CC	CG	NN	CC	CC	CC	CC	CC	CC	CC	CC	CC	CC	CC	NN	NN	NN	NN	CC	CC	CC	CC	CC	CC	CC	CC	CC	CC	CC	CC	CC	CC	CC	CC	CC	CC	CC	NN	CC	CC	CC
scaffold_4007|ref0047187_74407	G/A	GA	GA	GG	GA	GA	GA	NN	GA	GA	NN	GA	GG	GG	NN	GA	GG	GA	GG	GA	GG	GA	NN	GA	NN	NN	GA	GG	GG	GG	GA	GG	GG	GG	GA	GA	GG	GG	NN	GG	GG	GG	GA	GG	NN	NN	GG	GA	GA
scaffold_4007|ref0047187_74430	T/C	NN	TT	TT	TT	TT	TT	NN	TT	TT	NN	TT	TT	TT	TT	TT	TT	NN	TT	TT	TT	TT	NN	NN	NN	NN	TT	TT	TT	TT	TT	TT	TT	TT	TT	TT	TT	TT	TT	TT	TT	TT	TT	TT	TT	NN	TT	TT	TT
scaffold_47165|ref0047184_974	C/T	CT	CT	CT	CT	CT	CT	CT	CT	CT	NN	CT	NN	CT	CT	CT	CT	NN	CT	CT	CT	NN	CT	CT	CT	CT	CT	CT	CT	CT	CT	CT	CT	CT	CT	NN	CT	CT	CT	CT	CT	CT	CT	CT	CT	CT	CT	CT	CT
scaffold_47165|ref0047184_1010	A/C	AA	NN	AC	AA	AA	AA	AA	NN	NN	NN	AA	AA	AA	AA	AC	AA	NN	NN	NN	AA	AA	AC	AC	AC	NN	AC	AA	AA	NN	AA	AA	AA	AA	AA	AA	AC	NN	AA	AA	AA	NN	AC	AC	NN	AA	AA	AA	AC
scaffold_47165|ref0047184_1043	G/A	GG	GG	GG	GG	GA	GG	GG	GG	GG	GG	NN	GG	GG	GA	GG	GA	GG	GG	GG	NN	GG	GG	GG	GG	GG	GG	GG	NN	GG	GG	GG	NN	GA	NN	GA	GG	GG	NN	GG	GG	GG	GG	GG	GG	GG	GA	NN	GA
scaffold_18171|ref0004098_3561	C/T	NN	NN	NN	NN	CC	NN	CC	CC	CT	NN	CC	CC	NN	NN	CC	CC	NN	CC	CC	NN	NN	NN	NN	CT	NN	CT	CC	CC	CC	CC	CC	CC	CC	NN	CC	CC	CC	CC	CC	CC	CC	CC	CC	CT	NN	CC	CC	CC
scaffold_45|ref0001309_76062	G/C	GC	GC	NN	GC	GC	GC	NN	CC	GC	NN	NN	GC	NN	GC	GC	NN	GC	GC	GC	GC	GC	NN	NN	NN	NN	GC	NN	GC	GG	GC	GG	GC	CC	NN	GC	GC	GG	CC	GC	GC	GC	GC	CC	GC	NN	NN	GC	GC
scaffold_45|ref0001309_84144	C/T	CT	CT	CT	CT	CT	CT	NN	CT	CC	NN	CC	NN	NN	NN	CC	NN	CC	CC	CT	NN	NN	NN	NN	NN	NN	CT	CC	CC	CC	CT	CC	CC	CT	CT	NN	CC	CC	CC	CT	NN	CC	CC	NN	CC	CT	NN	CT	CT
scaffold_45|ref0001309_84151	T/A	TA	TA	TA	NN	TT	TT	NN	TT	NN	NN	TT	TT	NN	NN	TT	NN	TT	TA	TT	NN	NN	NN	NN	TT	NN	TA	TT	TT	TT	TT	TT	TT	TT	NN	TT	TT	TT	TT	TT	TT	TT	TT	NN	TT	TA	TT	TT	TT
scaffold_45|ref0001309_84170	C/T	CT	CT	CT	NN	CC	CC	NN	CC	CC	NN	CC	CC	NN	NN	CC	NN	CC	NN	CC	NN	NN	NN	NN	CC	NN	CT	CC	CC	CC	CC	CC	CC	CC	NN	CC	CC	CC	CC	CC	CC	CC	CC	NN	CC	CT	CC	CC	CC
scaffold_45|ref0001309_84180	C/T	CC	CC	CC	CC	NN	CT	NN	CT	CC	NN	CT	CC	NN	NN	CT	NN	CT	CC	NN	NN	NN	NN	NN	CC	NN	CC	CC	CC	CC	CT	CC	CC	CC	CC	CT	CC	CC	CC	CC	CC	CC	CT	NN	CC	CC	CC	CT	CT
scaffold_45|ref0001309_84198	G/C	GC	NN	GC	NN	GG	GG	NN	GG	GG	GC	GG	GG	NN	NN	GG	NN	GG	GC	GG	NN	NN	GC	NN	NN	NN	GC	GG	GG	GG	GG	GC	GG	GG	GC	GG	GG	GG	GG	GG	GG	GG	GG	NN	GG	GC	GG	GG	GG
scaffold_45|ref0001309_84208	A/G	AA	AA	NN	NN	AG	AG	NN	AG	AA	NN	AG	AA	NN	NN	AG	AG	AG	AG	AG	NN	AG	NN	NN	AA	NN	AG	AA	AA	AA	AA	AG	AG	AG	AG	AA	AA	AA	AG	AA	AG	AG	AG	NN	AA	AA	AA	AG	AG
scaffold_45|ref0001309_84215	C/A	CA	CA	CA	NN	NN	NN	NN	CC	CC	NN	NN	CC	NN	NN	CC	NN	NN	CC	CC	NN	NN	NN	NN	CC	NN	CA	CC	CC	CC	CC	CC	CC	CC	CA	CC	CC	CC	CC	CC	NN	CC	CC	NN	CC	CA	CC	CC	CA
scaffold_45|ref0001309_191837	A/G	NN	NN	NN	GG	GG	GG	NN	AG	GG	NN	AG	AG	NN	NN	AG	AG	NN	GG	AG	AG	NN	NN	AG	GG	AG	NN	AG	AG	AG	GG	AA	AG	GG	NN	GG	AG	AA	GG	AG	AG	AG	GG	GG	AG	GG	GG	GG	GG
scaffold_45|ref0001309_200277	C/T	CC	CC	CC	CC	NN	CC	NN	CC	CC	NN	NN	CC	NN	CC	CC	CC	NN	CC	CC	NN	CC	CC	NN	CC	NN	CC	CC	CC	CC	CC	CC	CC	NN	NN	NN	CC	NN	CC	NN	NN	CC	CC	CC	CC	CC	CC	NN	CC
scaffold_45|ref0001309_200299	T/A	NN	NN	TA	TA	TA	TA	TA	TA	NN	NN	TA	TA	NN	NN	TA	TA	TA	TA	TA	NN	NN	NN	TA	TA	NN	TA	TA	TA	TA	NN	TA	TA	NN	NN	TA	TA	TA	TA	TA	TA	TA	TA	TA	NN	TA	TA	NN	TA
scaffold_45|ref0001309_200302	C/T	CT	CT	CT	NN	NN	CC	NN	CC	CC	NN	NN	CC	NN	CC	CC	CC	NN	CT	NN	NN	CC	CC	NN	CC	CC	CT	CC	CC	CC	CC	NN	CC	NN	CT	NN	CC	NN	CC	NN	NN	CC	CC	CC	CC	CT	CC	NN	CT
scaffold_45|ref0001309_200309	C/G	NN	NN	CG	CG	CG	CG	CG	CG	CC	NN	CG	CG	NN	NN	CG	CG	CG	CG	CG	NN	NN	NN	CG	CG	NN	CG	CG	CG	CG	NN	CG	CG	NN	NN	CG	CG	CG	CG	CG	CG	CG	CG	CG	NN	CG	CG	NN	CG
scaffold_45|ref0001309_200310	A/T	NN	NN	AT	AT	AT	AT	AT	AT	AA	NN	AT	AT	NN	NN	AT	AT	AT	AT	AT	NN	NN	NN	AT	AT	NN	AT	AT	AT	AT	NN	AT	AT	NN	NN	AT	AT	AT	AT	AT	AT	AT	AT	AT	NN	AT	AT	NN	AT
scaffold_45|ref0001309_200314	C/A	CC	CC	CC	CC	NN	CC	NN	CC	CC	NN	NN	CC	NN	CC	CC	CC	NN	CC	CC	NN	CC	CC	NN	CC	CC	CC	CC	CC	CC	CC	CC	CC	NN	CC	NN	CC	NN	CC	NN	NN	CC	CC	CC	CC	CC	CC	NN	CC
scaffold_45|ref0001309_200321	A/G	NN	NN	AG	AG	AG	AG	AG	AG	NN	NN	AG	AG	NN	NN	AG	AG	AG	AG	AG	NN	NN	NN	AG	AG	NN	AG	AG	AG	AG	NN	AG	AG	NN	NN	AG	AG	AG	AG	AG	AG	AG	AG	AG	NN	AG	AG	NN	AG
scaffold_45|ref0001309_236461	C/G	NN	CG	CG	NN	NN	NN	NN	CC	CC	NN	NN	CC	NN	NN	NN	NN	NN	CG	NN	NN	CC	NN	NN	NN	NN	CG	NN	CC	CC	CC	CC	CC	CC	CG	NN	NN	NN	CC	CC	CC	CC	CC	CC	CG	CG	CC	CC	NN
scaffold_44|ref0001308_9762	T/A	NN	TA	NN	TA	NN	TA	NN	TA	NN	NN	NN	TA	NN	TA	TA	TA	NN	TT	TA	NN	NN	NN	NN	TA	NN	NN	NN	TA	AA	TT	NN	TT	NN	TA	TT	TA	NN	NN	NN	NN	TA	TT	TT	TA	TA	NN	TT	TA
scaffold_44|ref0001308_9771	C/A	NN	NN	NN	NN	NN	NN	NN	NN	NN	NN	NN	CC	NN	NN	NN	NN	NN	CC	NN	NN	NN	NN	NN	NN	NN	NN	NN	CC	CC	CC	NN	CC	NN	NN	CC	CC	NN	CC	NN	NN	CC	CC	CC	NN	NN	NN	CC	CC
scaffold_44|ref0001308_9796	T/C	NN	NN	NN	NN	NN	NN	NN	NN	NN	NN	NN	TT	NN	NN	NN	NN	NN	TT	NN	NN	NN	NN	NN	NN	NN	NN	NN	TT	TT	TT	NN	TT	NN	NN	TT	TT	NN	TT	NN	NN	TT	TT	TT	TT	NN	NN	TT	TT
scaffold_44|ref0001308_9820	G/C	NN	NN	NN	NN	NN	NN	NN	NN	NN	NN	NN	GG	NN	NN	NN	NN	NN	GG	NN	NN	NN	NN	NN	NN	NN	NN	NN	GG	GG	GG	NN	GG	NN	NN	GG	GG	NN	GG	NN	NN	GG	GG	GG	GG	NN	NN	GG	GG
scaffold_44|ref0001308_9889	A/T	NN	AT	AT	AT	NN	AT	NN	AT	AA	NN	NN	AT	NN	NN	NN	NN	AT	AA	NN	NN	NN	NN	NN	NN	NN	NN	NN	NN	AT	NN	AT	AA	AA	NN	AA	NN	AT	NN	AT	AA	AT	AA	AA	AA	AT	NN	NN	AT
scaffold_44|ref0001308_9890	T/A	NN	NN	NN	NN	NN	NN	NN	NN	TT	NN	NN	NN	NN	NN	NN	NN	NN	TT	NN	NN	NN	NN	NN	NN	NN	NN	NN	NN	NN	TT	TT	TT	TT	NN	TT	NN	TT	NN	NN	TT	NN	TT	TT	TT	NN	NN	NN	TT
scaffold_44|ref0001308_9910	T/C	NN	NN	NN	NN	NN	NN	NN	NN	TT	NN	NN	NN	NN	NN	NN	NN	NN	TT	NN	NN	NN	NN	NN	NN	NN	NN	NN	NN	NN	TT	TT	TT	TT	NN	TT	NN	TT	NN	NN	TT	NN	TT	TT	TT	NN	NN	NN	TT
scaffold_44|ref0001308_9911	G/A	NN	NN	NN	NN	NN	NN	NN	NN	GG	NN	NN	NN	NN	NN	NN	NN	NN	GG	NN	NN	NN	NN	NN	NN	NN	NN	NN	NN	NN	GG	GG	GG	GG	NN	GG	NN	GG	NN	NN	GG	NN	GG	GG	GG	NN	NN	NN	GG
scaffold_44|ref0001308_108755	A/T	NN	AT	AT	AT	AT	AT	NN	TT	NN	NN	NN	TT	AT	NN	NN	TT	NN	NN	AT	NN	NN	NN	NN	NN	NN	AT	NN	TT	TT	AT	AT	TT	TT	AT	AT	TT	TT	TT	TT	TT	TT	AT	TT	AT	AT	TT	AT	AT
scaffold_44|ref0001308_108856	G/T	GT	NN	NN	GT	GT	NN	NN	GT	NN	NN	GT	GG	NN	GT	NN	NN	GT	GG	GT	NN	GT	GT	NN	GT	NN	GT	GT	GT	GT	GT	GT	GG	GT	GT	GT	GT	GG	GT	GG	GG	GT	GT	GT	GT	GT	GT	GT	GT
scaffold_44|ref0001308_108859	A/G	AG	NN	NN	AG	AG	NN	NN	AA	GG	NN	AG	AA	NN	AA	NN	NN	NN	AA	AG	NN	NN	AG	NN	AG	NN	AG	AA	AA	AA	AG	AG	AA	AG	AG	AG	AA	AA	AG	AA	AA	AA	AG	AA	NN	AG	AA	AG	AG
scaffold_44|ref0001308_108873	G/A	GG	NN	NN	GG	GG	NN	NN	GG	GG	NN	GG	GG	NN	GG	NN	NN	NN	GG	GG	NN	NN	GA	NN	GA	NN	GG	GG	GG	GG	GG	GG	GG	GA	GG	GG	GG	GG	GA	GG	GG	GG	GG	GG	GG	GG	GG	GG	GG
scaffold_44|ref0001308_108874	G/C	GG	NN	NN	GG	GG	NN	NN	GG	GG	NN	GG	GG	NN	GG	NN	NN	NN	GG	GG	NN	NN	NN	NN	NN	NN	GG	GG	GG	GG	GG	GG	GG	GG	GG	GG	GG	GG	GG	GG	GG	GG	GG	GG	GG	GG	GG	GG	GG
scaffold_44|ref0001308_108906	T/C	TC	NN	NN	TC	NN	NN	NN	CC	CC	NN	TC	TC	NN	TC	NN	NN	TC	TT	TC	TC	TC	NN	TC	NN	NN	TC	TC	TC	TC	CC	TC	TC	CC	TC	CC	TC	TT	CC	TC	TC	TC	CC	CC	TC	TC	CC	CC	TC
scaffold_44|ref0001308_196674	T/G	NN	TG	NN	TG	NN	NN	NN	TT	TG	NN	TG	TT	NN	TG	NN	TG	NN	NN	NN	NN	TG	NN	NN	TG	NN	NN	TT	NN	TT	TG	NN	TT	TG	NN	TG	TG	TG	TG	NN	TG	TG	TG	TT	TG	TG	TT	TG	GG
scaffold_44|ref0001308_244288	G/A	NN	NN	GG	NN	GG	NN	NN	GG	GG	NN	GG	GG	NN	NN	NN	NN	NN	GG	GG	NN	GG	NN	NN	NN	NN	GG	GG	GG	GG	GG	GG	GG	NN	NN	GG	GG	GG	GG	GG	GG	GG	GG	GG	GA	NN	GG	GG	GG
scaffold_44|ref0001308_244328	A/G	NN	NN	AA	NN	AA	AA	NN	AA	AA	NN	AA	AA	NN	NN	NN	NN	NN	AA	AA	NN	AA	NN	NN	NN	NN	NN	AA	AA	AA	AA	AA	AA	NN	NN	AA	AA	AA	AA	AA	AA	AA	AA	AA	AG	AA	AA	AA	AA
scaffold_44|ref0001308_247175	C/T	NN	NN	NN	CC	CC	NN	NN	CC	CC	NN	NN	CC	NN	NN	NN	CC	NN	CC	CC	NN	NN	NN	NN	NN	NN	NN	CC	CC	CC	CC	CC	CC	NN	NN	CC	CC	CC	CC	CC	CC	CC	CC	CC	NN	CC	CC	CC	CC
scaffold_44|ref0001308_247176	G/A	GA	NN	NN	GA	GG	NN	NN	GG	GG	NN	NN	GG	NN	NN	NN	GG	NN	GG	GG	NN	NN	GA	NN	NN	NN	GA	GG	GG	GG	GG	GG	GG	GA	NN	GG	GG	GG	GA	GG	GG	GG	GG	GG	GG	GG	GG	GG	GG
scaffold_44|ref0001308_247212	A/C	AC	NN	NN	AC	AA	AC	NN	AC	AC	NN	NN	AC	NN	NN	AC	AC	NN	AC	NN	NN	NN	NN	NN	NN	NN	AC	AC	AC	AC	AA	CC	AA	AC	NN	AA	AC	AC	AC	AC	NN	AC	AA	AA	AC	AC	AA	AA	AA
scaffold_44|ref0001308_247213	A/G	AG	AG	NN	AG	AA	AG	NN	AG	NN	NN	NN	AG	NN	NN	AG	AG	AG	AA	NN	NN	NN	NN	NN	NN	NN	AG	AG	AG	AG	AA	GG	AA	AG	NN	AA	AG	AG	AG	AG	NN	AG	AA	AA	AG	AG	AA	AA	AA
scaffold_44|ref0001308_247215	A/G	NN	NN	NN	AA	AA	NN	NN	AA	AA	NN	NN	AA	NN	NN	NN	AA	NN	AA	AA	NN	NN	NN	NN	NN	NN	NN	AA	AA	AA	AA	AA	AA	AA	NN	AA	AA	AA	AA	AA	AA	AA	AA	AA	NN	AA	AA	AA	AA
scaffold_47|ref0001307_67034	A/G	NN	NN	AG	NN	AG	NN	AG	AG	AG	AG	AG	AG	AG	NN	NN	AG	AG	AG	AG	NN	AG	NN	NN	AG	NN	AG	AG	AG	AG	AG	NN	AG	AG	AG	AG	AG	AG	NN	AG	AG	AG	AG	AG	AG	AG	NN	AG	AG
scaffold_47|ref0001307_258293	C/T	NN	NN	NN	CT	CT	CT	CT	CT	CC	NN	NN	CT	NN	NN	NN	NN	NN	NN	CT	CT	NN	NN	NN	NN	NN	CT	TT	TT	TT	CT	TT	CT	NN	NN	CT	NN	TT	CC	CT	CT	TT	CT	CT	CT	NN	CT	CT	NN
scaffold_47|ref0001307_258297	C/G	NN	NN	NN	CC	CC	NN	NN	CC	CC	NN	NN	CC	NN	NN	NN	NN	NN	CC	CC	NN	NN	NN	NN	NN	NN	CG	CC	CC	CC	CC	CC	CC	NN	NN	CC	NN	CC	CC	NN	CC	CC	CC	CC	NN	NN	CC	CC	NN
scaffold_47|ref0001307_258321	G/A	NN	NN	NN	GG	GG	NN	NN	GG	GG	NN	NN	GG	NN	NN	NN	NN	NN	GG	GG	NN	NN	NN	NN	NN	NN	GG	GG	GG	GG	GG	GG	GG	NN	NN	GG	NN	GG	GG	NN	GG	GG	GG	GG	NN	NN	NN	GG	NN
scaffold_2376|ref0043194_39385	G/C	NN	NN	GC	GC	GG	NN	NN	GG	GG	NN	NN	GG	NN	NN	NN	NN	NN	GC	GG	NN	NN	NN	NN	NN	NN	GG	NN	GG	GG	GG	GG	GG	GG	NN	GG	GG	GG	GG	GG	GG	GG	GG	GG	NN	NN	GG	GG	GG
scaffold_2377|ref0043195_31708	C/T	CC	NN	CC	NN	CC	CC	CC	CC	CT	NN	CC	CT	CT	NN	CT	CC	NN	CC	CT	CC	NN	CT	NN	CT	CT	CT	CT	CT	CT	NN	NN	CC	CT	CT	CT	CC	CC	NN	CT	CC	CT	CC	CC	CT	CT	CC	CT	CC
scaffold_2377|ref0043195_31836	T/C	TC	TC	TC	NN	CC	CC	NN	CC	CC	NN	NN	CC	CC	NN	CC	CC	NN	TC	CC	CC	NN	CC	NN	CC	NN	TC	CC	CC	CC	CC	TC	CC	TC	TC	CC	CC	CC	TC	CC	CC	CC	CC	CC	CC	CC	CC	CC	TC
scaffold_6752|ref0031807_34055	C/T	NN	NN	NN	CT	NN	NN	NN	CC	CT	NN	NN	CC	NN	NN	NN	NN	NN	CT	NN	NN	NN	NN	NN	NN	NN	NN	CC	CC	CC	CC	CT	CC	CC	NN	CC	CC	CC	NN	CC	CC	CC	CC	CC	CT	NN	CC	CC	CC
scaffold_6752|ref0031807_34065	C/A	NN	NN	NN	CA	CA	CA	CA	CA	CA	NN	NN	CA	NN	NN	NN	NN	NN	CA	CA	NN	NN	NN	NN	NN	NN	NN	CC	CC	CC	CA	CC	CA	CC	NN	CA	AA	CC	CC	CA	CC	CA	CC	AA	CA	NN	CA	CA	AA
scaffold_6752|ref0031807_34078	T/C	NN	NN	NN	TC	TC	NN	TC	TC	TC	NN	NN	TC	NN	NN	NN	NN	NN	TC	NN	NN	NN	NN	NN	NN	NN	NN	TC	TC	TC	TC	TC	TT	CC	NN	TC	TT	TC	NN	TT	TC	TC	CC	TT	TC	NN	TC	TC	TT
scaffold_6752|ref0031807_41619	C/T	NN	CT	NN	CC	CT	NN	CT	CT	NN	NN	CT	CT	NN	NN	NN	NN	NN	CC	CC	NN	NN	NN	NN	NN	CT	NN	CT	CT	CT	CT	CC	CC	TT	NN	CT	CC	CT	TT	CC	CT	CT	NN	CC	NN	CT	CT	CT	CC
scaffold_6752|ref0031807_41629	T/G	NN	NN	NN	TG	TG	TG	TG	TG	TG	NN	TG	TG	TG	NN	NN	NN	NN	TG	TG	TG	NN	NN	NN	TG	TG	NN	NN	TT	TT	TG	TT	TG	TT	NN	TG	GG	TT	TT	TG	TT	TG	NN	GG	TG	NN	TG	TG	GG
scaffold_6752|ref0031807_43543	G/T	NN	NN	NN	NN	GG	NN	NN	GG	GT	NN	NN	GG	NN	NN	NN	NN	NN	GT	NN	NN	NN	NN	NN	GT	NN	NN	GG	GG	GG	GG	GT	GG	GG	NN	GG	GG	NN	GG	GG	GG	GG	GG	GG	GT	NN	GG	GG	NN
scaffold_6752|ref0031807_43545	A/G	NN	AG	NN	NN	AG	NN	AG	AG	AG	AG	NN	AG	NN	NN	NN	NN	NN	AA	NN	NN	NN	NN	NN	NN	NN	NN	AG	AG	AG	AG	AA	AA	GG	NN	AG	AA	AG	GG	AA	AG	AG	GG	AA	AA	NN	AG	AG	NN
scaffold_6752|ref0031807_43558	C/T	NN	CT	NN	NN	CT	NN	CT	CT	CT	CT	NN	CT	NN	NN	NN	NN	NN	CT	NN	NN	NN	NN	NN	CT	NN	NN	CT	CT	CT	CT	CT	CC	TT	NN	CT	CC	CT	TT	CC	CT	CT	TT	CC	CT	NN	CT	CT	NN
scaffold_6752|ref0031807_44785	G/C	NN	GC	NN	NN	GC	GC	GC	GC	GG	NN	GC	GC	NN	NN	GG	GC	NN	GC	GC	GC	NN	NN	GC	GC	NN	GG	GG	GG	GG	GC	GG	GC	GG	GG	GC	CC	GG	GG	GC	GG	GC	GG	CC	GC	GC	GC	GC	CC
scaffold_6752|ref0031807_44827	C/G	NN	CG	NN	NN	CG	CG	CG	CG	GG	NN	NN	CG	CG	NN	GG	CG	NN	CG	CG	CG	NN	NN	CG	CG	NN	GG	GG	GG	GG	CG	GG	CG	GG	GG	CG	CC	GG	GG	CG	GG	CG	NN	CC	CG	CG	CG	CG	CC
scaffold_6750|ref0031809_328	C/T	NN	CC	CC	CC	CC	CC	NN	CC	CC	CT	NN	CC	NN	NN	CC	CC	CC	CC	CC	NN	CC	NN	NN	CC	NN	CT	CC	CC	CC	CC	CC	CC	CC	CC	CC	CC	CC	NN	CC	CC	CC	CC	CC	CC	CC	CC	CC	CC
scaffold_6750|ref0031809_336	C/T	NN	CT	CC	CC	CC	CC	NN	CC	CT	NN	NN	CC	NN	NN	CC	CC	CC	NN	CC	NN	CC	NN	NN	CC	CC	CC	CC	CC	CC	CC	CC	CC	CC	CC	CC	CC	CC	CC	CC	CC	CC	CC	CC	CC	CC	CC	CC	CC
scaffold_6750|ref0031809_349	G/A	NN	GG	GG	GG	NN	GG	GG	NN	NN	NN	NN	NN	NN	GA	GG	GG	GG	GG	GG	NN	GG	NN	GG	GG	GG	GG	GG	GG	GG	GG	NN	GG	GG	GG	GG	GG	GG	GG	GG	NN	NN	GA	GG	GG	GG	GG	GG	GG
scaffold_6750|ref0031809_355	G/A	NN	NN	GA	GA	GA	GA	AA	AA	GA	NN	GA	GA	NN	NN	AA	NN	AA	GA	NN	NN	NN	NN	GA	GA	AA	NN	NN	AA	AA	NN	AA	GA	AA	GA	GA	AA	NN	NN	GA	AA	AA	NN	AA	GA	AA	AA	AA	GA
scaffold_6750|ref0031809_367	G/A	NN	GG	GG	GG	GG	GG	GG	GG	GG	NN	NN	GG	NN	NN	GG	GG	GG	GG	GG	NN	GG	NN	GG	GG	GG	GG	GG	GG	GG	GG	GG	GG	GG	GG	GG	GG	GG	GG	GG	GG	GG	GG	GG	NN	NN	GG	GG	GG
scaffold_6750|ref0031809_373	G/A	GA	GA	GA	GA	GA	GA	GA	GA	GA	NN	GA	GA	NN	GA	GA	GA	GA	GA	GA	GA	GA	GA	GA	GA	NN	GA	GA	GA	GA	GA	GA	GA	NN	GA	GA	GA	GA	GA	GA	GA	GA	GA	GA	GA	GA	GA	GA	GA
scaffold_6750|ref0031809_376	T/A	TA	TA	TA	TA	TA	TA	TA	TA	TA	TA	TA	TA	TA	TA	TA	TA	TA	TA	TA	TA	TA	TA	TA	TA	TA	TA	TA	TA	TA	TA	TA	TA	NN	TA	TA	TA	TA	TA	TA	TA	TA	TA	TA	TA	TA	TA	TA	TA
scaffold_6750|ref0031809_382	A/C	AC	AC	AC	AC	AC	NN	NN	AC	AC	AC	NN	AC	NN	AC	AC	AC	AC	AC	AC	AC	AC	AC	AC	AC	AA	AC	AC	AC	AC	AC	AC	AC	NN	AC	NN	AC	AC	AC	AC	NN	AC	AA	AC	AC	AC	AC	AC	AC
scaffold_6750|ref0031809_392	A/T	NN	NN	NN	AA	AA	NN	NN	AA	AA	NN	NN	AA	AT	NN	AA	AA	NN	AT	NN	NN	AA	AT	AA	AA	AA	AA	AA	AT	AA	AT	AA	AA	AA	AA	AA	AA	AA	AA	AA	AA	AA	AA	AT	AA	AT	AA	AA	AA
scaffold_6750|ref0031809_402	G/A	GA	GA	GA	GA	GA	NN	GA	GA	GA	NN	NN	GA	NN	GA	NN	GA	GA	GG	NN	NN	GA	NN	GA	NN	NN	GA	GA	GA	GA	GA	GG	GA	GA	NN	NN	GA	GA	GA	GA	GA	GA	GA	GA	GA	GA	GA	GA	GA
scaffold_6750|ref0031809_1170	C/T	CC	CT	CC	CT	CT	NN	NN	CC	CT	CT	NN	CC	NN	NN	NN	NN	CT	CT	CT	CT	CT	NN	CT	NN	CT	CC	CC	CT	NN	CT	CT	CT	CT	NN	CT	CT	CT	CT	CT	CC	CT	CT	CT	CT	CT	CT	CT	CT
scaffold_6750|ref0031809_1184	C/T	CC	CC	CT	CC	CC	CC	CC	CC	CT	CC	NN	CC	NN	NN	CC	NN	CC	CC	CC	CC	CC	CC	NN	NN	NN	NN	CC	CC	CC	CC	CC	CC	CC	NN	CC	NN	CC	CC	CC	CT	CC	CC	NN	NN	CC	CT	CC	CC
scaffold_6750|ref0031809_1188	A/G	AA	AA	AG	AA	AA	AA	AA	AA	AG	AA	NN	AA	NN	NN	AA	NN	AA	AA	AA	AA	AA	AA	NN	NN	NN	AA	AA	AA	AA	AA	AA	AA	AA	NN	AA	NN	AA	AA	AA	AG	AA	AA	NN	NN	AA	AG	AA	AA
scaffold_6750|ref0031809_1196	G/A	GG	GG	GA	GG	GA	GA	NN	GG	GA	NN	NN	GG	NN	NN	NN	NN	NN	GG	GA	GG	NN	GG	NN	NN	NN	NN	GA	GA	GG	GG	GA	NN	GG	NN	GA	GA	GG	NN	GA	GA	GG	GG	GA	GA	GG	GA	GA	GG
scaffold_6750|ref0031809_1213	A/G	AA	AA	AA	AA	AA	AA	AA	AA	AA	NN	NN	AA	AA	NN	AA	NN	NN	AA	AA	AA	AA	NN	NN	NN	NN	AA	AA	AA	AA	AA	AG	AA	AA	NN	AA	NN	AA	AA	AA	NN	AA	AA	AA	NN	AG	NN	AA	AA
scaffold_6750|ref0031809_1217	G/C	GG	GC	GG	GC	GC	NN	NN	GG	GC	GC	NN	GG	GG	NN	NN	NN	GC	NN	GC	GC	GC	NN	GC	NN	GC	GG	GG	GC	NN	GC	GC	GC	GC	GG	GC	GC	GC	GC	GC	GG	GC	GC	GC	GC	GC	GC	GC	GC
scaffold_3027|ref0043252_33855	C/T	NN	NN	CC	CT	NN	NN	NN	CC	CC	NN	NN	CC	NN	NN	NN	CC	NN	NN	CC	NN	NN	NN	NN	NN	NN	CC	CC	CC	CC	CC	CC	CC	CC	NN	CC	CC	CC	CC	CC	NN	CC	CC	CC	CC	NN	CC	CC	CC
scaffold_3027|ref0043252_33973	T/C	NN	NN	NN	TC	CC	CC	NN	CC	TC	NN	NN	CC	NN	NN	NN	NN	NN	TC	NN	NN	CC	NN	NN	NN	NN	NN	CC	CC	NN	CC	TC	CC	CC	NN	CC	CC	NN	CC	CC	CC	CC	NN	CC	TC	TT	NN	CC	TC
scaffold_3027|ref0043252_35127	A/T	NN	NN	AT	AT	AA	NN	NN	AA	AT	NN	AT	AT	NN	AT	NN	NN	AT	AT	AT	NN	AT	AT	AT	NN	AT	TT	AT	AT	AT	AA	NN	AT	AT	NN	AA	AT	TT	AT	AT	AT	AT	AA	NN	AT	AT	AA	AA	AT
scaffold_3027|ref0043252_35128	T/C	NN	NN	TC	TC	TT	NN	NN	TT	TC	NN	TC	TC	NN	TC	NN	NN	TC	TC	TC	NN	TC	TC	TC	TC	TC	CC	TC	TC	TC	TT	NN	TC	TC	NN	TT	TC	CC	TC	TC	TC	TC	TT	NN	TC	TC	TT	TT	TC
scaffold_3021|ref0043250_41615	C/T	NN	NN	NN	CT	CT	TT	NN	TT	NN	NN	NN	TT	NN	NN	TT	CT	NN	TT	NN	NN	NN	NN	NN	NN	NN	CT	TT	TT	TT	CT	TT	CT	TT	NN	TT	TT	CC	TT	TT	TT	NN	CT	CT	CT	NN	TT	TT	TT
scaffold_3021|ref0043250_41642	T/G	NN	NN	NN	TG	TG	GG	NN	GG	NN	NN	NN	GG	NN	NN	GG	TG	NN	GG	NN	NN	NN	NN	NN	NN	NN	TG	GG	GG	GG	TG	GG	TG	GG	NN	GG	GG	TT	GG	GG	GG	NN	TG	TG	TG	GG	GG	GG	GG
scaffold_6019|ref0043256_19307	T/A	NN	NN	NN	TT	NN	TT	NN	TT	TT	NN	NN	TT	NN	NN	NN	NN	TT	TT	TT	NN	NN	NN	TT	NN	NN	NN	TT	TT	TT	TT	TT	TT	TT	NN	TT	TT	TT	TT	TT	TT	TT	TT	TT	TT	NN	TT	TT	TT
scaffold_6019|ref0043256_19337	T/C	NN	NN	TC	TC	NN	TT	NN	TT	TC	NN	NN	TT	NN	NN	NN	NN	TT	CC	TT	NN	NN	NN	TT	NN	NN	CC	TT	TT	TT	TT	TT	TT	TT	NN	TT	TT	TT	NN	TT	TT	TT	TT	TT	TC	NN	TT	TT	TT
scaffold_6019|ref0043256_19353	C/A	NN	NN	NN	CC	NN	NN	NN	CC	CC	NN	NN	CC	NN	NN	NN	NN	CC	CC	CC	NN	NN	NN	CC	NN	NN	NN	CC	CC	CC	CC	CC	CC	CC	NN	CC	CC	CC	CC	CC	CC	CC	CC	CC	CA	NN	CC	CC	CC
scaffold_6019|ref0043256_19354	A/G	NN	NN	AG	AG	NN	NN	NN	AA	AG	NN	NN	AA	NN	NN	NN	NN	AA	GG	AA	NN	NN	NN	AA	NN	NN	NN	AA	AA	AA	AA	AA	AA	AA	NN	AA	AA	AA	NN	AA	AA	AA	AA	AA	NN	NN	AA	AA	AA
scaffold_6019|ref0043256_19370	A/G	NN	NN	AG	AG	NN	AG	NN	AG	AG	NN	AG	AG	AG	NN	GG	NN	NN	GG	AG	AG	GG	AA	AG	AA	NN	GG	GG	NN	GG	AG	AA	AG	AG	GG	AA	AA	GG	AG	AA	GG	AG	GG	GG	AG	GG	AA	AA	AA
scaffold_6019|ref0043256_19377	G/T	NN	NN	GT	GT	NN	NN	NN	GG	GG	NN	NN	GG	NN	NN	GG	NN	NN	GG	GT	GG	NN	GT	NN	GT	NN	NN	NN	GG	GG	GG	GT	GG	GG	NN	GG	GG	GG	GG	GG	GG	GG	GG	GG	GG	GG	GG	GG	GT
scaffold_6019|ref0043256_19413	A/C	NN	NN	AC	AC	NN	AC	NN	AC	AC	NN	AC	AC	AC	NN	CC	NN	NN	CC	AC	AC	NN	NN	AC	AA	NN	NN	NN	NN	CC	AC	AA	AC	AC	NN	AA	AA	CC	AC	AA	CC	AC	CC	CC	AC	CC	AA	AA	AA
scaffold_6019|ref0043256_19428	G/C	NN	NN	GC	GC	NN	NN	NN	GG	GC	NN	NN	GG	NN	NN	GG	NN	NN	CC	GG	GG	NN	GG	NN	GG	NN	NN	NN	GG	GG	GG	GG	GG	GG	NN	GG	GG	GG	GG	GG	GG	GG	GG	GG	GC	CC	GG	GG	GG
scaffold_3024|ref0043255_691	G/T	GT	GT	GT	GT	GG	GT	NN	GT	GT	GG	GT	GG	GT	NN	GT	GG	GG	GG	GG	GT	NN	GT	NN	GG	GG	GG	GG	GT	GG	GG	GG	GG	NN	GG	GG	NN	NN	GG	GG	GT	GG	GG	GG	GT	GT	GG	GG	GG
scaffold_3024|ref0043255_699	G/A	GG	GG	GG	GG	GG	GG	GG	GG	GG	GG	GG	GG	GG	GG	GG	GG	GG	GG	GG	GG	GG	GA	NN	NN	GG	GG	GG	GG	GG	GG	NN	GG	GA	GG	GA	GA	NN	GG	GG	GG	GG	GG	GG	GG	GG	GG	GA	GA
scaffold_3024|ref0043255_728	C/T	NN	CT	CC	NN	CC	CC	CC	CC	CC	CC	CC	CC	CT	CC	CT	CC	CC	CC	CC	NN	CT	CT	NN	NN	CC	CC	CC	CC	CC	CC	CC	CC	CT	CC	CC	CC	CC	CC	CC	CC	CC	CC	CC	CC	NN	NN	CC	CC
scaffold_3024|ref0043255_739	C/T	CT	CC	CC	CC	NN	CT	CT	CC	CT	CT	CC	CC	CT	NN	CC	CC	NN	CC	CC	NN	CC	NN	CT	CC	CT	NN	CT	CT	CT	NN	CT	CC	CT	NN	CT	CC	CT	CT	NN	CC	CC	CC	NN	CT	CC	CT	CT	NN
scaffold_3024|ref0043255_789	C/T	CT	CT	CT	CT	CT	CT	CT	CT	CT	CT	CT	CT	CT	CT	CT	CT	CT	CT	CT	NN	NN	CT	CT	CT	CT	CT	CT	CT	CT	CT	CT	CT	CT	NN	CT	CT	CT	CT	CT	CT	CT	CT	CT	CT	CT	CT	CT	CT
scaffold_3024|ref0043255_799	G/A	GG	GA	GG	GG	GA	NN	GG	GG	GG	NN	GG	GA	GA	GG	GG	GA	NN	GG	GG	NN	GA	NN	GG	NN	NN	GG	NN	GA	GG	NN	GG	NN	GG	NN	GG	GG	GG	GG	GG	GG	GG	NN	GG	GG	NN	GG	GG	GG
scaffold_3024|ref0043255_809	G/A	GA	GA	GA	AA	GA	NN	NN	GA	AA	NN	AA	AA	GA	NN	GA	GA	GA	GA	GA	GA	GA	NN	AA	GA	GA	AA	NN	GA	GA	GA	GA	GA	AA	AA	GA	GA	NN	AA	GA	GA	GA	GA	AA	AA	GA	GA	AA	GA
scaffold_3024|ref0043255_847	A/G	NN	AG	AG	AG	AG	AG	AG	AG	GG	AG	AG	AG	AG	AG	AG	AG	AG	AG	AG	AG	AG	AG	AG	AG	AG	AG	AG	AG	AG	AG	AG	AG	NN	NN	AG	AG	AG	GG	AG	AG	AG	AG	AG	AG	AG	AG	AG	AG
scaffold_3024|ref0043255_879	A/G	AA	AG	NN	AA	NN	AA	AA	NN	NN	NN	AA	AA	NN	NN	AA	NN	AG	AG	AG	AA	NN	NN	NN	AG	AG	AA	AA	NN	AA	AA	NN	AG	AA	AA	AA	AA	NN	AA	NN	NN	NN	AA	AA	AA	NN	AA	AA	AA
scaffold_3028|ref0043259_35191	G/T	GT	GT	GT	GT	GT	GT	NN	GT	GT	NN	GT	GT	GT	GT	GT	GT	GT	GT	GT	GT	GT	GT	GT	GT	NN	NN	NN	NN	GT	GT	GT	GT	GT	GT	GT	GT	GT	GT	GT	GT	GT	GT	GT	GT	GT	GT	GT	GT
scaffold_3028|ref0043259_35204	A/C	NN	NN	AA	AA	NN	NN	NN	AA	AA	NN	NN	AA	NN	NN	NN	NN	AA	NN	AA	NN	NN	AC	NN	AC	NN	NN	NN	NN	AA	AA	AA	AA	AC	NN	AA	NN	AA	AC	NN	AA	AA	AA	NN	AA	NN	AA	NN	AA
scaffold_3028|ref0043259_78833	A/G	NN	AG	NN	AG	GG	GG	NN	GG	AG	NN	NN	GG	NN	NN	NN	NN	NN	GG	NN	NN	NN	AG	NN	NN	NN	AG	GG	GG	GG	GG	AG	GG	AG	NN	GG	GG	GG	AG	GG	GG	GG	GG	GG	AG	AG	GG	GG	GG
scaffold_3028|ref0043259_78851	C/G	NN	NN	NN	CC	CC	CC	NN	CC	CC	NN	NN	CC	NN	NN	NN	NN	NN	CC	CC	NN	NN	CG	NN	NN	NN	NN	CC	CC	CC	CC	CC	CC	CG	NN	CC	CC	CC	CG	CC	CC	CC	CC	CC	CC	CC	CC	CC	CC
scaffold_3028|ref0043259_78852	G/A	NN	GA	NN	GA	AA	AA	NN	AA	GA	NN	NN	AA	NN	NN	NN	NN	NN	AA	NN	NN	NN	NN	NN	NN	NN	GA	AA	AA	AA	AA	GA	AA	GA	NN	AA	AA	AA	GA	AA	AA	AA	AA	AA	GA	GA	AA	AA	AA
scaffold_3028|ref0043259_80116	T/C	NN	NN	NN	TC	NN	NN	NN	CC	TC	NN	NN	CC	NN	NN	NN	NN	NN	CC	CC	NN	NN	NN	NN	NN	NN	TC	NN	CC	CC	CC	TC	CC	NN	NN	CC	CC	CC	NN	CC	CC	CC	CC	CC	TC	NN	NN	NN	CC
scaffold_3028|ref0043259_80134	C/T	NN	CT	NN	CT	NN	NN	NN	TT	CT	NN	NN	TT	NN	NN	NN	NN	NN	TT	TT	NN	NN	NN	NN	NN	NN	CT	NN	TT	TT	TT	CT	TT	NN	NN	TT	TT	TT	NN	TT	TT	TT	TT	TT	CT	CT	NN	TT	TT
scaffold_3028|ref0043259_84226	A/G	NN	NN	NN	AA	NN	NN	NN	AA	AA	NN	AA	AA	NN	NN	NN	NN	AA	AA	AA	NN	AA	NN	AA	AG	NN	AA	AA	AA	AA	AA	AA	AA	AG	NN	AA	AA	AA	AG	AA	AA	AA	AA	AA	NN	NN	AA	AA	AA
scaffold_3028|ref0043259_84256	C/G	NN	NN	NN	CC	NN	NN	NN	CC	CC	NN	CC	CC	NN	NN	NN	NN	CC	CC	CC	NN	CC	NN	CC	CG	NN	CC	CC	CC	CC	CC	CC	CC	CG	NN	CC	CC	CC	CG	CC	CC	CC	CC	CC	NN	NN	CC	CC	CC
scaffold_3028|ref0043259_84260	C/T	NN	NN	NN	CC	NN	NN	NN	CC	CC	NN	CC	CC	NN	NN	NN	NN	CC	CC	CC	NN	NN	NN	CC	CT	NN	CC	CC	CC	CC	CC	CC	CC	CT	NN	CC	CC	CC	CT	CC	CC	CC	CC	CC	NN	NN	CC	CC	CC
scaffold_3029|ref0043258_15842	A/G	NN	NN	NN	AG	NN	NN	NN	GG	GG	NN	NN	GG	NN	NN	NN	NN	NN	GG	NN	NN	NN	NN	NN	NN	NN	NN	NN	GG	GG	GG	GG	GG	GG	NN	GG	GG	GG	GG	GG	GG	GG	GG	GG	AG	NN	GG	GG	GG
scaffold_3029|ref0043258_15847	T/A	NN	NN	NN	TA	NN	NN	NN	AA	AA	NN	NN	AA	NN	NN	NN	NN	NN	AA	NN	NN	NN	NN	NN	NN	NN	NN	NN	AA	AA	AA	AA	AA	AA	NN	AA	AA	AA	AA	AA	AA	AA	AA	AA	TA	NN	AA	AA	AA
scaffold_3029|ref0043258_15851	A/G	NN	NN	NN	NN	NN	NN	NN	GG	GG	NN	NN	GG	AG	NN	NN	NN	NN	GG	NN	NN	NN	NN	NN	NN	NN	NN	NN	GG	GG	GG	GG	NN	GG	NN	NN	GG	AG	AG	AG	GG	GG	AG	GG	AG	NN	GG	GG	GG
scaffold_2567|ref0021832_35861	G/C	GC	NN	GC	GC	NN	GC	NN	CC	GC	NN	NN	GC	NN	NN	GC	NN	GC	NN	CC	NN	NN	NN	NN	GC	NN	GC	GC	GC	GC	GC	CC	GC	NN	GC	CC	GC	CC	CC	CC	GC	GC	NN	GC	GC	GG	NN	NN	GC
scaffold_2567|ref0021832_57224	G/C	NN	NN	GG	NN	NN	NN	NN	GG	NN	NN	NN	GG	NN	NN	NN	NN	NN	NN	GG	NN	NN	NN	NN	GG	NN	GG	GG	GG	GG	GG	NN	GG	GG	GG	GG	GG	GG	GG	GG	GG	GG	GG	GG	GG	GG	GG	GG	GG
scaffold_2567|ref0021832_57260	G/A	NN	GA	AA	NN	NN	GA	NN	GA	NN	NN	NN	AA	NN	GA	GA	GA	NN	NN	GA	NN	GA	NN	NN	AA	NN	GA	GA	GA	GA	NN	NN	GA	AA	GA	AA	AA	GA	AA	NN	GA	AA	GA	GA	GA	GA	GA	AA	NN
scaffold_30870|ref0021839_1000	T/C	TC	TC	TC	TC	TC	TC	TC	TC	TC	TC	TC	TC	NN	NN	TC	TC	TC	NN	TC	NN	TC	NN	TC	TC	TC	TC	TC	TC	TC	TC	TC	TC	NN	NN	TC	TC	TC	TC	TC	TC	TC	TC	TC	TC	TC	TC	TC	TC
scaffold_30870|ref0021839_1020	T/G	TG	TG	TG	TG	TG	TG	NN	TG	TG	TG	TG	TG	NN	NN	TG	TG	TG	NN	TG	NN	TG	NN	TG	TG	TG	TG	TG	TG	TG	TG	TG	TG	NN	NN	TG	TG	TG	TG	TG	TG	TG	TG	TG	TG	TG	TG	TG	TG
scaffold_30870|ref0021839_1026	G/T	GT	GT	GT	GT	GT	GT	NN	GT	GT	NN	GT	GT	NN	NN	GT	GT	GT	NN	GT	NN	GT	NN	GT	GT	NN	GT	GT	GT	GT	GT	GT	GT	NN	NN	GT	GT	GT	GT	GT	GT	GT	GT	GT	GT	GT	GT	GT	GT
scaffold_14119|ref0033409_3380	C/G	NN	NN	NN	CG	NN	NN	NN	CC	CG	NN	NN	CC	NN	NN	NN	NN	NN	CC	CC	CG	NN	NN	NN	NN	NN	CC	NN	CC	CC	CC	CC	NN	CG	NN	CC	CC	NN	CG	CC	CC	CC	NN	CC	CC	GG	NN	NN	CC
scaffold_14118|ref0033408_3553	T/G	NN	TG	TG	TG	TG	TG	NN	TG	TG	NN	NN	TG	NN	NN	TG	TG	TG	TG	TG	NN	TG	TG	NN	NN	NN	TG	TG	TG	TG	NN	TG	NN	TG	NN	TG	TG	TG	TG	TG	TG	TG	TG	TG	TG	NN	NN	TG	TG
scaffold_507|ref0006339_24966	C/G	NN	CG	CC	NN	NN	CC	NN	CC	CC	NN	NN	CC	NN	NN	CC	NN	CC	CC	NN	NN	NN	NN	NN	CC	NN	NN	CC	CC	CC	CC	CC	CC	CC	NN	CC	CC	CC	CC	NN	CC	CC	CC	CC	CG	CG	CC	CC	CC
scaffold_507|ref0006339_24984	A/G	NN	AG	AA	NN	NN	AA	NN	AA	AA	NN	NN	AA	NN	NN	AA	NN	AA	AA	NN	NN	NN	NN	NN	AA	NN	NN	AA	AA	AA	AA	AA	AA	AA	NN	AA	AA	AA	AA	NN	AA	AA	AA	AA	AG	AG	AA	AA	AA
scaffold_507|ref0006339_151125	A/G	AG	NN	AG	AG	NN	AG	AA	GG	AG	NN	AG	AG	NN	NN	NN	AG	NN	GG	AG	NN	NN	NN	NN	NN	NN	AG	AA	AA	AA	GG	AG	GG	AG	AG	GG	NN	AG	AG	GG	AG	GG	NN	GG	AG	AG	GG	NN	AA
scaffold_507|ref0006339_160950	T/G	NN	NN	NN	TT	NN	NN	NN	TT	NN	NN	NN	TT	NN	NN	NN	NN	NN	TT	TT	NN	NN	NN	NN	NN	NN	TT	TT	TT	TT	TT	TT	TT	TT	NN	TT	NN	TT	NN	TT	NN	TT	TT	TT	TT	TG	NN	NN	NN
scaffold_507|ref0006339_160953	A/G	AG	NN	NN	AG	NN	NN	NN	AA	NN	NN	NN	AG	NN	AG	NN	AG	NN	AA	AG	NN	NN	NN	NN	NN	NN	AG	GG	GG	NN	NN	AG	AA	AA	AG	AA	NN	AG	NN	AA	NN	NN	GG	AA	AG	NN	NN	NN	AG
scaffold_507|ref0006339_161256	T/C	NN	NN	NN	TC	NN	TC	NN	TT	TC	NN	TC	TC	NN	NN	NN	TC	NN	TT	TC	NN	NN	NN	NN	NN	NN	NN	NN	NN	CC	TT	TC	TT	TT	NN	TT	TT	TC	TT	TT	NN	TT	CC	TT	TC	NN	NN	NN	TC
scaffold_506|ref0006338_15650	G/A	GA	NN	GG	NN	NN	GA	NN	NN	NN	NN	NN	NN	NN	NN	GA	GG	NN	NN	GA	NN	GA	NN	GA	GG	NN	GA	GG	GA	GA	GA	GG	GA	NN	GA	GA	NN	NN	NN	GA	GA	GA	NN	GA	NN	NN	GA	NN	GA
scaffold_506|ref0006338_15750	C/T	NN	CT	NN	CT	CT	CT	NN	NN	NN	CT	NN	CT	CT	NN	NN	CT	NN	CT	CT	CT	NN	NN	NN	NN	NN	NN	CT	CT	CT	CT	CT	CT	CT	CT	NN	NN	NN	NN	NN	NN	CC	CT	NN	CT	NN	NN	CT	CT
scaffold_506|ref0006338_62473	G/A	NN	NN	NN	NN	GG	NN	NN	GG	NN	NN	GG	GG	NN	NN	NN	NN	NN	GG	NN	NN	NN	NN	NN	NN	NN	NN	NN	NN	GG	GG	GG	GG	GG	NN	NN	NN	NN	GG	GG	GG	GG	GG	GG	GG	NN	NN	GG	NN
scaffold_506|ref0006338_62516	G/A	NN	NN	NN	AA	AA	NN	NN	GA	GA	NN	NN	GG	NN	GA	NN	NN	NN	AA	NN	NN	NN	NN	NN	NN	NN	AA	GA	NN	GA	NN	AA	AA	NN	NN	NN	NN	NN	AA	GA	GA	GA	GA	GG	GA	AA	NN	AA	NN
scaffold_506|ref0006338_121343	G/C	NN	NN	CC	GC	GC	GC	NN	GC	NN	NN	GC	GG	NN	GC	GC	NN	NN	CC	GC	GG	GC	NN	NN	GC	NN	NN	GG	GG	GG	GG	CC	GC	CC	NN	GG	GG	GG	CC	GG	GC	GC	GC	GG	NN	NN	GG	GC	GC
scaffold_501|ref0006337_16635	T/C	NN	NN	NN	TT	NN	NN	NN	TT	TT	NN	NN	TT	NN	NN	NN	NN	NN	TT	NN	NN	NN	NN	NN	TC	NN	NN	TT	TT	TT	TT	TC	NN	NN	NN	TT	NN	TT	TT	TT	TT	TT	NN	TT	TC	NN	NN	NN	NN
scaffold_501|ref0006337_117395	G/A	NN	GA	NN	GA	NN	NN	GA	GG	NN	NN	GA	GA	GA	NN	GG	GA	NN	AA	NN	GA	NN	NN	GA	AA	NN	NN	GA	GA	GA	GA	GA	GG	AA	NN	AA	AA	GA	AA	GA	NN	GA	GA	GA	GA	GA	GA	AA	GG
scaffold_501|ref0006337_117396	G/A	NN	NN	NN	GG	NN	NN	GA	GG	NN	NN	NN	GG	GA	NN	GG	GA	NN	GG	NN	NN	NN	NN	GA	GG	NN	NN	NN	GG	GG	GG	GG	GG	GG	NN	GG	GG	GG	GG	GG	NN	GA	GA	GG	GG	NN	GA	GG	GG
scaffold_501|ref0006337_117438	T/C	NN	TC	NN	TC	NN	NN	TC	TT	TC	NN	NN	TC	TC	NN	TT	TC	NN	TC	NN	NN	NN	TC	TC	TC	NN	NN	NN	TT	TT	TT	TT	TT	TC	NN	TT	TT	TT	TC	TC	NN	TC	TC	TT	TC	TC	TC	TC	TT
scaffold_501|ref0006337_117444	G/A	NN	NN	NN	GA	NN	NN	GA	GG	GA	NN	NN	GA	GA	NN	NN	GA	NN	GA	NN	NN	NN	GA	GA	GA	NN	NN	NN	GG	GG	GG	GG	GG	GA	NN	GG	GG	GG	GA	GA	NN	GA	GA	GG	GA	NN	GA	GA	GG
scaffold_501|ref0006337_144483	T/C	NN	NN	NN	TT	TT	NN	NN	TT	TT	NN	TT	TT	NN	NN	NN	TT	NN	TT	NN	NN	TT	TT	NN	NN	NN	TT	TT	TT	TT	TT	TT	TT	TT	NN	TT	TT	NN	TT	TT	TT	TT	TT	TT	NN	TT	NN	TT	TT
scaffold_501|ref0006337_144492	G/A	GA	NN	NN	GA	AA	NN	NN	GG	GA	NN	GA	GA	NN	GA	NN	GA	NN	AA	GA	NN	NN	GA	NN	NN	GA	GA	GA	GA	GA	GA	GA	GG	AA	NN	AA	AA	GA	AA	GA	GA	GA	GA	GA	GA	AA	GA	AA	GG
scaffold_501|ref0006337_144502	C/T	CT	CT	CT	CT	CT	NN	NN	CC	CT	NN	CC	CC	NN	NN	NN	CC	NN	CC	NN	NN	CC	CT	NN	NN	NN	NN	CC	CC	CC	CC	CC	CC	CT	NN	CC	CC	NN	CT	CT	NN	CC	CC	CC	CT	CT	NN	CT	CC
scaffold_503|ref0006335_65126	C/G	NN	NN	CC	NN	CG	CC	NN	CC	CG	NN	NN	CC	NN	NN	NN	CG	CG	CC	CC	CG	NN	NN	CG	GG	NN	GG	NN	NN	CC	CC	CG	CC	NN	NN	CC	CG	GG	CG	CC	CC	CC	CC	CC	CG	NN	CC	CC	CC
scaffold_503|ref0006335_67244	A/T	NN	NN	NN	AT	AT	AA	NN	AA	AT	NN	NN	AA	NN	NN	NN	AT	NN	AA	AA	NN	AA	NN	AT	TT	NN	NN	AA	AA	AA	AA	AT	AA	NN	NN	AA	AT	TT	TT	AA	AA	AA	AA	AA	AT	NN	NN	AA	AA
scaffold_503|ref0006335_67246	A/G	NN	NN	NN	AG	NN	AA	NN	AA	AG	NN	NN	AA	NN	NN	NN	NN	NN	AA	AA	NN	AA	AA	NN	AA	NN	NN	AA	AA	AA	AA	AA	AA	NN	NN	AA	AA	AA	AA	AA	AA	AA	AA	AA	AA	NN	AA	AA	AA
scaffold_503|ref0006335_117104	A/G	NN	NN	NN	NN	NN	NN	NN	AA	AG	NN	NN	AA	NN	NN	NN	AA	NN	NN	AA	NN	NN	NN	NN	AA	NN	AA	AA	NN	AA	AA	AA	AA	AA	NN	AA	AA	AA	AA	AA	NN	AA	AA	AA	NN	NN	AA	AA	AA
scaffold_503|ref0006335_117179	G/T	GT	GT	GG	GT	GT	NN	NN	GG	GT	NN	GG	GG	NN	NN	GG	GT	NN	GG	NN	GT	NN	TT	GT	NN	NN	GT	GG	NN	GG	GG	GT	GG	GT	NN	GG	GT	TT	GT	GG	GG	GG	GG	GG	GT	GT	GG	GG	GG
scaffold_502|ref0006334_5026	A/C	AC	AC	AC	NN	AC	AC	AC	AC	AC	NN	AC	AC	NN	NN	AA	AC	AA	AC	AC	AC	AA	AC	NN	AC	AC	AC	AC	AC	AC	AA	AA	AA	AC	AC	AA	AA	AC	AC	AC	AC	NN	AC	AA	AC	AC	AC	NN	AC
scaffold_502|ref0006334_5069	A/G	AG	AG	AG	AG	AG	NN	NN	AG	AG	NN	NN	AG	NN	NN	NN	AG	AA	AG	NN	NN	AA	AG	NN	AG	AG	AG	AG	AG	AG	AA	AA	AA	AG	AG	NN	NN	AG	AG	NN	AG	AA	AG	NN	AG	AG	NN	NN	AG
scaffold_502|ref0006334_5110	T/G	TG	TG	TG	TT	TG	TG	TG	TG	TG	NN	TG	TG	NN	NN	NN	TG	NN	TG	NN	NN	NN	TG	NN	TG	NN	TG	TG	TG	TG	TT	TT	TT	TG	TG	NN	NN	TG	TG	TG	TG	TT	TG	NN	TG	TG	NN	TG	NN
scaffold_502|ref0006334_7954	G/A	NN	NN	GG	GG	GA	GA	GA	GA	NN	NN	GA	GA	NN	NN	NN	NN	NN	GG	GA	NN	NN	NN	GA	NN	NN	NN	GA	GA	GA	GG	GG	GG	GG	NN	GG	GG	NN	GG	GA	GA	GG	GA	GG	NN	NN	GA	GA	GG
scaffold_502|ref0006334_7961	G/A	NN	NN	GG	GG	GA	NN	GA	GA	NN	NN	GA	GA	NN	NN	NN	NN	NN	GG	GA	NN	NN	NN	GA	NN	NN	NN	GA	GA	GA	GG	GG	GG	GG	NN	GG	GG	NN	GG	GA	GA	GG	GA	GG	NN	NN	GA	GA	GG
scaffold_502|ref0006334_55018	C/T	TT	NN	TT	CT	CT	NN	NN	CC	CT	NN	NN	CC	NN	NN	CC	CT	NN	CT	CC	CT	NN	NN	NN	NN	NN	TT	CC	CC	CC	CC	CC	CC	CT	NN	CC	CC	NN	CT	NN	CT	CC	CC	CC	CT	TT	CC	CC	CT
scaffold_502|ref0006334_58769	G/C	NN	NN	NN	GC	GC	GG	NN	GG	GC	NN	NN	GG	NN	NN	GG	GC	NN	CC	GG	GC	NN	NN	GC	NN	NN	CC	GG	GG	GG	GG	GG	GG	GC	NN	GG	GG	GC	GC	GG	GC	GG	GG	GG	GC	NN	GG	GG	GC
scaffold_502|ref0006334_58807	G/A	NN	NN	AA	GA	NN	NN	NN	GG	GA	NN	GG	GG	NN	NN	NN	GA	NN	AA	NN	GA	NN	NN	NN	AA	NN	NN	GG	GG	GG	GG	GG	GG	GA	NN	GG	GG	NN	GA	GG	NN	GG	NN	GG	GA	NN	GG	NN	GA
scaffold_502|ref0006334_74872	A/G	NN	NN	NN	NN	AG	NN	AG	AG	NN	NN	NN	AG	NN	NN	NN	NN	NN	AA	NN	NN	AA	NN	NN	AA	AG	NN	AG	AG	AG	AA	AA	AA	AA	NN	NN	AA	AA	AA	AG	AG	AA	AG	AA	NN	AA	AG	AG	NN
scaffold_502|ref0006334_74892	A/T	NN	NN	NN	AT	NN	NN	NN	TT	AT	NN	NN	TT	NN	NN	NN	NN	NN	TT	TT	NN	TT	NN	NN	TT	NN	NN	TT	TT	TT	TT	AT	TT	AT	NN	NN	TT	TT	AT	TT	TT	TT	TT	TT	NN	TT	TT	NN	NN
scaffold_502|ref0006334_74897	A/G	NN	NN	NN	AG	AG	NN	NN	AG	AG	NN	NN	AG	NN	NN	NN	NN	NN	GG	NN	NN	GG	NN	AG	GG	NN	NN	AG	AG	AG	GG	AG	GG	AG	NN	NN	GG	GG	AG	AG	AG	GG	AG	GG	AG	GG	AG	AG	NN
scaffold_502|ref0006334_75570	C/A	NN	NN	NN	CC	CA	CA	CA	CA	NN	NN	NN	CA	NN	NN	NN	CA	NN	CC	CC	NN	NN	CC	NN	NN	CA	CC	CA	CA	CA	CC	CC	CC	NN	CC	CC	CC	CC	CC	CA	CA	CC	CA	CC	CC	NN	CA	NN	NN
scaffold_502|ref0006334_102522	T/C	TT	TT	TT	TT	TT	NN	TT	TT	TT	NN	NN	TT	TT	NN	TT	NN	NN	TT	TT	TT	NN	TT	NN	TT	TT	TT	TT	TT	TT	TT	TT	TT	TT	TT	TT	TT	TT	TT	TT	TT	TT	TT	TT	TT	TT	TT	TT	TT
scaffold_502|ref0006334_102524	G/C	GC	GG	GG	NN	GG	GC	GC	GC	NN	NN	NN	GG	GG	NN	GC	NN	GC	GG	GC	GC	GC	GG	NN	NN	GG	GC	GG	GG	GG	GC	GG	GC	GG	GC	GC	GC	GC	GG	GG	GG	GC	GG	GC	NN	GG	GC	GG	GG
scaffold_502|ref0006334_102532	T/C	TC	TC	TC	NN	TT	TC	TC	TC	TC	TC	NN	TT	NN	NN	TC	NN	TC	TC	TC	TC	TC	TC	NN	TC	TT	TC	TT	TT	TT	TC	TC	TC	TT	TC	TC	TC	TC	TT	TT	TT	TC	TT	TC	TC	TC	TC	TT	TC
scaffold_502|ref0006334_102564	G/A	GG	GG	GG	GA	GG	NN	GG	GA	GA	NN	NN	GA	GA	NN	GG	NN	NN	GG	NN	GA	GA	GG	NN	GG	GG	GG	GG	GG	GG	GA	GA	GA	GA	GG	GA	GA	GG	GA	GG	GG	GA	GA	GA	GA	GG	GA	GG	GA
scaffold_502|ref0006334_102568	G/A	GG	GG	GG	GG	GG	NN	GG	GG	GG	NN	NN	GG	NN	NN	GG	NN	NN	GG	GG	GG	NN	GG	NN	GG	GG	GG	GG	GG	GG	GG	GG	GG	GG	GG	GG	GG	GG	GG	GG	GG	GG	GG	GG	GG	GG	GG	GG	GG
scaffold_502|ref0006334_102964	C/T	NN	NN	NN	CT	CT	NN	NN	CT	CT	CT	NN	CT	CT	NN	CT	CT	NN	CC	CT	NN	NN	NN	NN	CT	NN	CT	CT	CT	CT	CT	CT	CT	CT	NN	CT	CT	CT	CT	CT	CC	CT	CT	CT	CT	NN	CT	CT	CT
scaffold_502|ref0006334_102987	A/T	NN	NN	NN	AT	AT	AT	NN	AT	AT	AT	NN	AT	AT	NN	AT	AT	NN	AA	NN	NN	NN	NN	NN	AT	AT	AT	AT	AT	AT	AT	AT	AT	AT	NN	AT	AT	AT	AT	AT	AA	AT	AT	AT	AT	NN	AT	AT	AT
scaffold_502|ref0006334_103003	T/G	TT	TT	NN	TT	TT	TT	TT	TT	TT	NN	TT	TT	TT	TT	TT	TT	TG	TT	TG	TG	TG	NN	NN	TT	TT	TT	TT	TT	TT	TT	TT	TT	TT	TT	TT	TT	TT	TT	TT	TT	TT	TT	TT	TT	TT	TT	TT	TT
scaffold_502|ref0006334_103004	C/A	CC	CC	NN	CC	CC	CC	CC	CC	CC	NN	CC	CC	CC	CC	CC	CC	CA	CC	NN	CA	CA	NN	CA	CA	NN	CC	CA	CA	CA	CA	CA	CA	CA	CC	CA	CC	CC	CC	CC	CC	CC	CC	CC	CC	CC	CC	CC	CC
scaffold_502|ref0006334_103006	T/C	TC	TC	NN	TC	TC	TT	TT	TT	TT	NN	TT	TT	TT	TT	TT	TT	TC	TC	NN	TC	TC	NN	TC	TC	NN	NN	TC	TC	TC	TC	TC	TC	TC	TC	TC	TC	TC	TC	TC	TC	TC	TC	TC	TC	TT	TC	TC	TT
scaffold_502|ref0006334_103009	A/T	NN	NN	AA	AT	AT	NN	AA	AT	AA	AT	AA	AT	AT	NN	AT	AT	NN	AA	AA	AA	AA	NN	AT	AT	NN	AT	AT	AT	AT	AT	AT	AT	AT	NN	AT	AT	AT	AT	AT	AA	AT	AT	AT	NN	NN	AT	NN	NN
scaffold_502|ref0006334_103013	C/T	CT	NN	CC	NN	CC	CT	NN	CT	CT	NN	CC	CC	CT	CT	CT	CC	CT	CC	NN	CT	CT	NN	NN	CC	NN	CT	CC	CC	CC	CT	CC	CT	CC	CT	CT	CT	CT	CC	CC	CC	CT	CC	CT	CC	CC	CT	CC	CC
scaffold_502|ref0006334_103032	A/T	NN	NN	AT	AT	AA	NN	AA	AA	AT	AT	AA	AA	AA	AA	AA	AA	AA	AT	AA	AA	AA	NN	NN	AA	NN	AT	AA	AA	AA	AA	AA	AA	AT	AT	AA	AA	AA	AT	AA	AA	AA	AA	AA	AA	AT	AA	AA	AT
scaffold_502|ref0006334_103094	G/T	GG	NN	GG	GG	GT	NN	GT	GG	GT	NN	GG	GG	GT	GG	GG	GT	GG	GG	NN	GT	GG	NN	GT	GT	GT	GG	GT	GT	GT	GG	GT	GT	GT	GG	GT	GT	GT	GT	GT	NN	GG	GT	GG	GT	GG	GT	GT	GG
scaffold_502|ref0006334_107215	G/A	NN	NN	NN	GA	NN	NN	NN	GA	GA	NN	NN	GA	GA	NN	NN	NN	NN	GG	GA	NN	GA	NN	NN	GG	NN	GG	NN	GG	GG	GA	GA	AA	NN	NN	GA	GA	NN	GA	GG	NN	GA	GA	GA	GA	NN	GA	GG	GA
scaffold_5819|ref0029389_36155	G/T	NN	GT	GG	GG	TT	GT	NN	GT	GT	NN	NN	TT	GT	GT	NN	NN	NN	GG	GT	NN	GT	TT	TT	NN	NN	NN	GT	GT	GT	GT	TT	GT	TT	NN	TT	TT	TT	TT	TT	GT	TT	GG	GG	GT	NN	TT	TT	GT
scaffold_5818|ref0029388_3925	G/A	NN	NN	NN	GA	GG	GG	NN	GG	GG	NN	NN	GG	NN	NN	GG	GG	GG	NN	GG	NN	GG	NN	NN	NN	NN	NN	GG	GG	GG	GG	GA	GG	GA	NN	GG	GG	GG	GG	GG	GG	GG	GG	GG	GG	GA	GG	GG	GA
scaffold_5818|ref0029388_3931	C/G	NN	NN	NN	CG	CC	CC	NN	CC	CC	NN	NN	CC	NN	NN	CC	CC	CC	NN	CC	NN	CC	NN	NN	NN	NN	NN	CC	CC	CC	CC	CG	CC	CG	NN	CC	CC	CC	CC	CC	CC	CC	CC	CC	CC	CG	CC	CC	CG
scaffold_14098|ref0029387_12430	C/A	NN	NN	CA	CA	CA	NN	CA	CA	NN	NN	NN	CC	NN	NN	NN	NN	NN	CA	CA	NN	CA	NN	CA	NN	CA	AA	CA	CA	CA	CA	CA	CA	AA	NN	CC	CA	NN	NN	CC	CC	AA	AA	AA	CA	NN	AA	CA	AA
scaffold_7376|ref0038004_43894	A/G	AG	NN	AA	NN	NN	AA	AG	AA	NN	NN	NN	AA	AG	NN	AA	AG	NN	AG	AG	AG	AA	NN	NN	NN	NN	AG	AG	AG	AG	AG	AA	AA	AA	AG	AG	AA	GG	AA	AG	AA	AA	AA	AA	NN	AA	NN	AG	AG
scaffold_7376|ref0038004_43899	T/C	NN	TT	TT	TC	TC	TC	NN	TC	TT	NN	TC	TT	NN	TC	TC	NN	NN	TT	NN	NN	TC	NN	NN	NN	NN	NN	TT	NN	TT	TT	TC	TC	TC	NN	TT	TT	TT	TC	TT	TC	TC	TC	TT	TT	TT	TT	TC	TT
scaffold_7376|ref0038004_43935	A/G	NN	AG	AA	AA	AA	AG	NN	AG	AA	NN	NN	AG	NN	AG	AG	NN	NN	AA	AG	NN	AG	NN	AG	NN	AG	NN	AG	AG	AG	AG	AA	AG	AA	AA	AG	AG	AA	AA	AG	AG	AG	AA	GG	AA	AG	AG	AA	AG
scaffold_7376|ref0038004_43945	C/T	CT	CT	CT	CT	CT	CT	CT	CT	NN	NN	CT	CT	CT	CT	CT	NN	NN	CT	CT	CT	CT	NN	CT	NN	NN	CT	TT	CT	TT	TT	CT	CT	CT	CT	TT	CT	TT	CT	TT	CT	CT	CT	TT	CT	CT	CT	CT	TT
scaffold_7376|ref0038004_47288	G/C	NN	NN	NN	GC	GG	NN	NN	GG	GG	NN	NN	GG	NN	NN	NN	NN	NN	GC	GG	NN	NN	NN	NN	NN	NN	GC	NN	GG	GG	GG	GG	GG	GG	NN	GG	NN	NN	GG	GG	GG	GG	GG	GG	GG	GG	GG	GG	GC
scaffold_7375|ref0038005_32835	C/G	NN	NN	CG	NN	NN	NN	NN	CC	NN	CG	CC	CC	NN	NN	CC	CC	NN	GG	CC	CC	NN	NN	NN	NN	NN	CG	CC	CC	CC	CC	CC	CC	CC	NN	CC	CC	CC	CC	CC	CC	CC	CC	CC	CC	CG	CC	CC	CC
scaffold_7374|ref0038006_2283	C/A	NN	NN	NN	CA	CA	NN	NN	CC	CA	NN	CC	CC	NN	NN	NN	CA	CC	CC	NN	NN	NN	NN	NN	NN	NN	CA	NN	CC	CC	CC	CA	CC	CA	NN	CC	CA	CA	CA	CC	CC	CC	CC	CC	CA	NN	CC	CC	CC
scaffold_7374|ref0038006_2287	G/T	NN	NN	NN	NN	NN	NN	NN	GG	GG	NN	GG	GG	NN	NN	NN	NN	GG	GT	NN	NN	NN	NN	NN	NN	NN	NN	GG	GG	GG	GG	GG	GG	GG	NN	GG	GG	NN	GG	GG	GG	GG	GG	GG	GG	NN	GG	GG	GG
scaffold_7374|ref0038006_2315	G/T	NN	NN	NN	NN	NN	NN	NN	GG	GG	NN	GG	GG	NN	NN	NN	NN	GG	GG	NN	NN	NN	NN	NN	NN	NN	NN	GG	GG	GG	GG	GG	GG	GG	NN	GG	GG	NN	GG	GG	GG	GG	GG	GG	GG	NN	GG	GG	GG
scaffold_7374|ref0038006_4274	T/C	TC	TC	TT	TC	TT	TC	NN	TC	TC	TC	TC	TC	NN	TC	NN	TC	NN	TC	NN	NN	NN	TC	NN	NN	NN	TC	TC	NN	NN	TC	TC	NN	TC	TC	TC	TC	NN	TC	NN	TC	TC	TC	TC	TC	TC	TC	TC	TC
scaffold_7374|ref0038006_16257	A/G	NN	NN	NN	AG	NN	GG	NN	GG	AG	NN	NN	GG	NN	NN	NN	GG	NN	GG	NN	NN	NN	AG	NN	NN	NN	NN	NN	GG	GG	GG	AG	GG	GG	NN	GG	GG	GG	GG	GG	GG	GG	GG	GG	GG	NN	GG	GG	GG
scaffold_7374|ref0038006_35945	C/T	NN	TT	NN	CT	TT	TT	NN	TT	TT	NN	NN	TT	NN	NN	NN	NN	NN	TT	NN	NN	TT	CT	TT	NN	NN	TT	NN	TT	TT	TT	CT	TT	TT	TT	TT	TT	TT	TT	TT	TT	TT	TT	TT	CT	TT	TT	NN	TT
scaffold_7374|ref0038006_35951	T/C	NN	CC	NN	TC	CC	CC	NN	CC	CC	NN	NN	CC	NN	NN	NN	NN	NN	CC	NN	NN	CC	NN	CC	NN	NN	CC	NN	CC	CC	CC	TC	CC	CC	CC	CC	CC	CC	CC	CC	CC	CC	CC	CC	TC	CC	CC	NN	CC
scaffold_7374|ref0038006_35959	A/G	NN	AG	NN	AG	AA	AG	AG	AG	AG	NN	NN	AA	NN	AG	AG	NN	AG	GG	AG	AG	AG	NN	AA	NN	NN	AG	NN	AA	NN	AG	AA	AG	AG	AG	AG	AG	AA	AG	AA	AA	AG	AA	AG	AA	AG	AG	NN	AG
scaffold_7374|ref0038006_35991	G/A	NN	GG	NN	GG	GG	GG	NN	GG	GG	NN	NN	GG	NN	NN	NN	NN	NN	GG	NN	NN	GG	GA	GG	NN	NN	GG	NN	GG	GG	GG	GA	GG	GG	NN	GG	GG	GG	GG	GG	GG	GG	GG	GG	GA	GG	GG	NN	GG
scaffold_7372|ref0038000_28808	G/T	NN	NN	NN	NN	GG	NN	NN	GG	GG	NN	NN	GG	NN	NN	NN	NN	NN	NN	NN	NN	NN	NN	NN	NN	NN	NN	GG	NN	GG	GG	NN	GG	NN	NN	GG	NN	NN	NN	GG	NN	GG	NN	GG	GG	NN	GG	NN	GG
scaffold_7371|ref0038001_36310	G/T	NN	NN	NN	NN	NN	NN	NN	GG	GG	NN	NN	GT	NN	NN	NN	NN	NN	GG	GG	NN	NN	NN	NN	NN	NN	GG	GT	GG	GG	GG	GG	GG	TT	NN	GG	GG	GG	NN	NN	NN	GG	GG	GG	NN	NN	GG	NN	GG
scaffold_8607|ref0003212_33999	C/A	NN	NN	CC	CA	AA	NN	NN	AA	CA	NN	AA	AA	NN	NN	NN	AA	AA	CC	AA	NN	NN	NN	AA	CA	AA	CA	AA	AA	AA	AA	AA	AA	CA	CA	AA	AA	AA	CA	AA	AA	AA	AA	AA	CA	NN	AA	AA	CA
scaffold_8607|ref0003212_34020	T/A	NN	NN	AA	NN	TT	NN	NN	TT	TA	NN	TT	TT	NN	NN	NN	TT	TT	AA	TT	NN	NN	NN	TT	TA	TT	TA	TT	TT	TT	TT	TT	TT	TA	TA	TT	TT	TT	TA	TT	TT	TT	TT	TT	TA	NN	TT	TT	TT
scaffold_8607|ref0003212_34021	C/A	NN	NN	AA	NN	CC	NN	NN	CC	CA	NN	CC	CC	NN	NN	NN	CC	CC	AA	CC	NN	NN	NN	CC	CA	CC	CA	CC	CC	CC	CC	CC	CC	CA	CA	CC	CC	CC	CA	CC	CC	CC	CC	CC	CA	NN	CC	CC	CC
scaffold_8607|ref0003212_34028	T/G	NN	NN	TT	TT	TT	NN	NN	TT	TT	NN	TT	TT	NN	NN	NN	TT	TT	TT	TT	NN	NN	NN	TT	NN	TT	NN	TT	TT	TT	TT	TT	TT	TT	NN	TT	TT	TT	TT	TT	TT	TT	TT	TT	TG	NN	TT	TT	TT
scaffold_8607|ref0003212_34038	T/G	NN	NN	TT	TT	TT	NN	NN	TT	TT	NN	TT	TT	NN	NN	NN	TT	TT	TT	TT	NN	NN	NN	TT	NN	TT	NN	TT	TT	TT	TT	TT	TT	TT	NN	TT	TT	TT	TT	TT	TT	TT	TT	TT	TT	NN	TT	TT	TT
scaffold_8606|ref0003211_8658	C/T	NN	CC	NN	CC	CT	CT	CC	CC	NN	NN	CT	CT	NN	NN	CT	CT	CT	CC	NN	CT	CT	NN	CT	CC	NN	CC	CT	CT	CT	CC	CC	CT	CT	NN	CC	CC	CT	CT	CC	NN	CT	CC	CC	CC	CC	CC	CT	CC
scaffold_8606|ref0003211_8659	C/T	NN	CC	CT	CT	CT	CT	CT	CT	CT	NN	CT	CT	CT	NN	CT	CT	CT	NN	CT	CT	CT	CT	CT	CT	NN	CT	CT	CT	CT	CT	CT	CT	CT	NN	CT	CT	CT	CT	CT	NN	CT	CC	CC	CT	CC	CT	CT	CT
scaffold_8606|ref0003211_8720	T/C	NN	TT	NN	NN	TC	TT	TC	TC	TT	NN	TC	TC	TC	NN	TT	TT	TT	TT	TC	NN	TT	TC	TC	TC	NN	TC	TT	TT	TT	TC	TC	TT	TC	TC	TC	TC	TT	TC	TC	TT	TC	TT	TT	TC	TT	TC	TC	TC
scaffold_8606|ref0003211_9226	G/A	NN	NN	NN	NN	GA	NN	AA	GA	GG	NN	GA	GA	GA	NN	NN	NN	NN	GG	GA	NN	NN	NN	NN	NN	NN	GA	GG	GG	GG	GA	GA	GG	GA	GA	AA	NN	GG	GA	GA	GG	GA	GG	GG	GA	NN	AA	GA	GA
scaffold_8606|ref0003211_42741	T/A	NN	TA	NN	TT	TA	TA	NN	TT	TA	NN	TA	TA	NN	TA	TA	TA	NN	TT	TA	NN	TA	NN	NN	NN	NN	TT	NN	TA	TA	TT	TT	TA	TA	NN	TT	NN	AA	TA	TT	TA	TA	TT	TT	TA	TA	NN	TA	TT
scaffold_19659|ref0032752_8255	A/G	AG	NN	AG	AG	NN	NN	NN	AA	NN	AG	AA	AA	NN	NN	NN	NN	NN	AA	NN	NN	AA	NN	NN	NN	NN	AG	AA	AA	AA	AA	AA	AA	AA	NN	AA	AA	AA	AA	AA	AA	AA	AA	AA	AA	AA	AA	AA	AA
scaffold_19658|ref0032751_4914	G/C	NN	NN	NN	GC	NN	GC	NN	GG	NN	NN	NN	GC	NN	NN	NN	NN	NN	GC	GC	NN	NN	NN	GC	NN	GC	GG	GC	GC	GC	GC	GC	GC	NN	NN	GC	GG	GG	NN	GC	GC	NN	GG	GG	NN	GG	NN	GC	GG
scaffold_19658|ref0032751_5019	T/C	NN	NN	NN	TC	NN	TC	TC	TT	NN	NN	TC	TC	NN	TC	NN	TT	TC	TC	TC	NN	NN	NN	NN	TC	TC	NN	NN	TC	TC	TC	TC	TC	TC	NN	TC	TT	TT	TC	TC	TC	TT	TT	TT	TC	TT	TT	TC	TT
scaffold_2477|ref0029529_7528	C/G	NN	NN	NN	NN	NN	CG	NN	CG	GG	NN	NN	CG	NN	NN	NN	NN	NN	NN	NN	NN	NN	NN	NN	CG	NN	NN	NN	NN	GG	CG	CG	CG	NN	NN	CC	CC	NN	CG	CC	GG	CG	GG	GG	CG	NN	NN	CC	CG
scaffold_2477|ref0029529_62709	A/G	NN	NN	NN	AG	GG	AG	NN	AG	AG	NN	AG	AG	NN	NN	NN	NN	NN	AA	AG	AG	NN	AG	NN	AG	NN	AA	AA	AA	AA	AG	AG	AG	AG	NN	GG	NN	AA	AG	GG	NN	AG	AA	AA	AG	AA	GG	GG	GG
scaffold_2477|ref0029529_62724	A/G	NN	NN	NN	AG	GG	AG	NN	AG	AG	NN	AG	AG	NN	NN	NN	NN	NN	AA	AG	AG	NN	NN	AG	NN	NN	AA	AA	AA	AA	AG	GG	AG	AG	NN	GG	NN	AA	AG	GG	NN	AG	AA	AA	AG	AA	GG	GG	GG
scaffold_2477|ref0029529_62727	G/A	NN	NN	NN	GA	AA	GA	NN	GA	GA	NN	GA	GA	NN	NN	NN	NN	NN	GG	GA	NN	NN	NN	GA	NN	NN	GG	GG	GG	GG	GA	AA	GA	GA	NN	AA	NN	GG	GA	AA	NN	GA	GG	GG	GA	GG	AA	AA	AA
scaffold_2477|ref0029529_67312	T/G	NN	NN	NN	TG	NN	TG	NN	TG	NN	TG	TG	TG	TG	TG	NN	NN	NN	GG	NN	TG	TG	NN	NN	GG	NN	GG	TT	NN	TT	TG	GG	TG	TG	NN	GG	GG	NN	TG	GG	TT	TG	TT	TT	NN	GG	GG	GG	GG
scaffold_12661|ref0022713_23581	G/A	NN	NN	NN	NN	GA	NN	GA	GG	GG	NN	NN	GG	NN	NN	NN	GA	NN	NN	NN	GA	NN	NN	NN	NN	NN	NN	GA	NN	GA	NN	GA	GG	NN	NN	GA	GG	NN	GA	GA	GG	GG	GG	GG	GG	NN	GG	NN	GG
scaffold_23|ref0012209_75481	C/G	NN	CG	CG	CG	NN	NN	NN	GG	CG	NN	NN	CG	NN	NN	CG	NN	CG	CG	GG	NN	NN	NN	CG	CG	NN	CG	CG	CG	CG	GG	CG	GG	CG	CG	GG	GG	CG	CG	CG	CG	CG	CG	GG	CG	CG	NN	GG	CG
scaffold_23|ref0012209_142050	C/T	NN	NN	NN	CT	CC	NN	CC	CC	CC	NN	CT	CT	NN	CT	NN	NN	NN	CC	CT	NN	CT	NN	CT	NN	CT	NN	CT	CT	CT	CC	CT	CC	CC	NN	CC	CC	CT	NN	CT	CT	CT	CT	CC	CT	CC	CC	CC	CC
scaffold_23|ref0012209_142051	C/T	NN	NN	NN	CT	CC	NN	CC	CC	CC	NN	CT	CT	NN	CT	NN	NN	NN	CC	CT	NN	CT	NN	CT	NN	CT	NN	CT	CT	CT	CC	CT	CC	CC	NN	CC	CC	CT	NN	CT	CT	CT	CT	CC	CT	CC	CC	CC	CC
scaffold_23|ref0012209_142071	G/A	NN	NN	NN	GG	GG	NN	GG	GG	GG	NN	NN	GG	NN	NN	NN	GG	NN	GG	GG	NN	NN	NN	NN	NN	NN	NN	GG	GG	GG	GG	GG	GG	GG	NN	GG	GG	GG	NN	NN	GG	GG	GG	GG	NN	GG	GG	GG	GG
scaffold_1677|ref0036121_78683	T/C	TC	NN	NN	TC	TC	NN	NN	TC	TC	TC	NN	TC	TC	NN	TC	TC	NN	TC	NN	NN	NN	TC	NN	TC	TC	NN	TC	TC	TC	TC	TC	TC	TC	TC	TC	TC	TC	TC	TC	TC	TC	TC	TC	NN	TC	NN	TC	TC
scaffold_1677|ref0036121_110971	G/A	NN	NN	GG	NN	GA	GA	NN	GA	GG	NN	NN	GA	NN	NN	NN	GA	NN	GG	GA	GA	GG	NN	NN	NN	GA	GG	GA	GA	GA	GG	NN	GA	GA	NN	GG	GG	GG	GA	GA	NN	GG	NN	GG	NN	NN	NN	NN	GA
scaffold_1677|ref0036121_110996	C/T	NN	CT	CT	CT	CC	CC	NN	CC	CT	NN	NN	CC	NN	NN	NN	NN	NN	CT	CC	NN	CC	NN	NN	NN	NN	NN	CC	CC	CC	CC	CC	CC	CC	CT	CC	CC	CC	NN	CC	NN	CC	CC	CC	NN	CT	NN	NN	CC
scaffold_1676|ref0036120_10033	T/C	TT	NN	TT	TT	CC	TC	NN	TC	NN	NN	TC	TC	NN	NN	NN	CC	NN	TT	NN	TC	NN	NN	NN	TC	TC	TT	TC	TC	TC	TT	TT	TC	TC	NN	TT	TC	CC	TC	TC	NN	TT	CC	TT	TC	NN	TC	TC	TC
scaffold_1676|ref0036120_67438	G/A	NN	NN	NN	GA	NN	GA	NN	GA	NN	NN	NN	AA	NN	GA	GA	NN	GA	AA	GA	GA	GA	GA	NN	GA	NN	NN	NN	AA	AA	GA	AA	GA	GA	GA	GA	GA	AA	GA	AA	NN	GA	AA	GA	GA	GA	GA	NN	AA
scaffold_1676|ref0036120_70491	C/G	NN	NN	CG	NN	CC	CC	NN	CC	CC	NN	NN	CC	NN	NN	NN	NN	NN	CG	CC	NN	CC	NN	NN	NN	NN	CC	CC	CC	CC	CC	CC	CC	CC	NN	CC	CC	CC	CC	CC	NN	CC	CC	CC	CG	CG	CC	CC	CC
scaffold_1676|ref0036120_70497	A/G	NN	NN	AG	AG	GG	AG	NN	AG	GG	NN	NN	GG	AG	AG	AG	NN	AG	GG	AG	AG	AG	AG	NN	AG	AG	AA	GG	NN	GG	AG	GG	AG	AG	NN	AG	AG	GG	AG	GG	GG	AG	GG	AG	AG	AG	AG	GG	GG
scaffold_1676|ref0036120_72824	C/T	NN	NN	NN	NN	NN	CT	NN	CT	NN	NN	NN	CT	NN	NN	NN	NN	NN	CT	NN	NN	NN	NN	NN	NN	NN	NN	NN	CT	CT	CC	CC	NN	NN	NN	NN	CT	NN	CT	CT	NN	CC	NN	CC	CT	NN	CT	CT	CT
scaffold_1676|ref0036120_72863	C/T	NN	NN	CT	CT	TT	CT	NN	CT	CC	NN	NN	CT	NN	NN	NN	CT	NN	CT	NN	CT	NN	NN	NN	NN	NN	NN	NN	CT	CT	CC	CC	CT	CT	NN	CC	CT	TT	CT	CT	NN	CC	NN	CC	NN	NN	CT	CT	CT
scaffold_1676|ref0036120_73557	T/C	NN	TC	TT	TC	NN	TC	TC	TC	NN	NN	NN	CC	NN	TC	NN	CC	TC	TC	TC	TC	TC	TC	NN	TC	NN	TT	NN	NN	CC	TC	CC	TC	TC	TT	TC	TC	CC	TC	CC	CC	TC	NN	TC	TC	TC	TC	CC	CC
scaffold_1676|ref0036120_78765	A/G	NN	NN	NN	AG	NN	AG	AA	AG	AA	NN	NN	AG	NN	NN	AA	GG	NN	AG	NN	AG	NN	NN	NN	AG	AG	NN	AG	AG	AG	AA	AG	AG	AG	NN	AA	AG	GG	AG	AG	NN	AA	GG	AA	AG	AG	AG	AG	GG
scaffold_1679|ref0036123_20938	G/A	NN	NN	NN	GA	NN	NN	NN	GA	GA	NN	NN	GA	GA	GA	NN	NN	GA	AA	GA	NN	NN	NN	GA	NN	GA	AA	GA	GA	GA	GA	AA	GG	AA	NN	GA	GA	NN	AA	GA	GA	GA	GA	GG	GA	AA	GG	GA	GA
scaffold_1679|ref0036123_20944	C/T	NN	NN	NN	CT	NN	NN	NN	CC	CT	NN	NN	CC	NN	NN	NN	NN	NN	CC	CC	NN	NN	NN	NN	NN	NN	CC	NN	CC	CC	CC	CC	CC	CC	NN	CC	CC	CC	CC	CC	CC	CC	CC	CC	CC	CC	CC	CC	CT
scaffold_1679|ref0036123_20957	T/C	NN	NN	NN	TC	NN	NN	NN	TT	TC	NN	NN	TT	NN	NN	NN	NN	NN	TT	TT	NN	NN	NN	NN	NN	NN	TT	NN	TT	TT	TT	TT	TT	TT	NN	TT	TT	TT	TT	TT	TT	TT	TT	TT	TT	TT	TT	TT	TC
scaffold_1679|ref0036123_20975	T/C	NN	NN	NN	TC	NN	NN	NN	TC	NN	NN	NN	TC	TC	TC	NN	NN	TC	CC	TC	NN	NN	NN	TC	NN	TC	CC	TC	TC	TC	TC	CC	TT	CC	NN	TC	TC	NN	CC	TC	TC	TC	TC	TT	TC	CC	TT	TC	TT
scaffold_7284|ref0019349_36636	G/A	GA	GA	GG	GG	NN	NN	NN	NN	GA	GA	NN	GG	GG	NN	NN	NN	NN	GG	NN	NN	NN	GA	NN	GA	NN	NN	NN	GG	GG	GG	GG	GG	GA	NN	GG	GG	GG	GA	GG	GG	GG	NN	GG	GG	GA	GG	NN	GG
scaffold_7282|ref0019343_37509	C/A	NN	NN	CC	CC	CC	CC	NN	CC	CC	NN	CC	CC	NN	CC	CC	NN	CC	CC	CC	CC	CC	NN	NN	CC	CC	NN	CC	CC	CC	CC	CC	CC	CC	NN	CC	CC	CC	CC	CC	CC	CC	CC	CC	CC	CC	CC	CC	CC
scaffold_7282|ref0019343_37510	G/A	NN	GA	GA	GA	GG	NN	NN	GA	GA	NN	GG	GG	NN	GA	GA	NN	NN	GA	NN	NN	GA	NN	NN	GG	NN	GA	GG	GG	GG	GA	GG	GA	GG	GA	GA	GA	GG	GG	GG	GG	GA	GG	GA	GA	GA	GA	GG	GG
scaffold_7282|ref0019343_37519	A/T	NN	NN	AT	AT	AA	NN	NN	AT	AT	NN	AA	AA	NN	AT	AT	NN	NN	AT	NN	NN	AT	NN	NN	AA	NN	AT	AA	AA	AA	AT	AA	AT	AA	AT	AT	AT	AA	AA	AA	AA	AT	AA	AT	AT	AT	AT	AA	AA
scaffold_7282|ref0019343_37538	T/A	NN	NN	TT	TA	TA	TA	NN	TA	TA	NN	TA	TA	TA	TA	TA	NN	TA	TT	TA	TA	TA	TA	NN	TA	TA	NN	TA	TA	TA	TA	TA	TA	TA	NN	TT	TA	TA	TA	TA	TA	TA	TA	TA	NN	TT	TA	TT	TA
scaffold_7282|ref0019343_37553	G/C	NN	NN	GG	GG	GG	GG	NN	GG	GG	NN	GG	GG	NN	GG	GG	NN	GG	GG	GG	GG	GG	NN	NN	GG	NN	NN	GG	GG	GG	GG	GG	GG	GG	NN	GG	GG	GG	GG	GG	GG	GG	GG	GG	GG	GG	GG	GG	GG
scaffold_7282|ref0019343_46234	A/C	NN	NN	NN	AA	NN	NN	NN	CC	NN	NN	NN	AC	NN	AC	AC	NN	AC	AA	CC	NN	AC	AC	NN	AC	NN	AA	AC	AC	AC	CC	AC	CC	AC	NN	CC	CC	AC	AC	AC	AC	AC	AC	CC	AC	AA	CC	CC	NN
scaffold_7282|ref0019343_46240	A/G	NN	NN	NN	AA	NN	NN	NN	GG	NN	NN	NN	AG	NN	AG	AG	NN	AG	AA	GG	NN	AG	AG	NN	AG	NN	AA	AG	AG	AG	GG	AG	GG	AG	NN	GG	GG	AG	AG	AG	AG	AG	AG	GG	AG	AA	GG	GG	NN
scaffold_7282|ref0019343_46300	T/C	NN	NN	NN	CC	NN	NN	NN	TC	TC	TC	NN	TT	NN	TC	TC	NN	TC	TC	NN	NN	TC	NN	NN	NN	NN	CC	TT	NN	NN	CC	TT	CC	NN	NN	NN	NN	NN	NN	TT	NN	TT	TC	CC	NN	TC	NN	NN	NN
scaffold_18135|ref0019341_8413	A/T	NN	NN	AT	AT	NN	NN	AT	TT	AT	NN	NN	AT	AT	NN	NN	NN	AT	AT	NN	NN	AT	NN	NN	AT	NN	AT	NN	AT	AT	AT	AA	TT	AT	NN	AT	NN	TT	AT	AT	NN	AT	TT	AT	AT	NN	TT	AT	AT
scaffold_18135|ref0019341_8428	G/A	NN	NN	NN	GA	NN	NN	GA	GG	GG	NN	GA	GA	NN	NN	NN	NN	NN	GG	GA	NN	NN	NN	NN	NN	NN	GA	NN	GA	GA	GA	GA	GG	GA	NN	GA	NN	GG	GA	GA	NN	GA	GG	GA	GA	NN	GG	GA	NN
scaffold_7287|ref0019346_21331	T/C	NN	TC	TC	TC	NN	TC	NN	TC	TC	NN	NN	TC	TC	NN	NN	NN	NN	NN	TC	NN	NN	TC	TC	TC	TC	TC	TC	TC	TC	TC	NN	CC	TC	NN	NN	TC	CC	TC	NN	NN	TC	TC	TC	TC	TC	TC	TC	TC
scaffold_7287|ref0019346_21341	C/T	NN	CT	CT	CT	CT	CT	CT	CT	CT	CT	NN	CT	NN	NN	NN	NN	NN	NN	CT	CT	NN	CT	CT	CT	NN	NN	CT	NN	CT	CT	NN	CT	CT	CT	CT	CT	CC	CT	NN	CT	CC	CT	CT	CT	NN	CT	CT	CT
scaffold_7280|ref0019345_13782	G/T	NN	NN	NN	GG	GG	NN	NN	GG	NN	NN	GG	GG	NN	NN	GT	NN	GT	GG	GT	NN	NN	GT	NN	GT	NN	GG	GG	GG	GG	GT	GT	GT	GG	NN	GG	GT	GT	GG	GG	GT	GT	NN	GT	NN	GG	GT	GT	GG
scaffold_7280|ref0019345_13842	C/A	CA	NN	NN	CA	AA	NN	NN	CA	CC	NN	CA	CA	CA	NN	CC	CA	NN	CA	CA	NN	NN	CA	NN	CA	NN	NN	CC	NN	CC	CA	CA	CA	AA	CA	AA	CA	CC	NN	AA	CC	CC	CA	CC	CA	CA	CA	CA	CA
scaffold_23210|ref0024929_1894	A/G	AG	NN	AG	NN	AA	NN	NN	AA	AA	NN	NN	AA	NN	NN	AA	NN	NN	AG	AA	NN	NN	NN	NN	NN	NN	NN	AA	AA	AA	AA	AA	AA	AA	NN	AA	AA	AA	AA	AA	AA	AA	AA	AA	NN	AG	AA	AA	AA
scaffold_23210|ref0024929_1924	T/G	NN	NN	TG	TG	TT	NN	NN	TG	TG	NN	TG	TG	NN	NN	TG	NN	TG	TG	TG	TG	TG	NN	TG	NN	TG	NN	TG	TG	TG	TG	TG	TG	TT	NN	TG	NN	TT	TT	TG	TG	TT	TT	TT	NN	NN	TG	TT	TT
scaffold_23210|ref0024929_1927	G/A	NN	NN	GA	NN	GG	NN	NN	GG	GG	NN	NN	GG	NN	NN	GG	NN	NN	GA	GG	NN	NN	NN	NN	NN	NN	NN	GG	GG	GG	GG	GG	GG	GG	NN	GG	GG	GG	GG	GG	GG	GG	GG	GG	NN	NN	GG	GG	GG
scaffold_23210|ref0024929_1933	G/A	NN	NN	NN	GA	GG	NN	NN	GA	GA	NN	GA	GA	NN	NN	GA	NN	GA	NN	GA	GA	GA	NN	GA	NN	GA	NN	GA	GA	GA	GA	GA	GA	GG	NN	GA	NN	GG	GG	GA	NN	GG	GG	GG	GG	NN	GA	GG	GG
scaffold_23210|ref0024929_1942	C/G	NN	NN	NN	CG	CC	NN	NN	CG	CG	NN	CG	CG	NN	NN	CG	NN	CG	NN	CG	CG	CG	NN	CG	NN	CG	NN	CG	CG	CG	CG	CG	CG	CC	NN	CG	NN	CC	CC	CG	CG	CC	CC	CC	CC	NN	CG	CC	CC
scaffold_25353|ref0024922_2376	G/A	NN	GA	GA	GA	GA	GA	GA	GA	GA	NN	GA	GA	GA	GA	GA	GA	GA	GA	GA	NN	NN	GA	GA	GA	NN	GA	GA	GA	GA	GA	GA	NN	NN	GA	GA	GA	NN	GA	GA	GA	GA	NN	GA	GA	GA	GA	GA	GA
scaffold_25353|ref0024922_2423	C/T	NN	CT	CT	CT	CT	CT	CT	CT	CT	NN	CT	CT	CT	CT	CT	CT	CT	CT	CT	NN	NN	CT	CT	CT	NN	CT	CT	CT	CT	CT	CT	NN	NN	CT	CT	CT	NN	CT	CT	CT	CT	NN	CT	CT	CT	CT	CT	CT
scaffold_25353|ref0024922_2424	A/T	AT	AT	NN	AT	NN	AT	NN	AT	AT	NN	AT	AT	AT	AT	AT	NN	NN	AT	AT	AT	NN	NN	NN	NN	NN	NN	AT	NN	AT	NN	AT	AT	AT	NN	NN	AT	NN	AA	AT	NN	NN	AT	AT	NN	AT	AT	NN	AT
scaffold_8039|ref0023049_23023	C/T	NN	NN	NN	CT	CT	NN	NN	TT	CT	NN	CT	CT	NN	NN	NN	CT	NN	TT	CT	NN	NN	NN	NN	CC	NN	NN	TT	TT	TT	CT	CT	CT	CT	NN	CT	NN	TT	CT	CT	CT	TT	NN	TT	CT	TT	CT	CT	CT
scaffold_8039|ref0023049_23041	G/A	NN	NN	NN	NN	NN	NN	NN	GG	NN	NN	NN	GG	NN	NN	NN	NN	NN	GG	NN	NN	NN	GA	NN	GA	NN	NN	GG	GG	GG	GG	GG	GG	GG	NN	GG	NN	GG	GG	GA	GA	GG	NN	GG	NN	NN	GA	GA	NN
scaffold_8039|ref0023049_27214	C/T	NN	NN	CT	CT	CT	CT	NN	TT	CT	NN	CT	CT	NN	NN	NN	CT	NN	NN	NN	NN	NN	NN	NN	CT	NN	TT	NN	TT	TT	CT	TT	CT	CT	NN	CT	TT	TT	CT	TT	TT	TT	TT	TT	CT	NN	TT	TT	CT
scaffold_8039|ref0023049_27325	C/T	NN	NN	NN	CC	NN	NN	NN	CC	CC	NN	NN	CC	NN	NN	CC	NN	NN	NN	NN	NN	NN	NN	NN	NN	NN	NN	NN	CC	CC	CC	NN	CC	NN	NN	CC	CC	CC	CC	NN	CC	CC	CC	CC	CT	CC	NN	NN	NN
scaffold_8032|ref0023044_30049	G/A	GG	GG	GG	GG	GG	GA	NN	GG	GG	NN	GA	GG	NN	NN	GG	GG	GG	GG	NN	NN	NN	NN	NN	NN	NN	GG	NN	GA	GA	GA	GG	GA	GA	NN	GA	GG	NN	GA	GA	GG	GG	GA	GG	GG	NN	GG	GG	GG
scaffold_8031|ref0023041_10078	C/A	CC	NN	NN	CC	NN	NN	NN	CC	CC	NN	NN	CC	NN	NN	NN	NN	NN	CC	CC	NN	NN	NN	NN	NN	NN	CC	CC	CC	CC	CC	CC	CC	NN	NN	CC	CC	CC	CC	CC	CC	CC	CC	CC	CC	CC	CC	CC	CC
scaffold_8031|ref0023041_15087	T/C	NN	NN	TC	TC	TC	NN	TC	TC	TC	NN	TC	TC	NN	NN	TC	NN	TC	TC	TC	NN	TC	NN	TC	TC	NN	TC	TC	TC	TC	NN	TC	TC	NN	NN	TC	TC	NN	TC	TC	TC	TC	TC	TC	TC	TC	TC	TC	TC
scaffold_8031|ref0023041_15089	C/T	NN	CT	CT	CT	CT	NN	CT	CT	CT	NN	NN	CT	NN	NN	CT	NN	NN	CT	CT	NN	CT	NN	CT	CT	NN	CT	CT	CT	CT	NN	CT	CT	NN	NN	CT	CT	NN	CT	CT	CT	CT	CT	CT	CT	CT	CT	CT	CT
scaffold_8031|ref0023041_15098	A/G	NN	NN	NN	AG	AG	AG	AG	AG	AG	NN	AG	AG	NN	NN	AG	NN	AG	AG	AG	NN	AG	NN	NN	AG	NN	NN	AG	AG	AG	NN	AG	AA	AG	AG	AG	NN	NN	NN	AG	AG	AG	AG	AG	NN	AG	AG	AG	AG
scaffold_8031|ref0023041_50720	C/T	NN	CT	CC	CT	CC	NN	NN	CC	CT	NN	NN	CC	NN	NN	NN	NN	NN	NN	CC	NN	NN	NN	NN	NN	NN	CC	NN	CC	NN	CC	CC	CC	NN	NN	CC	NN	CC	NN	CC	NN	CC	NN	CC	NN	CT	CC	NN	NN
scaffold_8031|ref0023041_50727	T/C	TC	NN	TT	TT	TT	NN	NN	TT	TT	NN	NN	TT	NN	NN	NN	NN	NN	NN	TT	NN	NN	NN	NN	NN	NN	TC	NN	TT	TT	TT	TT	TT	TT	TC	TT	NN	TT	NN	TT	NN	TT	NN	TT	TT	NN	TT	NN	NN
scaffold_8031|ref0023041_50753	A/T	NN	NN	AA	AT	AA	NN	NN	AA	AT	NN	NN	AA	NN	NN	NN	NN	NN	AT	AA	NN	NN	NN	NN	NN	NN	AA	NN	AA	AA	AA	AA	AA	AA	NN	AA	NN	AA	NN	AA	NN	AA	NN	AA	AT	NN	AA	NN	NN
scaffold_8031|ref0023041_50759	G/T	NN	GT	GG	GT	GG	NN	NN	GG	GT	NN	NN	GG	NN	NN	NN	NN	NN	GG	GG	NN	NN	NN	NN	NN	NN	GG	NN	GG	GG	GG	GG	GG	GG	NN	GG	NN	GG	NN	GG	NN	GG	NN	GG	NN	NN	GG	NN	NN
scaffold_8030|ref0023042_3115	G/C	NN	NN	CC	CC	CC	NN	NN	CC	NN	NN	NN	CC	NN	NN	NN	CC	NN	CC	NN	NN	NN	NN	NN	NN	NN	NN	NN	CC	CC	CC	CC	CC	CC	NN	CC	CC	CC	CC	CC	CC	CC	CC	CC	CC	NN	CC	CC	CC
scaffold_8033|ref0023043_24259	C/T	NN	CT	CT	CT	NN	NN	NN	TT	CT	NN	CT	TT	NN	NN	NN	TT	TT	NN	CT	NN	NN	CT	NN	CT	CT	CT	NN	CT	CT	CT	CT	CT	CC	NN	CT	TT	CT	CC	CT	NN	TT	CT	TT	CT	NN	NN	TT	TT
scaffold_8033|ref0023043_24272	G/A	GA	GA	GA	GA	NN	NN	NN	AA	GA	NN	GA	AA	NN	NN	NN	AA	AA	NN	GA	NN	NN	GA	NN	GA	GA	GA	NN	GA	GA	GA	GA	GA	GG	NN	GA	AA	GA	GG	GA	NN	AA	GA	AA	GA	GA	NN	AA	AA
scaffold_8033|ref0023043_37144	A/G	AG	AG	AG	AG	GG	NN	NN	GG	AG	NN	GG	GG	NN	NN	NN	NN	NN	AG	GG	NN	NN	NN	NN	NN	NN	AG	NN	NN	NN	GG	AG	NN	AA	AG	GG	GG	GG	NN	GG	GG	GG	NN	GG	AG	AG	AG	GG	GG
scaffold_8033|ref0023043_37168	C/T	NN	CT	CT	CT	CC	NN	NN	CC	CT	CT	CC	CC	NN	NN	NN	NN	NN	NN	CC	NN	NN	NN	NN	NN	NN	CC	NN	NN	CC	CC	CC	NN	CC	NN	CC	CC	CC	CC	CC	CC	CC	NN	CC	CT	CT	NN	CC	CC
scaffold_8033|ref0023043_37202	A/G	AG	AG	AG	AG	GG	NN	NN	GG	AG	NN	GG	GG	NN	NN	NN	NN	NN	AG	GG	NN	NN	NN	NN	NN	NN	AG	NN	NN	NN	GG	AG	NN	AA	AG	NN	GG	GG	NN	GG	GG	GG	NN	GG	AG	AG	AG	GG	GG
scaffold_8033|ref0023043_38909	T/C	NN	TC	TC	TC	NN	TT	NN	TT	TC	NN	NN	TT	NN	NN	NN	NN	TT	NN	TT	NN	NN	NN	NN	NN	NN	TT	TT	TT	TT	TT	TT	TT	TT	NN	TT	TT	TT	TT	NN	TT	TT	TT	TT	TC	TC	TT	TT	TT
scaffold_8033|ref0023043_38917	A/G	NN	AG	AG	AG	NN	GG	NN	GG	AG	NN	NN	GG	NN	NN	NN	NN	GG	NN	NN	NN	NN	NN	NN	AG	NN	AG	GG	GG	GG	GG	AG	GG	AG	AG	GG	GG	GG	AG	NN	GG	GG	GG	GG	AG	AG	GG	GG	GG
scaffold_21712|ref0031473_3547	C/T	CC	NN	NN	CC	NN	NN	NN	CC	CC	NN	NN	CC	NN	NN	NN	NN	NN	CC	NN	NN	NN	NN	NN	NN	NN	CC	CC	CC	CC	CC	CC	CC	CC	NN	CC	CC	CC	CC	CC	CC	CC	CC	CC	CC	CC	CC	CC	CC
scaffold_6352|ref0031470_14118	G/A	GA	NN	AA	GA	NN	GA	NN	AA	GA	GA	GA	AA	GA	NN	NN	NN	NN	GA	NN	NN	NN	NN	NN	NN	NN	GA	GA	GA	GA	NN	GA	GA	GG	GA	GA	NN	AA	GG	GA	AA	AA	GA	AA	GA	AA	AA	AA	NN
scaffold_6352|ref0031470_29040	A/G	NN	NN	NN	GG	NN	AG	NN	GG	GG	NN	AG	GG	AG	NN	NN	NN	NN	GG	NN	NN	GG	NN	NN	NN	NN	AG	AG	AG	AG	AG	GG	AG	AG	NN	AG	NN	GG	AG	AG	GG	GG	AG	GG	AG	NN	GG	NN	GG
scaffold_6352|ref0031470_29046	G/C	NN	NN	NN	GC	NN	GC	NN	CC	GC	NN	GC	CC	NN	NN	NN	NN	NN	GC	NN	NN	NN	NN	GC	NN	NN	NN	GC	GC	GC	GC	GC	GC	GC	NN	GG	GC	CC	GC	GC	GC	GC	GC	GC	GC	NN	GC	NN	CC
scaffold_6352|ref0031470_29049	G/A	NN	NN	NN	GG	NN	GA	NN	AA	GG	NN	GA	AA	NN	NN	NN	NN	NN	GG	NN	NN	NN	NN	GA	NN	NN	NN	GA	GA	GA	GA	GA	GA	GG	NN	GG	GA	AA	GG	GA	GA	GA	GA	GA	GA	NN	GA	NN	GA
scaffold_6352|ref0031470_42771	C/T	CT	NN	CT	CT	CT	CT	CT	CT	CT	CT	CT	CT	CT	CT	CT	CT	CT	CT	CT	NN	CT	NN	NN	NN	NN	CT	CT	CT	CT	NN	CT	NN	NN	CT	CT	CT	CT	CT	CT	CT	CT	CT	CT	CT	CT	CT	CT	CT
scaffold_6352|ref0031470_42783	A/G	AG	NN	AG	AG	AG	AG	AG	AG	AG	AG	AG	AG	AG	AG	AG	AG	AG	AG	AG	NN	AG	AG	NN	AG	NN	AG	AG	AG	AG	NN	AG	NN	NN	AG	AG	AG	AG	AG	AG	AG	AG	AG	AG	AG	AG	AG	AG	AG
scaffold_21716|ref0031477_4604	A/G	AG	NN	AG	AG	NN	NN	NN	AG	AA	NN	NN	AG	NN	NN	AG	NN	NN	NN	NN	NN	AG	NN	NN	NN	NN	AG	AG	AG	AG	AG	AA	AA	AG	AG	AA	AG	AA	AG	AG	AG	AG	AA	AG	AG	NN	AG	AG	AG
scaffold_21716|ref0031477_4668	A/G	NN	NN	NN	AG	NN	NN	NN	AG	AA	NN	NN	AG	NN	NN	NN	NN	NN	AA	NN	NN	AG	NN	NN	NN	NN	AG	AG	AG	AG	AG	AA	AA	NN	AG	AA	AG	NN	AG	AG	AG	AG	AA	AG	NN	NN	AG	AG	AG
scaffold_21714|ref0031475_11286	T/A	TA	TA	TA	TA	TA	TA	TA	TA	TA	NN	TA	TA	TA	TA	TA	TA	NN	NN	TA	NN	TA	TA	TA	TA	NN	TA	TA	TA	NN	NN	TA	NN	NN	NN	TA	TA	NN	TT	TA	TA	NN	TA	TA	TA	TA	TA	TA	TA
scaffold_5439|ref0015640_63684	C/G	NN	NN	NN	NN	NN	NN	NN	CC	CG	NN	NN	CC	NN	NN	NN	NN	NN	CC	NN	NN	NN	NN	NN	NN	NN	CC	NN	NN	CC	CC	CC	CC	CC	NN	CC	CC	NN	CC	CC	NN	CC	CC	CC	NN	NN	CC	CC	CC
scaffold_5439|ref0015640_63692	T/A	NN	NN	TA	TA	TA	TA	NN	AA	TA	NN	NN	AA	TA	NN	NN	NN	NN	TA	TA	NN	NN	NN	NN	NN	NN	TA	NN	NN	AA	TA	AA	AA	AA	NN	TA	AA	NN	AA	AA	NN	AA	TA	AA	TA	NN	AA	TA	TT
scaffold_5439|ref0015640_63697	C/A	NN	NN	NN	NN	NN	NN	NN	CC	CA	NN	NN	CC	NN	NN	NN	NN	NN	CC	NN	NN	NN	NN	NN	NN	NN	CC	NN	NN	CC	CC	CC	CC	CC	NN	CC	CC	NN	CC	CC	NN	CC	CC	CC	NN	NN	CC	CC	CC
scaffold_5439|ref0015640_63700	C/T	NN	NN	CT	CT	NN	NN	NN	CC	CT	NN	NN	CC	NN	NN	NN	NN	NN	CT	NN	NN	NN	NN	NN	NN	NN	CT	NN	NN	CC	CC	CC	CC	CC	NN	CC	CC	NN	CC	CC	NN	CC	NN	CC	CT	CT	CC	CC	CT
scaffold_17026|ref0024219_4490	T/C	NN	NN	TT	TT	TC	TT	NN	TC	TT	NN	TT	TC	NN	NN	TC	TC	TC	TT	TT	TC	NN	NN	NN	NN	NN	TC	NN	NN	TT	TC	TT	TC	TT	TC	TC	NN	TC	NN	TC	TC	TC	NN	TC	TC	NN	NN	TT	NN
scaffold_17026|ref0024219_4508	G/A	GA	NN	GG	GG	GA	NN	NN	GA	GG	NN	NN	GA	NN	NN	GA	GA	GA	GG	NN	GA	NN	NN	NN	NN	NN	GA	NN	GG	GG	GA	GG	NN	GG	GA	GA	NN	GA	NN	NN	GA	GA	NN	GA	GA	NN	NN	NN	NN
scaffold_17026|ref0024219_4512	C/A	NN	NN	CC	CC	CA	NN	CA	CA	CC	NN	NN	CA	NN	NN	NN	CA	CA	CC	NN	CA	CA	NN	NN	NN	NN	CA	NN	NN	CC	CA	CC	CA	CC	CA	CA	NN	CA	NN	CA	CA	CA	NN	CA	CA	NN	NN	CC	NN
scaffold_7660|ref0024215_23105	C/T	NN	CT	CT	CT	TT	NN	TT	CT	NN	NN	NN	TT	NN	NN	TT	NN	NN	CC	TT	CT	NN	NN	NN	CT	NN	CT	TT	TT	TT	TT	CT	TT	CT	CT	TT	TT	TT	CT	CT	CT	NN	CT	TT	CT	CT	NN	CT	CT
scaffold_7660|ref0024215_23141	A/C	NN	AC	AC	AC	CC	NN	CC	AC	AC	NN	NN	CC	NN	NN	CC	NN	NN	AA	CC	NN	NN	NN	NN	AC	NN	AC	CC	CC	CC	CC	AC	CC	AC	AC	CC	CC	CC	AC	AC	AC	NN	AC	CC	AC	AC	NN	AC	AC
scaffold_7663|ref0024216_60395	A/G	AG	NN	NN	NN	AG	NN	AG	AG	AG	NN	AG	AG	NN	AG	AG	AG	AG	AG	AG	NN	NN	NN	NN	AG	NN	AG	AG	AG	AG	AG	AG	AG	AG	AG	AG	AG	AG	AG	AG	AG	AG	AG	AG	AG	NN	AG	AG	AG
scaffold_7663|ref0024216_60407	T/C	NN	NN	NN	NN	NN	TT	NN	TT	TT	NN	NN	TT	NN	NN	TT	TT	TT	NN	TT	NN	TT	NN	TT	TT	TT	NN	TT	TT	TT	TT	TT	TT	TT	NN	TT	TT	TT	TT	TT	TT	TT	TT	TT	NN	NN	TT	TT	TT
scaffold_7663|ref0024216_60424	C/T	CT	NN	NN	CT	CT	CT	CT	CT	CT	NN	CT	CT	NN	CT	CT	CT	CT	CT	CT	NN	CT	CT	CT	CT	CT	CT	CT	CT	CT	CT	CT	CT	CT	CT	CT	CT	CT	CT	CT	CT	CT	CT	CT	CT	CT	CT	CT	CT
scaffold_7663|ref0024216_60442	T/A	NN	NN	NN	NN	NN	TT	NN	TT	TT	NN	NN	TT	NN	NN	TT	TT	TT	NN	TT	NN	TT	NN	TT	TT	TT	NN	TT	TT	TT	TT	TT	TT	TT	NN	TT	TT	TT	TT	TT	TT	TT	TT	TT	NN	NN	TT	TT	TT
scaffold_7663|ref0024216_60447	C/T	NN	NN	NN	NN	NN	CC	NN	CC	CC	NN	NN	CC	NN	NN	CC	CC	CC	NN	CC	NN	CC	NN	CC	CC	NN	NN	CC	CC	CC	CC	CC	CC	CC	NN	CC	CC	CC	CC	CC	CC	CC	CC	CC	NN	NN	CC	CC	CC
scaffold_7663|ref0024216_60450	T/C	TT	NN	NN	TC	NN	TT	NN	TT	TC	NN	NN	TT	NN	NN	TT	TT	TT	TT	TT	NN	TT	NN	TT	TT	NN	TT	TT	TT	TT	TT	TT	TT	TT	TT	TT	TT	TT	TT	TT	TT	TT	TT	TT	TT	NN	TT	TT	TT
scaffold_7663|ref0024216_60455	T/A	TT	NN	NN	TT	NN	TA	NN	TT	NN	NN	TA	TA	NN	NN	TT	TT	TT	TT	TA	NN	TA	TA	NN	TA	NN	TT	TA	TA	TA	NN	TA	TA	TA	TT	TA	TT	TT	TA	TA	TA	TT	TT	TT	TA	NN	TT	TA	TT
scaffold_7663|ref0024216_60464	T/C	TC	NN	NN	TC	TC	TC	TC	TC	TC	NN	TC	TC	NN	TC	TC	TC	TC	TC	TC	NN	TC	TC	TC	TC	TC	TC	TC	TC	TC	TC	TC	TC	TC	TC	TC	TC	TC	TC	TC	TC	TC	TC	TC	TC	TC	TC	TC	TC
scaffold_7662|ref0024217_415	G/A	GA	GA	NN	GA	NN	NN	NN	GG	GG	NN	NN	GG	NN	NN	NN	NN	GA	GA	GG	NN	NN	NN	NN	NN	NN	GA	NN	GG	GG	GG	GA	NN	GG	GA	GG	GG	GG	GG	GG	GG	NN	GG	GG	GA	NN	GG	GG	NN
scaffold_7662|ref0024217_419	C/G	NN	NN	NN	CG	NN	NN	NN	GG	GG	NN	NN	GG	NN	NN	NN	NN	CG	GG	GG	NN	NN	NN	NN	NN	NN	NN	NN	GG	GG	GG	CG	NN	GG	NN	GG	GG	GG	GG	GG	GG	NN	GG	GG	NN	NN	GG	GG	NN
scaffold_7665|ref0024210_48464	T/C	TC	NN	NN	TC	NN	TT	TC	TT	TT	NN	TC	CC	NN	TT	TT	NN	NN	TT	TC	NN	NN	NN	NN	NN	NN	TC	TT	TT	TT	TC	TT	CC	NN	TC	NN	TT	TC	TC	TC	TT	TC	NN	TC	NN	TT	TC	TT	TT
scaffold_43487|ref0000177_202	G/A	NN	GA	GA	GA	GA	GA	GA	GA	NN	NN	GA	GA	GA	GA	GA	GA	GA	NN	GA	GA	NN	GA	NN	GA	NN	NN	GA	GA	GA	GA	NN	GA	GA	NN	GA	GA	GA	GA	GA	GA	GA	GA	GA	GA	GA	GA	GA	GA
scaffold_43487|ref0000177_289	A/G	NN	NN	NN	NN	AG	NN	NN	AG	NN	AG	NN	AA	AA	NN	NN	AG	NN	AG	AG	AG	AG	AG	AG	AG	NN	AG	AG	AA	NN	AG	AG	AG	AG	NN	AG	AG	AG	NN	AG	AG	AG	AG	AG	NN	AG	AG	AG	NN
scaffold_43487|ref0000177_292	A/T	AT	NN	NN	NN	AT	NN	NN	AT	NN	AT	NN	AA	AA	NN	NN	AT	NN	AT	AT	AT	AT	AT	AT	AT	NN	AT	AT	AA	NN	AT	AT	AT	AT	NN	AT	AT	AT	NN	AT	AT	AT	AT	AT	NN	AT	AT	NN	NN
scaffold_43484|ref0000174_135	T/A	TT	TT	TT	TT	TT	TT	TT	TT	NN	NN	TT	TT	NN	NN	TT	TT	TT	TT	TT	TT	TT	NN	TT	TT	TT	TT	TT	TT	TT	TT	TT	TT	TT	NN	TT	TT	TT	TT	TT	TT	TT	TT	TT	TT	TT	TT	TT	TT
scaffold_43484|ref0000174_157	A/G	AA	AA	AA	AA	AA	AA	AA	AA	NN	NN	AA	AA	NN	NN	AA	AA	AA	AA	AA	AA	AA	NN	AA	AA	NN	AA	AA	AA	AA	AA	AA	AA	AA	NN	AA	AA	AA	AA	AA	AA	AA	AA	AA	AA	AA	AA	AA	AA
scaffold_43484|ref0000174_158	G/C	GC	NN	GG	GC	GG	GC	GG	GG	GC	NN	GC	GG	GC	NN	GG	GG	GG	GC	NN	GG	NN	NN	NN	GC	GC	GC	GC	GC	GC	GC	CC	GC	GC	GC	GC	GG	GC	GC	GC	NN	GG	GC	GG	GC	NN	GG	GG	GG
scaffold_43484|ref0000174_175	C/T	CC	CC	CC	CC	CC	CC	CC	CC	NN	NN	CC	CC	NN	NN	CC	CC	CC	CC	CC	CC	CC	NN	CC	CC	CC	CC	CC	CC	CC	CC	CC	CC	CC	NN	CC	CC	CC	CC	CC	CC	CC	CC	CC	CC	CC	CC	CC	CC
scaffold_43484|ref0000174_1097	T/C	TT	TT	TT	TT	TT	TC	TT	TT	TT	TT	NN	TT	TC	TT	TT	TT	TT	TT	TT	TT	TT	NN	TT	TT	TC	TT	TC	TC	TC	TC	TC	TC	TT	TT	TC	TT	TC	TT	TC	TT	TT	NN	TT	TT	TT	TT	TT	TT
scaffold_43484|ref0000174_1222	C/T	NN	CT	CC	CT	CC	CT	NN	CC	CT	NN	CT	CC	CT	CC	CC	CC	NN	CT	CT	CC	CC	NN	CC	CT	NN	CT	CT	CT	CT	CT	CT	CT	CT	NN	CT	CC	CT	CT	CT	CC	CC	CT	CC	CT	CT	CC	CC	CC
scaffold_6358|ref0005529_49187	T/G	TG	NN	NN	TG	NN	NN	NN	GG	TG	NN	NN	TT	TG	NN	TG	NN	TG	TG	TG	NN	NN	NN	NN	NN	NN	TG	NN	NN	TT	TG	TG	GG	TG	TG	TG	GG	GG	TG	TT	NN	TG	NN	TG	TG	NN	NN	NN	NN
scaffold_12300|ref0031009_26824	G/A	NN	NN	GG	GA	GA	GA	NN	GA	GA	NN	GA	GA	NN	NN	NN	GA	NN	GG	GA	NN	NN	NN	NN	GA	GA	NN	GA	GA	GA	GG	GG	GA	GG	NN	GG	GG	GG	GG	GA	NN	GG	NN	GG	GG	NN	GG	GG	GA
scaffold_12300|ref0031009_26884	C/T	NN	NN	CT	CT	CT	CT	NN	CT	CT	NN	CT	CT	NN	NN	NN	CT	NN	CT	CT	NN	NN	NN	NN	CT	CT	NN	CT	CT	CT	TT	TT	CT	TT	NN	TT	TT	TT	TT	CT	NN	TT	NN	TT	TT	NN	TT	TT	CT
scaffold_7053|ref0048405_12578	C/A	CA	CA	NN	CA	AA	NN	NN	AA	CA	NN	AA	AA	NN	NN	AA	NN	NN	AA	NN	NN	NN	NN	NN	CA	NN	CA	AA	AA	AA	AA	AA	AA	CA	CA	AA	AA	AA	CA	AA	AA	AA	AA	AA	NN	CA	AA	AA	NN
scaffold_7053|ref0048405_49306	T/C	NN	NN	TT	TT	NN	NN	NN	TT	TT	NN	TC	TC	NN	TC	TC	TC	NN	TT	NN	NN	TC	NN	NN	TT	TC	NN	TC	TC	TC	TT	TC	TC	TT	NN	TT	TC	NN	TT	TC	TC	TC	TT	NN	TC	NN	TT	NN	NN
scaffold_7053|ref0048405_50361	A/C	AC	NN	NN	AA	AA	AA	NN	AA	AA	NN	AA	AA	NN	NN	AA	AA	NN	AA	AA	NN	NN	NN	NN	NN	NN	AC	AA	AA	AA	AA	AA	AA	AA	AC	AA	AA	AA	AA	AA	AA	AA	AA	AA	NN	NN	AA	AA	AA
scaffold_18033|ref0048402_1168	A/G	NN	NN	NN	AA	NN	NN	NN	AA	AA	NN	NN	AA	NN	NN	NN	NN	AA	AA	AA	NN	NN	NN	AG	NN	NN	AA	AA	AA	AA	AA	AA	AA	NN	NN	AA	NN	AA	NN	AA	AA	AA	AA	AA	AA	AA	AA	AA	AA
scaffold_18033|ref0048402_1189	C/G	NN	NN	NN	CG	GG	CG	NN	GG	CG	NN	CG	GG	CG	NN	GG	NN	NN	NN	CG	NN	NN	NN	NN	NN	CG	CG	CG	CG	CG	CG	GG	CG	CC	CG	CG	GG	GG	NN	CG	CG	GG	CG	GG	CG	CG	GG	GG	CG
scaffold_16500|ref0045637_5188	C/T	NN	NN	NN	NN	CT	CT	CT	CT	NN	NN	CT	CT	NN	NN	CC	CC	CC	CC	CT	CT	CC	CC	CT	CC	NN	CC	CT	CT	CT	CC	CC	CT	CC	NN	CC	CC	CC	CC	CT	NN	CC	CC	CC	CC	NN	CT	CC	CC
scaffold_16500|ref0045637_5200	G/A	NN	NN	NN	NN	GG	GG	GG	GG	GG	NN	GG	GG	NN	NN	GG	GG	GG	GG	GG	GG	GG	GG	GG	GG	GG	GG	GG	GG	GG	GG	GG	GG	GG	NN	GG	GG	GG	GG	GG	GG	GG	GG	GG	GG	NN	GG	GG	GG
scaffold_16500|ref0045637_5226	C/A	NN	NN	CA	CA	CA	CC	CC	CC	CA	CA	NN	CC	CA	NN	CC	CA	CC	CA	CC	CC	CC	CC	CA	CC	CC	CC	CC	CC	CC	CA	CC	CC	CC	NN	CA	CA	CA	CC	CC	CA	CC	CA	CC	CA	NN	CC	CA	AA
scaffold_16140|ref0020820_7879	T/A	TA	TA	TA	TA	TA	TA	TA	TA	TA	TA	TA	TA	TA	NN	NN	TA	NN	TA	TA	NN	NN	NN	NN	TA	NN	TA	TT	NN	TT	TA	TA	TA	TA	NN	TA	TA	TA	TA	TA	TA	TA	TA	TA	TA	TA	TA	TA	TA
scaffold_16140|ref0020820_7881	G/C	GG	GG	GG	GG	GG	GG	GG	GG	NN	NN	GC	GG	GC	NN	NN	GC	NN	GG	NN	NN	NN	NN	NN	NN	NN	GG	GG	GG	GG	GG	GG	GG	GG	NN	GG	GC	GC	GG	GC	NN	GC	GC	GG	NN	GG	GC	GC	GC
scaffold_16140|ref0020820_7900	G/A	GA	GG	GG	GG	GG	GG	GG	GG	GG	NN	GG	GG	NN	NN	NN	GG	NN	GG	GG	NN	NN	NN	NN	NN	NN	GA	NN	GG	GG	GG	GG	GG	GG	NN	GG	GG	GG	GG	GG	GG	GG	GG	GG	GG	GG	GG	GG	GG
scaffold_16140|ref0020820_7944	G/A	GA	GA	GA	GA	GA	GA	GA	GA	GA	GA	GA	GA	GA	GA	NN	GA	NN	GA	GA	NN	NN	NN	NN	GA	NN	GA	GG	NN	GG	GA	GA	GA	GA	NN	GA	GA	GA	GA	GA	GA	GA	GA	GA	GA	GA	GA	GA	GA
scaffold_8043|ref0042562_23166	T/C	TC	TC	NN	TC	TT	TT	NN	TC	TC	NN	TC	TC	NN	NN	CC	NN	NN	TC	NN	TC	NN	TC	TC	TC	NN	TC	CC	NN	CC	TC	TC	TT	TC	NN	CC	TC	TC	TC	TC	TT	CC	TT	TC	TC	TC	TC	TC	TT
scaffold_8043|ref0042562_23172	G/A	NN	NN	NN	GG	GG	GG	NN	GG	GG	NN	GG	GG	NN	NN	GG	NN	NN	GG	GG	NN	NN	NN	NN	NN	NN	GG	GG	GG	GG	GG	GG	GG	GG	NN	GG	NN	GG	GG	GG	GG	GG	GG	GG	NN	GG	GG	GG	GG
scaffold_8043|ref0042562_23724	G/A	NN	NN	NN	GG	NN	NN	NN	GG	GG	NN	NN	GG	NN	NN	NN	NN	NN	GG	GG	NN	NN	NN	NN	NN	NN	NN	NN	GG	GG	GG	GG	GG	GG	NN	GG	GG	GG	GG	GG	GG	GG	GG	GG	GA	NN	GG	NN	GG
scaffold_8043|ref0042562_23741	G/T	NN	NN	NN	GG	GT	GT	NN	GT	GG	NN	NN	GG	NN	NN	NN	GT	NN	GG	GG	NN	NN	NN	NN	NN	NN	NN	NN	GG	GG	GT	GT	GG	GG	NN	GG	GG	GG	GG	GG	TT	GG	TT	GT	GG	NN	GT	NN	GT
scaffold_8043|ref0042562_23748	T/C	NN	NN	NN	TC	TC	TC	NN	CC	TC	NN	TC	TC	NN	NN	NN	TC	NN	TC	TC	NN	NN	NN	NN	NN	NN	TC	NN	CC	CC	CC	NN	TT	TT	NN	CC	TC	TC	TT	TC	CC	CC	CC	CC	TC	TC	CC	NN	TC
scaffold_8043|ref0042562_23766	A/T	AT	NN	NN	AA	NN	NN	NN	AT	AA	NN	NN	AA	NN	AT	NN	NN	NN	AA	AT	NN	NN	NN	NN	NN	AT	AT	NN	AA	AA	AT	AT	AA	AA	NN	AT	AT	AT	AA	AA	AA	AT	AA	AT	AT	AT	AT	NN	AA
scaffold_8044|ref0042563_35895	A/T	NN	NN	NN	AT	AA	NN	NN	AA	AT	AT	NN	AA	NN	NN	AA	NN	AA	AA	AA	NN	NN	NN	NN	NN	NN	NN	AA	AA	AA	AA	NN	AA	AA	NN	AA	AA	AA	AA	AA	AA	AA	AA	AA	AA	NN	AA	AA	NN
scaffold_1990|ref0021190_33649	T/C	NN	CC	NN	TC	TC	NN	TC	TC	TC	NN	TC	TT	TC	CC	CC	TC	NN	CC	TC	NN	NN	NN	TC	NN	TC	NN	TC	TC	TC	TC	TC	TC	CC	NN	TT	TC	CC	CC	TT	TT	CC	CC	CC	TC	NN	CC	CC	CC
scaffold_1990|ref0021190_34078	T/C	NN	NN	NN	TC	NN	NN	NN	TT	TC	NN	NN	TT	NN	NN	NN	TT	NN	CC	NN	NN	NN	TC	NN	TC	NN	TC	TT	NN	TT	TT	TT	NN	TC	NN	TT	NN	TT	TC	TT	TT	TT	TT	TT	TC	CC	TT	TT	TC
scaffold_1990|ref0021190_81050	A/G	NN	NN	NN	AA	NN	NN	NN	AA	AA	NN	NN	AA	NN	NN	NN	NN	NN	AA	AA	NN	NN	NN	NN	AA	NN	NN	NN	AA	AA	AA	AA	AA	AA	NN	AA	AA	AA	AA	AA	AA	AA	AA	AA	AA	NN	AA	AA	AA
scaffold_1990|ref0021190_81203	G/A	NN	NN	NN	GG	GA	GA	NN	GG	NN	NN	GA	GA	NN	NN	NN	NN	GG	GG	GA	NN	NN	NN	NN	NN	GA	GG	NN	GA	GA	GA	GA	GA	GG	NN	GA	GG	GG	NN	GA	GA	GG	GG	GG	GA	NN	NN	NN	GG
scaffold_1990|ref0021190_83662	C/G	CG	CC	CG	CG	NN	NN	NN	GG	CG	NN	NN	GG	NN	NN	NN	NN	NN	CG	GG	NN	NN	NN	NN	CG	NN	CG	GG	GG	GG	GG	GG	GG	CG	CG	GG	GG	GG	CG	GG	GG	GG	GG	GG	CG	NN	NN	GG	CG
scaffold_1990|ref0021190_86403	C/T	NN	NN	NN	CC	CT	CT	NN	CC	CC	NN	NN	CT	NN	NN	CC	CC	NN	NN	CT	NN	NN	CC	CT	NN	NN	NN	CT	CT	CT	CT	CT	CT	CC	NN	CT	NN	CC	CC	CT	CT	CC	CC	CC	NN	NN	NN	CC	CC
scaffold_1990|ref0021190_86826	C/G	NN	NN	NN	CC	CG	CG	NN	CC	CC	NN	CG	CG	NN	NN	NN	CC	NN	CC	CG	NN	NN	CG	NN	CC	NN	CC	CG	CG	CG	CG	CG	CG	CC	NN	CG	CC	CC	CC	CG	CG	NN	CC	CC	NN	CC	CC	CC	NN
scaffold_1993|ref0021191_92355	C/G	NN	NN	NN	CG	NN	CG	NN	CG	CG	NN	CG	GG	NN	NN	NN	CG	CG	GG	CG	NN	CG	NN	NN	NN	NN	NN	CG	CG	CG	CG	CG	CG	NN	NN	CG	CG	CG	GG	GG	NN	CG	NN	CG	CG	NN	NN	NN	CG
scaffold_1993|ref0021191_92357	T/C	NN	TC	NN	TC	NN	TC	NN	TT	TT	NN	NN	TC	NN	NN	TC	NN	TC	NN	TC	NN	NN	NN	NN	NN	NN	NN	NN	TT	NN	TT	TC	TT	NN	NN	TT	TT	TC	TC	TC	NN	TC	NN	TT	TC	NN	NN	NN	NN
scaffold_1993|ref0021191_93208	T/C	NN	CC	NN	TC	NN	TC	NN	TC	CC	NN	TC	CC	NN	TC	TC	TC	TC	CC	NN	NN	TC	NN	NN	NN	TC	NN	TC	TC	TC	TC	TC	TC	NN	NN	TC	TC	TC	CC	CC	NN	TC	TC	TC	TC	CC	TT	TC	TC
scaffold_1992|ref0021192_59667	A/G	NN	NN	GG	GG	AG	AG	NN	AG	GG	NN	AG	AG	AG	AG	AG	AG	AG	GG	GG	AG	AG	NN	AG	NN	NN	NN	AG	AG	AG	AG	GG	GG	GG	NN	GG	AG	AA	GG	AG	AG	AG	AG	AG	NN	NN	GG	AG	AG
scaffold_1992|ref0021192_59684	G/A	GA	NN	GG	GA	GG	GG	NN	GG	NN	NN	NN	GG	NN	NN	NN	GG	NN	GG	GG	NN	NN	GA	NN	GA	NN	GA	NN	GG	GG	GG	GG	GG	GG	GA	GG	GG	GG	GG	GA	GA	GG	NN	GG	GA	NN	GA	GA	GG
scaffold_1992|ref0021192_59717	T/C	TC	NN	CC	TC	TC	TC	NN	TC	NN	NN	TC	TC	TC	TC	TC	TC	NN	CC	CC	NN	TC	TC	TC	TC	TC	TC	TC	TC	TC	NN	CC	CC	CC	TC	CC	TC	TT	NN	TT	TT	TC	TC	TC	TC	NN	TC	TT	TC
scaffold_1992|ref0021192_69866	C/T	NN	NN	NN	NN	NN	NN	NN	CC	CC	NN	NN	CC	NN	NN	NN	NN	NN	CC	NN	NN	NN	NN	NN	NN	NN	NN	NN	CC	CC	CC	CC	CC	CC	NN	CC	CC	CC	CC	CC	CC	CC	CC	CC	NN	NN	NN	CC	NN
scaffold_1992|ref0021192_69890	C/A	NN	NN	NN	NN	NN	NN	NN	CC	CA	NN	NN	CC	NN	NN	NN	NN	NN	AA	NN	NN	NN	NN	NN	CA	NN	NN	NN	CC	CC	CC	CC	CC	CA	NN	CC	CC	CC	CA	CA	CA	CC	CC	CC	CA	NN	CA	CA	NN
scaffold_1992|ref0021192_69894	A/G	NN	NN	NN	NN	NN	NN	NN	AA	AA	NN	NN	AA	NN	NN	NN	NN	NN	AA	NN	NN	NN	NN	NN	NN	NN	NN	NN	AA	AA	AA	AA	AA	AA	NN	AA	AA	AA	AA	AA	AA	AA	AA	AA	NN	NN	NN	AA	NN
scaffold_1992|ref0021192_69897	T/G	NN	NN	NN	NN	NN	NN	NN	TT	TT	NN	NN	TT	NN	NN	NN	NN	NN	TT	NN	NN	NN	NN	NN	NN	NN	NN	NN	TT	TT	TT	TT	TT	TT	NN	TT	TT	TT	TT	TT	TT	TT	TT	TT	NN	NN	NN	TT	NN
scaffold_1992|ref0021192_71364	T/G	NN	NN	NN	TT	TT	TT	NN	TT	TG	NN	NN	TT	NN	TT	NN	TT	NN	NN	TT	NN	NN	NN	NN	TG	NN	GG	NN	TT	TT	TT	TT	TT	TG	NN	TT	TT	TT	TG	TG	TG	TT	NN	TT	TG	NN	TG	TG	TT
scaffold_1995|ref0021193_84588	A/G	NN	NN	NN	AA	NN	NN	NN	NN	NN	NN	NN	NN	NN	NN	NN	NN	NN	AA	NN	NN	NN	NN	NN	NN	NN	NN	NN	GG	GG	GG	AG	GG	AA	NN	GG	GG	NN	NN	NN	NN	AG	AA	GG	AG	NN	NN	AA	AA
scaffold_1995|ref0021193_105298	G/C	NN	NN	NN	GG	NN	NN	NN	GG	GG	NN	NN	GG	NN	NN	NN	NN	NN	NN	NN	NN	NN	NN	NN	NN	NN	GG	NN	GG	GG	GG	GG	GG	GG	NN	GG	GG	GG	GG	GG	NN	GG	GG	GG	NN	NN	GG	NN	GG
scaffold_1995|ref0021193_105325	C/G	NN	NN	NN	CC	NN	NN	NN	CC	CC	NN	NN	CC	NN	NN	NN	NN	NN	CC	NN	NN	NN	NN	NN	NN	NN	CC	CC	CC	CC	CC	CC	CC	CC	NN	CC	NN	NN	CC	NN	NN	CC	NN	CC	NN	NN	CC	NN	CC
scaffold_1997|ref0021195_11770	C/T	NN	NN	CT	CT	NN	NN	NN	CC	CT	NN	NN	CC	NN	NN	NN	NN	NN	NN	CC	CC	NN	NN	NN	CC	NN	CC	CC	CC	CC	CC	CC	CC	CC	NN	CC	CC	CC	CC	CC	CC	CC	CC	CC	CT	NN	NN	CC	CC
scaffold_1997|ref0021195_76622	G/A	NN	NN	NN	GA	GA	GA	NN	GA	GA	NN	GA	GA	NN	NN	NN	GA	NN	GA	GA	NN	NN	GA	GA	NN	NN	NN	GA	GA	GA	AA	AA	GA	NN	NN	AA	NN	NN	NN	GA	GG	NN	GG	AA	NN	GA	GA	GA	NN
scaffold_1997|ref0021195_76639	T/G	NN	NN	NN	TT	TT	NN	NN	TT	TT	NN	TT	TT	NN	NN	NN	NN	NN	TT	NN	NN	NN	TT	NN	NN	NN	NN	TT	TT	TT	TT	TT	TT	NN	NN	TT	NN	NN	NN	TT	TT	TT	TT	TT	TT	NN	NN	TT	NN
scaffold_1997|ref0021195_82483	C/T	NN	NN	CT	CT	NN	CT	CC	CC	CC	NN	NN	CC	NN	NN	CC	NN	NN	CT	CT	NN	CT	CT	NN	CT	NN	CC	CT	CT	CT	CT	CC	CC	CT	NN	CC	CT	CC	CT	CT	CC	CT	CC	CT	CT	NN	NN	CT	NN
scaffold_7060|ref0037678_36078	A/G	NN	NN	AG	AG	AA	AA	NN	AA	AA	NN	AA	AA	AA	NN	NN	AA	AA	AG	AA	NN	NN	AA	NN	AA	NN	AA	AA	AA	AA	AA	AA	AA	AA	NN	AA	AA	AA	AA	AA	NN	AA	AA	AA	AG	NN	AA	AA	AA
scaffold_7060|ref0037678_36109	A/T	NN	NN	NN	AA	AA	AA	NN	AA	NN	AT	AA	AA	AA	NN	NN	AA	AA	AA	AA	NN	NN	AA	NN	AA	NN	AT	AA	AA	AA	AA	AA	AA	AA	AT	AA	AA	AA	AA	AA	NN	AA	AA	AA	AA	NN	AA	AA	AA
scaffold_7060|ref0037678_36113	C/T	NN	NN	NN	CC	CC	CC	NN	CC	CC	NN	CC	CC	CC	NN	NN	CC	CC	CC	CC	NN	NN	CC	NN	CC	NN	CC	CC	CC	CC	CC	CC	CC	CC	CC	CC	CC	CC	CC	CC	NN	CC	CC	CC	CC	NN	CC	CC	CC
scaffold_7060|ref0037678_36140	C/T	NN	NN	NN	CC	CC	CC	NN	CC	CC	NN	CC	CC	CC	NN	NN	CC	CC	CC	CC	NN	NN	CC	NN	CC	NN	CC	CC	CC	CC	CC	CC	CC	CC	NN	CC	CC	CC	CC	CC	NN	CC	CC	CC	CC	NN	CC	CC	CC
scaffold_7060|ref0037678_36294	G/A	NN	NN	NN	GG	NN	NN	NN	GG	GG	NN	NN	GG	NN	NN	NN	NN	NN	NN	GG	NN	NN	NN	NN	NN	NN	NN	NN	GG	GG	GG	GG	GG	GG	NN	GG	GG	GG	GG	GG	GG	GG	GG	GG	GG	GG	GG	GG	GG
scaffold_7060|ref0037678_36739	G/A	NN	NN	NN	GA	GG	NN	NN	GG	GG	NN	GG	GG	GG	GG	NN	NN	GG	GG	GG	NN	NN	NN	NN	GG	NN	GG	GG	GG	GG	GG	GG	GG	GG	GG	GG	NN	GG	GG	GG	GG	GG	GG	GG	GG	GG	GG	GG	GG
scaffold_7060|ref0037678_42834	T/C	TC	TC	NN	TC	TT	NN	NN	TT	TC	NN	NN	TT	NN	NN	TT	NN	TT	TC	TT	NN	NN	NN	NN	TT	NN	TC	TT	TT	TT	TT	TT	TT	TT	NN	TT	TT	TT	TT	TT	TT	TT	TT	TT	TC	TC	TT	TT	TC
scaffold_7060|ref0037678_42847	T/G	TG	TG	TG	TG	TT	NN	NN	TT	TG	NN	NN	TT	NN	NN	TT	NN	TT	NN	TT	NN	NN	NN	NN	TT	NN	TG	TT	TT	TT	TT	TT	TT	TT	NN	TT	TT	TT	TT	TT	TT	TT	TT	TT	TG	TG	TT	TT	TG
scaffold_7060|ref0037678_42855	G/A	NN	NN	NN	AA	AA	NN	NN	AA	AA	NN	NN	AA	NN	NN	AA	NN	AA	AA	AA	NN	NN	NN	NN	AA	NN	AA	AA	AA	AA	AA	AA	AA	AA	NN	AA	AA	AA	AA	AA	AA	AA	AA	AA	AA	NN	AA	AA	AA
scaffold_7060|ref0037678_42872	C/T	NN	NN	NN	NN	CC	NN	NN	CC	CC	NN	NN	CC	NN	NN	CC	NN	CC	CC	CC	NN	NN	NN	NN	CC	NN	CC	CC	CC	CC	CC	CC	CC	CC	NN	CC	CC	CC	CC	CC	CC	CC	CC	CC	CC	NN	CC	CC	CC
scaffold_38814|ref0011649_1429	A/G	AA	AA	NN	AA	AA	AA	AA	AA	AA	NN	AA	AA	AA	AA	AA	AA	AA	AA	AA	AA	AA	AA	AA	AA	AA	AA	AA	AA	AA	AA	AA	AA	AA	NN	AA	AA	AA	AA	AA	AA	AA	AA	AA	AA	AA	AA	AA	AA
scaffold_38814|ref0011649_1432	G/T	GT	GT	NN	GG	GT	GG	GG	GG	GG	NN	GT	GT	GT	NN	GG	GG	GG	GG	GG	NN	GG	NN	GG	GT	GT	GT	GG	GG	NN	GG	GG	GT	GT	NN	GG	GG	GG	GT	GG	GT	GT	NN	NN	GG	GT	GG	NN	NN
scaffold_38814|ref0011649_1437	C/T	CC	CC	NN	CC	CC	CC	CC	CC	CC	NN	CC	CC	CC	CC	CC	CC	CC	CC	CC	CC	CC	CC	CC	CC	CC	CC	CC	CC	CC	CC	CC	CC	CC	NN	CC	CC	CC	CC	CC	CC	CC	CC	CC	CC	CC	CC	CC	CC
scaffold_38814|ref0011649_1444	C/A	CC	CC	NN	CC	CC	NN	CC	CA	CC	NN	CC	CA	CC	CC	CC	NN	CC	CC	CC	CC	CC	CC	CC	CC	CC	CC	CA	CC	CC	CC	CC	NN	CC	NN	CC	CC	CC	CC	CA	CA	CC	NN	CC	CC	CC	CC	CC	CA
scaffold_6795|ref0008465_19771	A/G	NN	NN	NN	AG	NN	NN	NN	AG	AG	NN	NN	AG	NN	NN	NN	NN	NN	AA	AG	NN	NN	NN	NN	NN	NN	NN	NN	NN	GG	AG	AG	GG	GG	NN	GG	GG	GG	GG	AG	AG	AG	AG	AG	AG	AG	AG	AG	GG
scaffold_6793|ref0008467_18275	G/T	NN	NN	NN	GT	NN	NN	NN	GG	GT	NN	NN	GG	NN	NN	GG	NN	NN	GT	NN	NN	NN	NN	NN	NN	NN	TT	GG	GG	GG	GG	GT	GG	GG	NN	GG	GG	NN	GG	GG	GG	GG	GG	GG	GT	NN	GG	GG	GT
scaffold_6793|ref0008467_18279	A/G	NN	NN	NN	AA	NN	NN	NN	AA	AA	NN	NN	AA	NN	NN	AA	NN	NN	AA	AA	NN	NN	NN	NN	NN	NN	AA	AA	AA	AA	AA	AA	AA	AA	NN	AA	AA	NN	AA	AA	AA	AA	AA	AA	AG	NN	AA	AA	AA
scaffold_6793|ref0008467_18286	G/A	NN	NN	NN	GG	NN	NN	NN	GG	GG	NN	NN	GG	NN	NN	GG	NN	NN	GG	GG	NN	NN	NN	NN	NN	NN	GG	GG	GG	GG	GG	GG	GG	GG	NN	GG	GG	NN	GG	GG	GG	GG	GG	GG	GA	NN	GG	GG	GG
scaffold_6793|ref0008467_18297	T/C	NN	NN	NN	TT	NN	NN	NN	TT	TT	NN	NN	TT	NN	NN	TT	NN	NN	TT	TT	NN	NN	NN	NN	NN	NN	TT	TT	TT	TT	TT	TT	TT	TT	NN	TT	TT	TT	TT	TT	TT	TT	TT	TT	TC	NN	TT	TT	TT
scaffold_6793|ref0008467_18347	C/G	NN	NN	NN	CC	NN	CC	CG	CC	CC	NN	NN	CG	CG	NN	NN	NN	NN	NN	NN	NN	NN	NN	CG	NN	NN	CC	CC	CC	CC	CC	CC	CC	CC	NN	CC	CG	CG	CC	CG	CC	CC	CG	CC	CG	NN	CG	CC	CC
scaffold_6797|ref0008463_44486	G/A	NN	NN	NN	GG	NN	GG	NN	GG	GA	NN	NN	GG	NN	NN	GG	NN	GG	GG	GG	GG	NN	NN	NN	NN	NN	GA	GG	GG	GG	GG	GG	GG	NN	NN	GG	GG	GG	GG	GG	NN	GG	GG	GG	GG	GG	NN	GG	GG
scaffold_3295|ref0040847_86564	T/A	TA	NN	NN	TA	TA	TA	TA	AA	TA	NN	TA	TT	NN	NN	TA	TA	TA	NN	TA	NN	TA	NN	NN	NN	NN	TA	TA	TA	TA	TA	TA	TT	TT	NN	TA	TA	NN	NN	TT	TA	TA	TA	TA	TA	NN	TA	TA	AA
scaffold_3295|ref0040847_86602	G/C	NN	NN	NN	GC	GC	GC	GC	CC	GC	NN	GC	GG	NN	NN	GC	GC	GC	NN	GC	NN	GC	NN	NN	NN	NN	GC	GC	GC	GC	GC	GC	GG	GG	GC	GC	GC	GG	NN	GG	GC	GC	GC	GC	GC	CC	GC	GC	CC
scaffold_3291|ref0040843_75760	C/A	NN	NN	NN	NN	CA	CA	NN	CA	NN	NN	NN	AA	NN	NN	NN	CA	NN	CA	CA	NN	NN	NN	NN	NN	CA	NN	CA	CA	NN	CA	CA	CA	CC	NN	CA	CA	NN	NN	AA	CA	CA	CA	CC	NN	CA	NN	CA	NN
scaffold_3290|ref0040842_14594	T/A	NN	TA	NN	TA	NN	NN	NN	TA	NN	NN	TA	TT	NN	TA	TA	NN	TA	TA	TA	NN	NN	NN	NN	NN	NN	TT	TT	TT	TT	TA	TT	TT	TT	NN	AA	TT	TT	TT	TT	NN	TT	NN	NN	NN	TA	NN	NN	TA
scaffold_3290|ref0040842_25519	T/G	NN	NN	NN	TG	GG	NN	NN	GG	NN	NN	NN	TT	NN	NN	TG	TG	TG	GG	TG	TG	TG	TG	NN	TG	NN	GG	TG	TG	TG	GG	TG	TG	TG	NN	GG	TG	TT	TG	TT	TG	TG	GG	GG	TG	GG	GG	GG	GG
scaffold_6100|ref0010518_49285	C/T	CT	CT	CT	CT	CT	CT	NN	CT	CC	CT	CT	CT	CT	CC	NN	CT	CC	NN	CT	NN	CT	CT	CT	NN	CC	CT	CT	CT	NN	CT	CT	CT	CT	CC	CT	CT	CT	CT	CT	CT	CT	NN	CT	CT	CT	CT	NN	CT
scaffold_6100|ref0010518_56609	A/G	NN	NN	NN	AA	AG	NN	NN	AG	NN	NN	AG	AG	NN	AG	AG	NN	AG	AA	AG	NN	AG	NN	AG	AG	AG	NN	AG	AG	AG	AG	AG	GG	AG	NN	AG	AG	AA	AG	AG	NN	AG	GG	GG	AG	AG	GG	AG	GG
scaffold_6100|ref0010518_56628	T/C	NN	NN	NN	TT	NN	NN	NN	TT	NN	NN	NN	TT	NN	NN	NN	TC	NN	TT	TC	TC	NN	NN	TC	TT	NN	NN	TT	TT	TT	TT	TC	TT	TC	NN	TT	TT	TT	TC	TT	TT	TT	TC	TT	NN	TC	TT	TT	TT
scaffold_3746|ref0006199_40914	A/G	AA	NN	NN	AG	GG	NN	NN	GG	NN	NN	NN	GG	NN	NN	NN	GG	NN	GG	NN	GG	NN	NN	NN	NN	NN	NN	NN	GG	GG	GG	GG	NN	NN	NN	GG	GG	NN	AG	GG	GG	GG	GG	GG	AG	AA	GG	GG	GG
scaffold_36610|ref0033649_63	T/A	NN	TA	TA	TA	TT	TT	TT	TA	TA	TT	TA	TA	TA	TA	TA	TT	NN	TT	TT	NN	TT	TT	TT	TT	TT	TA	TT	NN	TT	TT	TT	TT	NN	TA	TT	TT	TT	TA	NN	TT	TT	TT	TA	TT	TA	TT	TT	TA
scaffold_36610|ref0033649_72	A/G	AG	AG	AG	AG	AG	AG	AG	AG	AG	AG	AG	AG	AG	AG	AG	AG	AG	AG	AG	AG	AG	AG	AG	AG	AG	AG	AG	AG	AG	AG	AG	AG	AG	AG	AG	AG	AG	AG	AG	AG	AG	AG	AG	AG	AG	AG	AG	AG
scaffold_36610|ref0033649_105	G/A	GG	GA	GG	NN	GA	GA	NN	NN	GG	GA	GA	GA	GA	GA	GA	GA	GA	GG	GA	GA	GA	GG	GA	GG	GA	GG	GG	GG	GG	GG	NN	GG	GG	GA	GG	GA	GG	GG	GA	GG	GG	GG	GG	GG	GG	GG	GG	GG
scaffold_36610|ref0033649_114	T/C	TC	TC	TC	TC	TC	TC	TC	TC	TC	TC	TC	TC	TC	TC	TC	TC	TC	TC	TC	TC	TC	TC	TC	TC	TC	TC	TC	TC	TC	TC	TC	TC	TC	TC	TC	TC	TC	TC	TC	TC	TC	TC	TC	TC	TC	TC	TC	TC
scaffold_30062|ref0034149_2468	C/A	CC	CC	CC	NN	CA	CC	NN	CC	CC	NN	CA	CA	CC	CC	CC	CA	CA	CC	NN	CA	CA	NN	NN	CA	NN	CC	NN	CA	CA	CA	CA	CC	CA	CC	CA	CA	CA	CA	CA	CC	CA	CC	CA	NN	CC	CC	CC	CC
scaffold_30062|ref0034149_2500	C/T	CC	NN	CT	CC	NN	CC	CC	CC	CT	NN	CT	CC	CT	CC	CC	CC	CC	CT	CC	CT	CC	NN	NN	CC	NN	CC	NN	CC	CC	NN	CC	CC	CC	CC	CT	CT	CC	CC	CC	CT	CT	CC	CT	CT	CT	CT	CC	CC
scaffold_30062|ref0034149_2501	C/T	TT	TT	TT	NN	NN	NN	CT	CT	CT	NN	NN	CT	NN	CT	CT	CT	CT	TT	CT	NN	NN	CT	CT	NN	NN	TT	NN	CT	CT	CT	CT	CT	CT	TT	CT	NN	CT	CT	CT	CT	TT	CT	CT	CT	TT	TT	NN	TT
scaffold_15189|ref0039311_227	G/T	GT	GT	GT	GT	GT	GT	NN	GT	GT	NN	GT	GT	GT	NN	NN	GT	GT	GT	GT	NN	NN	NN	GT	NN	GT	GT	GT	GT	GT	GT	GT	GT	GT	GT	GT	NN	NN	GT	GT	GT	GT	GT	GG	GT	GT	GT	GT	GT
scaffold_18287|ref0002328_1871	C/T	NN	NN	NN	CC	CC	NN	NN	CC	CC	NN	CC	CC	NN	NN	NN	CC	NN	NN	NN	NN	NN	NN	NN	NN	NN	NN	NN	CC	CC	CC	CC	CC	CC	NN	CC	CC	CC	CC	CC	CC	CC	CC	NN	CC	CC	CC	CC	CC
scaffold_18287|ref0002328_1993	C/A	NN	NN	NN	CC	NN	NN	NN	CC	CC	NN	CA	CA	CA	NN	NN	CA	NN	NN	NN	NN	NN	NN	NN	NN	NN	CC	NN	CC	CC	NN	CC	CC	CC	NN	CA	CA	CC	CC	CA	CA	CC	NN	CC	CA	NN	NN	NN	NN
scaffold_18284|ref0002329_4385	G/T	NN	NN	NN	GG	NN	NN	NN	GG	GG	NN	GG	GG	NN	NN	GG	NN	NN	GG	NN	NN	NN	NN	NN	NN	NN	NN	NN	GG	GG	GG	GG	GG	GG	NN	NN	GG	GG	GG	GG	GG	GG	GG	GG	GG	GT	GG	NN	GG
scaffold_7477|ref0003051_19402	A/T	AA	AT	AA	AA	AA	AA	AA	AA	AA	NN	AA	AA	AA	AA	AA	AA	AA	AA	AA	AA	AA	NN	AA	AA	AA	AA	AA	AA	AA	AA	AA	AA	AA	AA	AA	AA	AA	NN	AA	AA	AA	AA	AA	AT	AA	AA	NN	AA
scaffold_7477|ref0003051_19432	A/G	AA	AA	AA	AG	NN	AA	NN	AA	AA	NN	AA	AA	AA	AA	AA	AA	AA	AA	AA	NN	AA	AA	AA	NN	AA	AA	AA	AA	AA	NN	NN	AA	AA	AA	NN	AA	AA	AA	AA	AA	AA	AA	AA	NN	AA	AA	AG	AA
scaffold_7477|ref0003051_19441	C/T	CT	CC	CC	CC	CC	CC	NN	CC	CC	NN	CC	CC	CC	CT	NN	CC	CC	CC	CC	NN	CC	CC	CC	CC	NN	CC	CC	CC	CC	CC	CC	CC	CC	CC	CC	CC	CC	CC	CC	CC	CC	CC	CC	NN	CC	CC	NN	CC
scaffold_7477|ref0003051_19444	C/T	CC	CC	CC	CC	CC	NN	CC	NN	CC	CT	NN	CT	CC	NN	NN	CT	NN	CC	CC	CT	CT	NN	CC	NN	CT	CT	CC	CC	CC	CC	CT	CT	CC	NN	CC	CT	CT	CC	CC	NN	CC	CC	CT	CC	CC	CC	NN	CC
scaffold_7477|ref0003051_19470	G/A	GA	NN	NN	GA	GA	GA	GA	GA	GA	NN	GA	GA	GA	GA	GA	GA	GG	GA	GA	NN	GA	NN	GA	NN	GG	GA	NN	GA	GA	GA	GA	GA	GA	GA	GA	GA	GA	GA	GA	GA	GA	GA	GA	GA	GA	GA	GA	GA
scaffold_7477|ref0003051_33846	C/T	CT	CT	NN	CC	CC	NN	NN	CC	CT	NN	NN	CC	NN	NN	NN	NN	NN	NN	CC	NN	NN	CT	NN	CT	NN	CT	CC	CC	CC	CC	CC	CC	CC	NN	CC	CC	CC	CC	NN	CC	CC	CC	CC	CC	CT	CC	NN	CC
scaffold_7476|ref0003050_28267	G/T	NN	NN	NN	GG	NN	NN	NN	GG	GG	NN	GG	GG	NN	NN	NN	NN	NN	GG	NN	NN	NN	NN	NN	NN	NN	GG	GG	GG	GG	GG	GG	GG	GG	NN	GG	GG	GG	GG	GG	NN	GG	NN	GG	GG	GT	GG	GG	GG
scaffold_7476|ref0003050_31080	G/T	NN	NN	NN	NN	NN	NN	NN	GT	GT	NN	NN	GG	NN	NN	NN	NN	NN	GG	NN	GG	NN	GT	NN	NN	NN	NN	NN	GG	GG	GG	GG	GG	GT	NN	GG	GG	GG	GT	GT	GT	GG	GT	GG	GT	NN	GT	GT	GG
scaffold_7476|ref0003050_31115	C/G	NN	NN	NN	CG	NN	CG	NN	CC	CG	NN	NN	CG	NN	NN	NN	NN	NN	CC	NN	CC	NN	NN	NN	NN	NN	NN	CC	NN	CC	NN	CC	CG	CG	NN	CG	CC	CC	CG	CC	CC	CC	CC	CC	CG	NN	CG	CC	CC
scaffold_7476|ref0003050_31129	G/T	NN	NN	NN	GT	NN	NN	NN	GT	GT	NN	NN	GG	NN	NN	NN	NN	NN	NN	NN	GG	NN	GT	NN	GT	NN	NN	NN	GG	GG	GG	GG	GG	GT	NN	GG	GG	GG	NN	GT	GT	GG	GT	GG	GT	NN	GT	GT	GG
scaffold_7476|ref0003050_31140	C/G	CG	NN	NN	NN	NN	NN	NN	CC	NN	NN	NN	CC	NN	NN	NN	NN	NN	GG	NN	CC	NN	NN	NN	NN	NN	CG	CC	CC	CC	CC	CC	CC	CC	NN	CC	CC	CC	CC	CC	CC	CC	CC	CC	CC	NN	NN	CC	CG
scaffold_7476|ref0003050_40741	C/A	NN	NN	NN	CC	NN	NN	NN	CC	CA	NN	NN	CC	NN	NN	NN	NN	NN	CC	CC	NN	NN	NN	NN	NN	NN	CC	CC	CC	CC	CC	CC	CC	CC	CC	CC	CC	NN	CC	CC	CC	CC	CC	CC	CA	CA	NN	CC	CC
scaffold_7476|ref0003050_40755	C/T	CT	NN	NN	CT	NN	CC	NN	CC	CC	NN	NN	CC	NN	NN	NN	NN	NN	CC	CT	NN	NN	NN	NN	NN	NN	CT	NN	CC	CC	CC	CT	CC	CC	CT	CC	CC	NN	CC	CC	CC	CC	CC	CC	CT	NN	CC	CC	CC
scaffold_7476|ref0003050_40762	C/T	NN	NN	CT	CT	NN	NN	NN	CT	CT	NN	NN	TT	NN	NN	NN	NN	NN	CC	CT	NN	NN	CT	NN	NN	NN	CC	NN	TT	TT	TT	CT	TT	CT	CC	TT	TT	NN	CT	CT	CT	TT	CT	TT	CT	NN	CT	CT	CT
scaffold_7476|ref0003050_42497	G/A	NN	NN	GA	GA	NN	NN	NN	GA	NN	NN	NN	GG	NN	NN	NN	NN	NN	AA	NN	NN	NN	NN	NN	NN	NN	AA	NN	GG	GG	GG	GA	GG	GA	NN	GG	NN	GG	GA	GA	GA	GG	GA	GG	GA	NN	GA	GA	GA
scaffold_7476|ref0003050_42508	C/T	NN	CC	NN	CC	NN	NN	NN	CC	CC	NN	NN	CC	NN	NN	NN	NN	NN	CC	NN	NN	NN	NN	NN	NN	NN	CC	NN	CC	CC	CC	CC	CC	CC	CC	CC	NN	CC	NN	CC	NN	CC	CC	CC	CC	CC	NN	CC	CC
scaffold_7476|ref0003050_42515	C/A	NN	CC	NN	CC	NN	NN	NN	CA	CC	NN	NN	CC	NN	NN	NN	NN	NN	CC	NN	NN	NN	NN	NN	CA	NN	CC	NN	CC	CC	CC	CC	CC	CA	CC	CC	NN	CC	CA	CA	CA	CC	CA	CC	CA	CC	CA	CA	CC
scaffold_7476|ref0003050_42523	G/C	NN	GC	NN	GG	NN	NN	NN	GG	GC	NN	NN	GG	NN	NN	NN	GG	NN	GG	NN	NN	NN	NN	NN	NN	NN	GG	NN	GG	GG	GG	GG	GG	GG	GG	GG	NN	GG	GG	GG	GG	GG	GG	GG	GC	GC	NN	GG	GG
scaffold_25976|ref0003054_2368	A/G	AG	NN	NN	AG	GG	NN	NN	GG	AG	NN	NN	GG	NN	NN	NN	NN	NN	NN	NN	NN	NN	AG	NN	AG	NN	AG	NN	GG	GG	AG	GG	GG	GG	NN	NN	AG	GG	NN	GG	AG	AG	NN	AG	AG	NN	AG	GG	GG
scaffold_25970|ref0003056_1707	A/G	AG	AG	NN	GG	NN	GG	NN	GG	NN	NN	NN	GG	GG	NN	GG	GG	NN	NN	NN	NN	NN	GG	NN	AG	NN	AG	GG	GG	GG	GG	GG	GG	GG	AG	GG	GG	GG	GG	GG	GG	GG	GG	GG	AG	AG	GG	NN	NN
scaffold_25970|ref0003056_1716	A/G	AG	AG	NN	GG	NN	GG	NN	GG	NN	NN	NN	GG	GG	NN	GG	GG	NN	GG	NN	NN	NN	GG	NN	AG	NN	AG	GG	GG	GG	GG	GG	GG	GG	AG	GG	GG	GG	GG	GG	GG	GG	GG	GG	AG	AG	GG	NN	NN
scaffold_25970|ref0003056_1733	G/A	NN	GG	GA	GG	NN	GA	GA	GA	NN	NN	NN	NN	GG	NN	GG	GG	NN	GG	NN	NN	NN	GG	NN	GG	NN	GG	GA	GA	NN	GG	GA	GG	GA	NN	NN	GG	GG	GA	GG	GA	GG	GA	GG	GA	GG	GG	NN	NN
scaffold_25970|ref0003056_1739	C/A	CA	CA	NN	CC	NN	CC	NN	CC	NN	NN	NN	CC	CC	NN	CC	CC	NN	CC	NN	NN	NN	CC	NN	CC	NN	CA	CC	CC	CC	CC	CC	CC	CC	NN	CC	CC	CC	CC	CC	CC	CC	CC	CC	NN	CA	CC	NN	NN
scaffold_25970|ref0003056_1750	C/G	NN	CC	NN	CC	NN	CG	CG	CG	CC	NN	CG	CG	CC	CG	CG	CG	NN	CC	CG	NN	NN	CC	NN	CC	NN	CC	CG	CG	CG	CG	CG	CG	CG	NN	CG	CG	CG	CG	NN	CG	CG	CG	CG	CG	CC	CG	CG	NN
scaffold_25970|ref0003056_1752	T/A	TA	TA	NN	TT	NN	TT	NN	TT	TT	NN	NN	TT	TT	NN	TT	TT	NN	TT	NN	NN	NN	TT	NN	TT	NN	TA	TT	TT	TT	TT	TT	TT	TT	NN	TT	TT	TT	TT	TT	TT	TT	TT	TT	NN	TA	TT	TT	NN
scaffold_25970|ref0003056_1753	C/T	CT	CT	NN	CC	NN	CC	NN	CC	CC	NN	NN	CC	CC	NN	CC	CC	NN	CC	NN	NN	NN	CC	NN	CC	NN	CT	CC	CC	CC	CC	CC	CC	CC	NN	CC	CC	CC	CC	CC	CC	CC	CC	CC	NN	CT	CC	CC	NN
scaffold_2093|ref0032591_30069	T/C	TT	TT	TT	TT	TT	TT	TT	TT	TT	TT	TT	TT	TT	TT	TT	TT	TT	TC	TT	TT	TT	TT	TT	TT	TT	TT	TT	TT	TT	TT	TT	TT	TC	TT	TT	TT	TT	TC	TT	TT	TT	TT	TT	TT	TT	TT	TT	TT
scaffold_2093|ref0032591_30074	C/T	CC	CC	CC	CC	CC	CC	CC	CC	CC	CC	CC	CC	CC	CC	CC	CC	CC	CT	CC	CC	CC	CC	CC	CC	CC	CC	CC	CC	CC	CC	CC	CC	CC	CC	CC	CC	CC	CC	CC	CC	CC	CC	CC	CC	CC	CC	CC	CC
scaffold_2093|ref0032591_30106	C/G	CG	CG	CG	CG	CG	CG	CG	CG	CG	CG	CG	CG	CG	CG	CG	CG	CG	CG	CG	CG	CG	CG	CG	CG	CG	CG	CG	CG	CG	CG	CG	CG	CG	CG	CG	CG	CG	CG	CG	CG	CG	CG	CG	CG	CG	CG	CG	CG
scaffold_2093|ref0032591_30107	T/C	TC	TC	TC	TC	TC	TC	TC	TC	TC	TC	TC	TC	TC	TC	TC	TC	TC	TC	TC	TC	TC	TC	TC	TC	TC	TC	TC	TC	TC	TC	TC	TC	TC	TC	TC	TC	TC	TC	TC	TC	TC	TC	TC	TC	TC	TC	TC	TC
scaffold_2093|ref0032591_30108	G/T	GT	GT	GT	GT	GT	GT	GT	GT	GT	GT	GT	GT	GT	GT	GT	GT	GT	GT	GT	GT	GT	GT	GT	GT	GT	GT	GT	GT	GT	GT	GT	GT	GT	GT	GT	GT	GT	GT	GT	GT	GT	GT	GT	GT	GT	GT	GT	GT
scaffold_2093|ref0032591_30182	T/G	TT	TT	TT	TT	TT	TG	TT	TT	TT	TT	NN	TG	TT	TG	TT	TT	TT	TT	TT	TG	NN	TT	TT	TT	TT	TT	TG	TT	TG	TT	TT	TT	NN	TT	NN	TT	TT	TT	TG	TT	NN	TT	TG	TT	TT	TT	NN	TG
scaffold_2093|ref0032591_30183	T/C	TT	TT	NN	TT	TC	TT	TT	TT	TC	NN	TT	TC	TT	TT	TT	NN	NN	TT	TT	TT	TC	NN	TT	NN	NN	TT	NN	TT	NN	TC	TC	TT	NN	TT	NN	NN	TT	TT	NN	TT	TT	NN	TT	NN	TT	TT	TT	TC
scaffold_2093|ref0032591_30266	G/A	GG	GG	GG	GA	GG	GG	GG	GG	GA	GG	NN	GG	GG	NN	GG	GG	GG	NN	GG	GG	GG	GG	GG	GG	GA	GA	GG	GG	GG	GG	GG	GG	GG	NN	GA	GG	GG	GG	NN	GG	GG	GG	GG	GG	GG	GG	GG	GG
scaffold_2092|ref0032592_51251	G/A	NN	GA	NN	NN	NN	GA	NN	GA	GG	NN	NN	GA	NN	GA	GA	GA	GA	GG	GA	GA	GA	NN	GA	GG	GA	NN	GA	GA	GA	GA	GA	GG	GG	NN	GG	GA	AA	GG	GA	GA	GA	GA	GA	GA	GA	GG	GA	GA
scaffold_2092|ref0032592_51284	G/A	NN	NN	NN	NN	NN	GA	NN	GA	GG	NN	NN	GA	NN	GA	GA	GA	GA	GG	GA	GA	GA	NN	GA	GG	GA	NN	GA	GA	GA	GA	GA	GG	GG	NN	GG	GA	NN	GG	GA	GA	GA	GA	GA	GA	GA	GG	GA	GA
scaffold_2092|ref0032592_51288	A/G	NN	NN	NN	NN	AA	AA	NN	AA	AA	NN	NN	AA	NN	NN	NN	AA	AA	AA	NN	AA	AA	AG	NN	AG	NN	NN	NN	AA	NN	AA	AA	AA	AA	NN	AA	AA	AA	AA	AA	AA	AA	AA	AA	NN	NN	AA	AA	AA
scaffold_2092|ref0032592_60137	C/T	NN	NN	CC	CC	NN	NN	NN	NN	CC	NN	NN	CC	NN	NN	NN	NN	NN	CC	NN	NN	NN	CT	NN	CT	NN	CC	NN	CC	CC	CC	NN	CC	CC	NN	CC	NN	NN	CC	NN	CC	CC	CC	CC	CC	NN	CC	NN	CC
scaffold_2092|ref0032592_60161	T/C	NN	NN	TT	TT	NN	NN	NN	NN	TT	NN	NN	TT	NN	NN	NN	NN	NN	TT	NN	NN	NN	NN	NN	NN	NN	TT	NN	TT	TT	TT	NN	TT	TT	NN	TT	NN	NN	NN	NN	TT	TT	TT	TT	TT	NN	TT	NN	TT
scaffold_2099|ref0032593_56294	C/T	NN	NN	NN	CC	NN	NN	CC	CC	CT	NN	NN	CC	NN	NN	NN	NN	NN	CC	CC	NN	NN	NN	NN	NN	NN	NN	CC	CC	CC	CC	CC	CC	NN	NN	CC	CC	CC	CC	CC	CC	CC	CC	CC	NN	NN	CC	CC	CC
scaffold_2099|ref0032593_56297	C/G	NN	NN	NN	CC	NN	NN	CC	CC	CG	NN	NN	CC	NN	NN	NN	NN	NN	CC	CC	NN	NN	NN	NN	NN	NN	NN	CC	CC	CC	CC	CC	CC	NN	NN	CC	CC	CC	CC	CC	CC	CC	CC	CC	NN	NN	CC	CC	CC
scaffold_2099|ref0032593_56303	G/C	NN	NN	NN	GG	NN	NN	NN	GG	GG	NN	NN	GG	NN	NN	NN	NN	NN	GG	GG	NN	NN	NN	NN	NN	NN	NN	GG	GG	GG	GG	GC	GG	NN	NN	GG	GG	GG	GG	GG	GG	GG	GG	GG	GG	NN	GG	GG	GG
scaffold_2099|ref0032593_56335	A/T	AT	NN	NN	AA	NN	NN	AT	AT	AA	NN	AT	AT	NN	NN	NN	NN	NN	AA	AT	NN	NN	NN	AT	NN	AT	NN	AT	AT	AT	AT	TT	AT	AT	NN	AA	TT	TT	AT	AT	AT	TT	AA	AT	AT	NN	AT	AA	AA
scaffold_2099|ref0032593_95578	T/C	NN	NN	NN	TT	TT	TT	NN	TT	TT	NN	NN	TT	NN	NN	NN	NN	NN	TT	NN	NN	NN	TT	NN	NN	NN	TT	NN	TT	TT	TT	TT	TT	TT	NN	TT	NN	TT	TT	TT	TT	TT	TT	TT	TT	NN	TT	TT	NN
scaffold_2099|ref0032593_95690	C/T	NN	NN	NN	CC	CC	NN	NN	CC	CC	NN	CC	CC	NN	NN	NN	NN	NN	CC	NN	NN	NN	NN	NN	CC	NN	CT	NN	CC	CC	CC	CC	CC	CC	NN	CC	CC	CC	CC	CC	CC	CC	CC	CC	CC	NN	CC	NN	CC
scaffold_2099|ref0032593_95715	G/A	NN	NN	NN	GG	GG	NN	NN	GG	GG	NN	GG	GG	NN	NN	NN	NN	NN	GG	NN	NN	NN	NN	NN	GG	NN	GG	NN	GG	GG	GG	GG	GG	GA	NN	GG	GG	GG	GA	GG	GG	GG	GG	GG	GG	NN	GG	NN	GG
scaffold_2099|ref0032593_95728	T/G	NN	NN	NN	TT	NN	NN	NN	TT	TT	NN	TT	TT	NN	NN	TT	NN	TG	TT	TG	TG	TG	TG	TG	TG	NN	NN	NN	TG	TG	TG	TG	TG	NN	NN	TG	TT	TT	TT	TT	TT	TT	TT	TT	TT	NN	TT	TT	TT
scaffold_2099|ref0032593_95749	G/A	GA	NN	NN	GG	NN	NN	NN	GG	GG	NN	GG	GG	NN	NN	GG	NN	GG	GG	GG	NN	GG	NN	GG	NN	NN	GA	GG	GG	GG	GG	GG	GG	GG	NN	GG	GG	GG	GG	GG	GG	GG	GG	GG	GG	NN	GG	GG	GG
scaffold_2099|ref0032593_95752	T/C	TC	TC	NN	TC	NN	NN	NN	TT	TT	NN	TT	TT	NN	NN	TT	NN	TT	TC	TT	NN	TT	NN	TT	NN	NN	TC	TT	TT	TT	TT	TC	TT	TC	NN	TT	TT	TT	TC	TT	TT	TT	TT	TT	NN	TC	TT	TT	TT
scaffold_2098|ref0032594_33616	G/C	GC	NN	NN	GC	CC	GC	NN	GC	NN	NN	NN	CC	GC	GC	GC	NN	GC	GC	GC	GC	GC	NN	NN	NN	NN	GC	CC	NN	CC	GC	CC	GC	CC	NN	GC	GC	CC	CC	CC	CC	GC	CC	GC	NN	GC	GC	CC	NN
scaffold_2098|ref0032594_33631	C/T	CT	NN	NN	CT	TT	CT	NN	CT	NN	NN	NN	TT	CT	CT	CT	NN	CT	CT	CT	CT	CT	NN	NN	NN	NN	CT	TT	NN	TT	CT	TT	CT	TT	NN	CT	CT	TT	TT	TT	TT	CT	TT	CT	CT	CT	CT	TT	NN
scaffold_2098|ref0032594_33635	T/G	TG	NN	NN	TG	GG	TG	NN	TG	TG	NN	NN	GG	TG	TG	TG	NN	TG	TG	TG	TG	TG	NN	NN	NN	NN	TG	GG	NN	GG	TG	GG	TG	GG	NN	TG	TG	GG	GG	GG	GG	TG	GG	TG	TG	TG	TG	GG	NN
scaffold_2098|ref0032594_33650	G/A	GA	NN	NN	GA	AA	GA	NN	GA	GA	NN	NN	AA	GA	GA	GA	NN	GA	GA	GA	GA	GA	NN	NN	NN	NN	GA	AA	NN	AA	GA	AA	GA	AA	NN	GA	GA	AA	AA	AA	AA	GA	AA	GA	GA	GA	GA	AA	NN
scaffold_2098|ref0032594_44259	G/C	NN	NN	NN	GG	NN	NN	NN	GG	GG	NN	NN	GG	NN	NN	GG	NN	NN	GG	GG	NN	NN	NN	NN	NN	NN	GC	GG	GG	GG	GG	GG	GG	GG	NN	GG	NN	GG	GG	GG	GG	GG	GG	GG	GG	GG	GG	NN	NN
scaffold_2098|ref0032594_44410	T/G	NN	NN	NN	TT	TT	TT	NN	TT	TT	NN	NN	TT	NN	NN	NN	NN	NN	NN	TT	NN	NN	NN	NN	TT	NN	TT	TT	TT	TT	TT	TT	TT	TT	NN	TT	NN	TT	TT	TT	TT	TT	TT	TT	TG	NN	NN	TT	NN
scaffold_2098|ref0032594_44820	G/A	GG	NN	GG	GG	GG	NN	NN	GG	GG	NN	GG	GG	NN	NN	NN	GG	GG	GG	GG	NN	GG	NN	NN	NN	NN	GG	GG	GG	GG	GG	GG	GG	GG	NN	GG	GG	GG	GG	GG	GG	GG	GG	GG	GG	NN	GG	GG	GG
scaffold_2098|ref0032594_44873	A/G	NN	AG	NN	AA	GG	AG	NN	AG	AG	NN	GG	GG	NN	NN	NN	GG	AG	AG	AG	AG	AG	NN	NN	NN	NN	AG	GG	GG	GG	AG	GG	AG	GG	NN	AG	AG	GG	GG	GG	GG	AG	GG	AG	NN	AG	AG	GG	NN
scaffold_2098|ref0032594_44933	C/T	NN	NN	NN	CC	NN	CT	NN	CT	NN	NN	NN	TT	NN	CT	NN	NN	CT	CT	CT	NN	CT	NN	NN	NN	NN	NN	NN	TT	TT	CT	TT	CT	TT	NN	CT	NN	NN	NN	NN	NN	NN	NN	NN	NN	CT	CT	NN	TT
scaffold_2098|ref0032594_44936	C/T	NN	NN	NN	CC	NN	NN	NN	CT	NN	NN	NN	TT	NN	CT	NN	NN	CT	CT	CT	NN	CT	NN	NN	NN	NN	NN	NN	TT	TT	CT	TT	CT	TT	NN	CT	NN	NN	NN	NN	NN	NN	NN	NN	NN	CT	CT	NN	TT
scaffold_2098|ref0032594_44968	T/G	NN	NN	NN	TG	NN	NN	NN	TG	TG	NN	NN	TG	NN	NN	NN	NN	NN	NN	NN	NN	NN	NN	NN	NN	NN	TG	NN	TT	TT	TT	TT	TT	TT	NN	TT	TG	TT	TT	TT	TT	TG	TT	NN	NN	TG	TG	NN	TG
scaffold_2098|ref0032594_44969	C/A	NN	NN	NN	CA	NN	NN	NN	CA	CA	NN	NN	CA	NN	NN	NN	NN	NN	NN	NN	NN	NN	NN	NN	NN	NN	CA	NN	CC	CC	CC	CC	CC	CC	NN	CC	CA	CC	CC	CC	CC	NN	CC	CA	NN	CA	CA	NN	CA
scaffold_2098|ref0032594_44978	C/T	NN	NN	CC	CC	NN	NN	NN	CC	CC	NN	NN	CC	NN	NN	NN	NN	NN	CC	NN	NN	NN	NN	NN	NN	NN	NN	NN	CC	CC	CC	CC	CC	CC	NN	CC	CC	CC	CC	CC	CC	CC	CC	CC	CC	NN	CC	NN	CC
scaffold_2098|ref0032594_45012	G/A	NN	NN	GA	GA	NN	NN	NN	GA	GA	NN	GA	AA	NN	NN	GA	NN	GA	AA	GA	NN	NN	NN	NN	NN	NN	GA	NN	AA	AA	GA	AA	GA	AA	NN	GA	GA	AA	AA	AA	AA	GA	GA	GA	GA	GA	GA	NN	AA
scaffold_4931|ref0016114_13510	G/A	NN	NN	NN	GA	NN	NN	NN	GG	NN	NN	NN	GG	NN	NN	NN	NN	NN	NN	NN	NN	NN	GA	GA	GA	NN	NN	NN	GG	GG	NN	GG	GG	GA	NN	GG	GG	GG	GG	GG	GG	GG	GG	GG	GG	NN	GG	GG	GG
scaffold_4931|ref0016114_13518	G/T	NN	NN	NN	NN	NN	NN	GT	GG	NN	NN	NN	GT	NN	GT	NN	NN	NN	NN	NN	NN	NN	GT	GT	GT	NN	NN	NN	GG	GG	GT	GG	GT	GT	NN	GT	NN	GG	TT	GT	GT	GG	GT	GT	GT	NN	GT	GT	GG
scaffold_4931|ref0016114_13519	C/A	NN	NN	NN	NN	NN	NN	CA	CC	NN	NN	NN	CA	NN	CA	NN	NN	NN	NN	NN	NN	NN	CA	CA	CA	NN	NN	NN	CC	CC	CA	CC	CA	CA	NN	CA	CC	CC	AA	CA	CA	CC	CA	CA	CA	NN	CA	CA	CC
scaffold_33366|ref0045570_898	C/T	CT	CT	NN	CC	CT	CT	CT	CT	CC	CC	CT	CT	NN	NN	CT	NN	CT	CT	CC	NN	CT	NN	CT	NN	CT	CT	CT	CT	CC	CT	CT	NN	NN	CT	NN	CT	CT	NN	CT	CT	CT	CT	CT	CC	NN	CT	NN	CT
scaffold_33366|ref0045570_899	G/C	GC	GC	GC	GC	GC	GC	GC	GC	GC	NN	GC	GC	GC	GC	GC	GC	GC	GC	GC	GC	GC	GC	GC	GC	GC	GC	GC	GC	GC	GC	GC	GC	GC	GC	GC	GC	GC	GC	GC	GC	GC	GC	GC	GC	GC	GC	GC	GC
scaffold_33366|ref0045570_931	C/G	CG	CG	CG	CG	CG	CG	CG	CG	CG	CG	CG	CG	CG	CG	CG	CG	CG	CG	CG	CG	CG	CG	CG	CG	CG	CG	CG	CG	CG	CG	CG	CG	CG	CG	CG	CG	CG	CG	CG	CG	CG	CG	CG	CG	CG	CG	CG	CG
scaffold_33366|ref0045570_945	G/C	GG	GG	GG	GC	GG	GG	GG	GG	NN	GG	GC	GG	GC	GG	GG	GG	GG	NN	GC	GG	GG	GG	GG	GG	GG	GG	GC	GC	GC	GG	GG	GC	GC	GG	GC	GG	GC	GC	GC	GG	GG	GC	GG	GG	GG	GG	GG	GG
scaffold_33366|ref0045570_1052	A/T	AA	AA	AA	AT	AA	AT	AA	AA	AT	NN	AA	AA	AT	AA	AA	AA	AA	AA	AA	AA	AA	AA	NN	AA	AT	AA	AT	AA	AA	NN	AA	AT	AT	AA	AT	AA	AT	AT	AA	AA	AA	AT	AA	AA	AA	AA	AA	AA
scaffold_33366|ref0045570_1218	T/C	TT	TC	NN	TC	TT	TC	TT	TT	TC	NN	TT	TT	NN	NN	TT	TT	TT	TC	TT	NN	TT	TT	TT	TT	NN	NN	NN	TT	TC	TT	TT	TC	TT	NN	NN	NN	NN	NN	TT	TT	TT	TT	TT	TT	NN	TT	TT	TT
scaffold_33366|ref0045570_1222	G/A	GG	GA	GA	GG	GA	GG	NN	GG	GG	NN	GG	GG	GG	GG	GG	GG	NN	GA	GA	GG	GA	GG	GG	GG	NN	GG	GG	NN	GG	GG	GG	GG	GG	GG	GG	GG	GG	GG	GG	GG	GG	GG	GG	GG	GG	GA	GA	GG
scaffold_33366|ref0045570_1227	C/G	CC	CC	CC	CC	CC	CC	CC	CC	CG	CC	CC	CC	CC	CC	CC	CC	CC	CC	CC	CC	CC	CC	CC	CC	NN	CC	CC	CC	CC	CC	CC	CC	CC	CC	CC	CC	CC	CC	CC	CC	CC	CC	CC	CC	CC	CC	CC	CC
scaffold_1141|ref0040343_25366	G/A	NN	GA	NN	NN	NN	NN	GG	GG	GA	NN	NN	GG	NN	NN	NN	NN	NN	GA	NN	NN	NN	NN	NN	NN	NN	NN	NN	GG	NN	GG	GG	GG	NN	NN	GG	NN	NN	NN	GG	NN	GG	NN	GG	GA	GA	NN	NN	GA
scaffold_1141|ref0040343_25372	T/C	NN	TC	NN	CC	NN	NN	CC	CC	TC	NN	NN	CC	NN	NN	NN	NN	NN	NN	NN	NN	NN	NN	NN	NN	NN	TC	NN	CC	CC	TC	CC	CC	NN	NN	TT	TC	NN	NN	CC	TC	TC	NN	TC	NN	TC	TC	NN	NN
scaffold_1141|ref0040343_25384	A/T	NN	AT	NN	NN	NN	NN	TT	TT	AT	NN	NN	TT	NN	NN	NN	NN	NN	AT	NN	NN	NN	NN	NN	NN	NN	AA	NN	TT	NN	AT	TT	TT	NN	NN	AA	AT	NN	NN	TT	AT	AT	NN	AT	NN	AT	AT	NN	AT
scaffold_1141|ref0040343_25425	C/T	CT	NN	NN	TT	NN	NN	CC	CC	NN	NN	NN	CC	NN	NN	NN	NN	NN	CT	NN	NN	NN	NN	CC	NN	NN	CT	NN	CC	CC	CC	CC	CC	CC	CT	CC	NN	NN	NN	CC	NN	CC	NN	CC	CC	CC	CC	NN	CT
scaffold_1141|ref0040343_88262	C/T	CT	CT	CT	CT	NN	CT	CT	CT	CT	TT	CT	CT	CT	NN	CT	CT	CT	CT	CT	CT	CT	CT	CT	CT	CT	CT	CT	CT	CT	CT	CT	CT	CT	NN	CT	CT	CT	CT	CT	CT	CT	CT	CT	CT	CT	CT	CT	CT
scaffold_8227|ref0004586_29673	G/A	NN	GG	NN	GA	GA	GG	NN	GG	NN	NN	NN	GA	GA	NN	GA	GA	GA	AA	GA	GA	GA	NN	NN	GA	NN	GA	GA	GA	GA	GA	GA	NN	GA	NN	GA	GA	GA	GA	NN	NN	GA	GG	NN	GA	NN	NN	GA	GA
scaffold_8226|ref0004585_45585	T/G	NN	NN	TG	TG	GG	NN	NN	GG	NN	NN	GG	GG	NN	NN	GG	NN	NN	NN	GG	NN	NN	NN	NN	NN	NN	GG	NN	GG	GG	GG	GG	GG	GG	NN	GG	GG	GG	NN	GG	GG	GG	GG	GG	NN	GG	GG	GG	GG
scaffold_3473|ref0004580_50822	G/A	NN	GA	GA	GA	NN	GA	NN	GA	GA	NN	NN	NN	NN	NN	NN	NN	GA	NN	GA	GA	NN	NN	NN	GA	NN	GA	GA	GA	GA	GA	GG	GA	GA	GA	GA	NN	NN	GA	NN	NN	NN	GA	GA	GA	GG	NN	GA	NN
scaffold_3473|ref0004580_50885	C/G	NN	CG	NN	NN	CG	NN	NN	CG	CG	NN	NN	CG	NN	NN	NN	NN	CG	CG	NN	NN	NN	NN	NN	NN	NN	CC	NN	CG	CG	NN	CG	CG	NN	NN	CG	CG	CG	CG	CG	CG	CG	CG	CG	CG	CC	CG	CG	CG
scaffold_3473|ref0004580_50891	G/C	NN	GC	GC	GC	GC	GC	NN	GC	GC	NN	NN	GC	NN	NN	NN	NN	GC	GC	GC	NN	GC	GC	NN	GC	NN	GC	NN	GC	GC	GC	GC	GC	GC	GC	GC	GC	GC	GC	GC	NN	GC	GC	NN	GC	GC	NN	GC	NN
scaffold_3473|ref0004580_51509	G/A	GA	GA	GA	GA	GA	GA	NN	GA	GA	NN	NN	GA	NN	GA	NN	NN	NN	GA	GA	NN	NN	NN	NN	NN	GA	GA	GA	GA	GA	GA	NN	GA	GA	GA	GA	AA	NN	GA	GA	GG	NN	GA	GA	GA	GA	NN	GA	GG
scaffold_3473|ref0004580_51521	T/C	TC	TC	TC	TC	TC	TC	NN	TC	TC	NN	NN	TC	NN	TC	NN	NN	NN	TC	TC	NN	NN	NN	NN	NN	NN	TC	TC	TC	TC	TC	NN	TC	TC	TC	TC	CC	NN	TC	TC	TT	NN	TC	TC	TC	TC	NN	TC	TT
scaffold_3473|ref0004580_51545	G/A	NN	GA	GA	GA	GA	GA	NN	GA	GA	NN	NN	GA	NN	GA	NN	NN	NN	NN	GA	NN	NN	NN	NN	NN	NN	GA	GA	GA	GA	GA	NN	GA	GA	GA	GA	AA	NN	GA	GA	GG	NN	GA	GA	GA	GA	NN	GA	GG
scaffold_3473|ref0004580_58056	C/T	NN	NN	NN	CC	NN	NN	NN	CC	CC	NN	NN	CC	NN	NN	NN	NN	NN	CC	NN	NN	NN	NN	NN	NN	NN	NN	NN	CC	CC	CC	CC	CC	CC	NN	CC	NN	CC	CC	CC	CC	CC	CC	CC	NN	NN	CC	CC	CC
scaffold_3473|ref0004580_58098	C/T	NN	NN	NN	CT	NN	CT	CT	CT	CT	NN	NN	TT	NN	CT	CT	NN	CT	TT	CT	CC	CT	NN	NN	CT	NN	CT	NN	NN	TT	CT	CT	CT	CC	CT	CT	NN	CC	CC	TT	TT	CT	TT	CT	CT	NN	CT	TT	TT
scaffold_3473|ref0004580_58103	C/T	NN	NN	NN	CC	NN	NN	NN	CC	CC	NN	NN	CC	NN	NN	NN	NN	NN	CC	NN	CC	NN	NN	NN	NN	NN	NN	NN	CC	CC	CC	CC	CC	CC	NN	CC	NN	CC	CC	CC	CC	CC	CC	CC	NN	NN	CC	CC	CC
scaffold_3473|ref0004580_58107	C/T	NN	NN	NN	CC	NN	NN	NN	CC	CC	NN	NN	CC	NN	NN	NN	NN	NN	CC	NN	CT	NN	NN	NN	NN	NN	NN	NN	CC	CC	CC	CC	CC	CC	NN	CC	NN	CC	CC	CC	CC	CC	CC	CC	NN	NN	CC	CC	CC
scaffold_3478|ref0004581_19967	T/G	NN	NN	TG	NN	TG	NN	NN	NN	NN	NN	TG	GG	NN	TG	NN	NN	NN	TG	TG	NN	NN	NN	NN	NN	TG	TG	NN	TG	TG	TG	GG	NN	NN	TG	TG	GG	GG	NN	NN	GG	GG	TG	GG	TG	TG	NN	NN	NN
scaffold_3478|ref0004581_19993	A/C	NN	NN	NN	NN	NN	NN	NN	NN	NN	NN	NN	AA	NN	NN	NN	NN	NN	AC	NN	NN	NN	NN	NN	NN	NN	NN	NN	AA	AA	AA	AC	NN	NN	NN	AA	AA	AA	NN	NN	AA	AA	AA	AA	NN	NN	NN	NN	AA
scaffold_3478|ref0004581_20047	C/T	CT	NN	NN	NN	NN	CC	NN	CT	CC	NN	NN	CC	CT	NN	CT	CT	CT	CC	NN	NN	CT	NN	NN	NN	NN	CT	CC	CC	CC	CT	CC	CC	CT	CT	CC	CT	CC	CT	CC	CC	CT	CC	CT	CT	NN	CT	CC	CC
scaffold_26783|ref0008609_538	A/G	AG	AG	AG	AG	AG	AG	AG	AG	AG	NN	AG	AG	NN	AG	AG	NN	AG	AG	NN	NN	AG	AG	AG	AG	AG	AG	AG	AG	GG	AG	AG	AG	GG	AG	AG	GG	AG	NN	AG	NN	AG	NN	AG	AG	AG	GG	AG	AG
scaffold_26783|ref0008609_570	T/C	TC	TC	TC	TC	TC	TC	TC	TC	TC	NN	TC	TC	TC	TC	TC	TC	TC	TC	TC	TC	TC	TC	TC	NN	TC	TC	TC	TC	TC	TC	TC	TC	TC	TC	TC	TC	TC	TC	TC	TC	TC	TC	TC	TC	TC	TC	TC	TC
scaffold_26783|ref0008609_4652	T/C	TC	TC	TC	TC	TC	TC	TC	TC	TC	TC	TC	TC	TC	TC	TC	TC	TC	TC	TC	TC	TC	TC	TC	TC	TC	TC	TC	TC	TC	TC	TC	TC	TC	TC	TC	TC	TC	TC	TC	TC	TC	TC	TC	TC	TC	TC	TC	TC
scaffold_26783|ref0008609_4653	T/G	TG	TG	TG	TG	TG	TG	TG	TG	TG	TG	TG	TG	TG	TG	TG	TG	TG	TG	TG	TG	TG	TG	TG	TG	TG	TG	TG	TG	TG	TG	TG	TG	TG	TG	TG	TG	TG	TG	TG	TG	TG	TG	TG	TG	TG	TG	TG	TG
scaffold_26783|ref0008609_4654	G/C	GC	GC	GC	GC	GC	GC	GC	GC	GC	GC	GC	GC	GC	GC	GC	GC	GC	GC	GC	GC	GC	GC	GC	GC	GC	GC	GC	GC	GC	GC	GC	GC	GC	GC	GC	GC	GC	GC	GC	GC	GC	GC	GC	GC	GC	GC	GC	GC
scaffold_26783|ref0008609_4676	A/G	AA	AA	AA	AA	AA	AA	AA	AA	AA	AA	AA	AA	AA	AA	AA	AA	AA	AA	AA	AA	AA	AA	AA	AA	AA	AA	AA	AA	AA	AA	AA	AA	AA	AA	AA	AA	AA	AA	AA	AA	AA	AA	AA	AA	AA	AA	AA	AA
scaffold_26783|ref0008609_4687	A/G	AG	AG	AG	AG	AG	AG	AG	AG	AG	AG	AG	AG	AG	AG	AG	AG	AG	AG	AG	AG	AG	AG	AG	AG	AG	AG	AG	AG	AG	AG	AG	AG	AG	AG	AG	AG	AG	AG	AG	AG	AG	AG	AG	AG	AG	AG	AG	AG
scaffold_26783|ref0008609_4690	A/G	AG	AG	AG	AG	AG	AG	AG	AG	AG	AG	AG	AG	AG	AG	AG	AG	AG	AG	AG	AG	AG	AG	AG	AG	AG	AG	AG	AG	AG	AG	AG	AG	AG	AG	AG	AG	AG	AG	AG	AG	AG	AG	AG	AG	AG	AG	AG	AG
scaffold_26783|ref0008609_4700	C/T	CC	CT	CT	CT	CT	CT	NN	CC	CT	CT	CT	CT	CT	CT	CT	CT	CT	CT	CT	CT	CT	CT	CT	CT	CT	CT	CT	CT	CT	CT	CT	CT	CT	CT	CT	CT	CT	CT	CT	CT	CT	CT	CT	CT	CT	CT	CT	CT
scaffold_26783|ref0008609_4747	C/T	CT	CT	CT	CT	CT	CT	CT	CT	CT	CT	CT	CT	CT	CT	CT	CT	CT	CT	CT	CT	CT	CT	CT	CT	CT	CT	CT	CT	CT	CT	CT	CT	CT	CT	CT	CT	CT	CT	CT	CT	CT	CT	CT	CT	CT	CT	CT	CT
scaffold_26783|ref0008609_4751	G/A	GG	GG	GG	GG	GA	GG	GA	GG	GG	NN	GA	GG	NN	GG	GG	GG	GG	GG	NN	GG	GG	NN	GG	NN	GG	GA	GG	GG	GG	GA	GA	GG	GG	GG	GG	GA	GG	GA	NN	GG	GG	NN	GG	GA	GA	GG	GG	GG
scaffold_26783|ref0008609_4754	G/A	GA	GA	GA	GA	GA	GA	GA	GA	GA	GA	GA	GA	GA	GA	GA	GA	GA	GA	GA	GA	GA	NN	GA	GA	NN	NN	GA	GA	GG	GA	GA	GA	GA	GA	GA	GA	GA	GA	GA	GA	GA	GA	GA	GA	GA	GA	GA	GA
scaffold_26783|ref0008609_4778	A/G	AG	NN	AA	AA	AA	AA	AA	AA	AA	AA	AA	AA	AA	AA	AA	AA	NN	AA	AA	AA	AA	AA	AA	AG	AA	AA	AA	AA	AA	AG	AA	AA	AA	NN	AG	AG	AA	AA	AG	AA	AA	NN	AG	AA	AA	AA	NN	AA
scaffold_26783|ref0008609_4800	C/T	CT	CT	CT	CT	CT	CT	CT	CT	CT	CT	CT	CT	CT	CC	CT	CT	CT	CT	CT	CT	CT	CT	CT	CT	CT	CT	CT	CT	CT	CC	CT	CT	CT	CT	CT	CT	CT	CT	CT	CT	CT	CT	CT	CT	CT	CT	CC	CT
scaffold_26783|ref0008609_4812	A/G	AG	AG	AG	AG	AG	AG	AG	AG	AG	AG	AG	AG	AG	AG	AG	AG	AG	AG	AG	AG	AG	AG	AG	AG	AG	AG	AG	AG	AG	AG	AG	AG	AG	AG	AG	AG	AG	AG	AG	AG	AG	AG	AG	AG	AG	AG	AG	AG
scaffold_26783|ref0008609_5186	A/C	AC	AC	AC	AC	AC	AC	AC	AC	AC	AC	AC	AC	AC	AC	AC	AC	AC	AC	AC	AC	AC	AC	AC	AC	AC	AC	AC	AC	AC	AC	AC	AC	AC	AC	AC	AC	AC	AC	AC	AC	AC	AC	AC	AC	AC	AC	AC	AC
scaffold_26783|ref0008609_5187	C/A	CC	CC	CC	CC	CC	CC	CC	CC	CC	CC	CC	CC	CC	CC	CC	CC	CC	CC	CC	CC	CC	CC	CC	CC	CC	CC	CC	CC	CC	CC	CC	NN	CC	CC	CC	CC	CC	CA	CC	CC	CC	NN	CC	CC	CA	CC	NN	CC
scaffold_26783|ref0008609_5204	T/C	TC	TC	TC	TC	TC	TC	TC	TC	TC	TC	TC	TC	TC	TC	TC	TC	TC	TC	TC	TC	TC	TC	TC	TC	TC	TC	TC	TC	TC	TC	TC	TC	TC	TC	TC	TC	TC	TC	TC	TC	TC	TC	TC	TC	TC	TC	TC	TC
scaffold_26783|ref0008609_5213	C/A	CA	CA	CA	CC	CA	CA	CA	CC	CC	CA	CC	CA	CA	CA	CC	CA	CC	CC	CA	CC	CA	NN	CA	CC	CA	CA	CC	CC	CC	CC	CA	CA	CC	CA	CC	CA	CA	NN	CC	CA	CA	CA	CC	CC	CC	CC	CA	CA
scaffold_26783|ref0008609_6493	A/G	AG	AG	AG	AG	AG	AG	AG	AG	AG	AG	AG	AG	AG	AG	AG	AG	AG	AG	AG	AG	AG	AG	AG	NN	AG	AG	AG	AG	AG	AG	AG	AG	AG	AG	AG	AG	AG	AG	AG	AG	AG	AG	AG	AG	AG	AG	AG	AG
scaffold_26783|ref0008609_6499	T/G	TG	TT	TG	NN	TG	TT	TT	TT	TT	TT	TT	TT	NN	TT	NN	NN	TG	TT	TG	NN	NN	NN	TT	TT	NN	TT	TT	TT	TT	NN	NN	TT	NN	TT	TT	TG	TT	TT	TT	TT	TT	TT	TT	TT	TT	TG	NN	TG
scaffold_26783|ref0008609_6501	T/C	NN	NN	TT	TT	NN	TT	TT	TT	TT	NN	TT	TT	TT	TT	TT	NN	TT	TC	TT	TT	TT	TT	TT	TT	TT	TT	TT	TT	TT	TT	TT	TT	TT	TT	TT	TT	TT	TT	TT	TT	TT	TT	TT	TC	TT	TT	NN	TT
scaffold_26783|ref0008609_6502	T/C	TT	TC	TC	TC	TC	NN	TC	TC	TC	NN	TC	TC	NN	NN	TC	NN	TT	NN	TT	TT	TT	TT	TT	TT	TT	TC	TT	TT	TT	TT	TT	TT	TT	TC	TT	TT	TT	TT	TT	TT	TT	TT	TT	TT	TC	TT	TT	TC
scaffold_26783|ref0008609_6510	T/C	NN	TC	TC	TC	TC	NN	TC	TC	TC	NN	TC	TC	NN	NN	TC	NN	TT	TT	TT	TT	TT	TT	TT	TT	TT	TC	TT	TT	TT	TT	TT	TT	TT	TC	TT	TT	TT	TT	TT	TT	TT	TT	TT	TT	TC	TT	TT	NN
scaffold_26783|ref0008609_6542	C/T	NN	NN	CT	CT	TT	CT	NN	TT	NN	TT	CT	CT	CT	CT	CT	CT	TT	CT	CT	TT	NN	NN	CT	CT	CT	TT	CT	CT	CT	CT	TT	TT	CT	TT	TT	TT	NN	NN	NN	NN	NN	CT	TT	NN	CT	TT	TT	TT
scaffold_13401|ref0019581_7992	A/G	NN	NN	NN	AG	AA	AG	NN	GG	AG	NN	AG	AA	AA	AG	AG	AG	NN	AG	AG	NN	AG	NN	NN	NN	NN	NN	NN	AA	AA	AG	GG	GG	AG	NN	AG	NN	AA	AG	NN	AG	AG	AG	AG	AG	NN	NN	NN	AG
scaffold_13401|ref0019581_8403	C/A	NN	NN	CA	CA	NN	CA	NN	AA	CA	NN	CA	CC	NN	NN	CA	CA	NN	CC	CA	NN	CA	NN	NN	NN	NN	CC	CC	CA	CC	CA	CA	AA	CA	NN	CA	NN	CC	CA	CC	CA	CA	CA	CA	CA	CA	CC	CC	CC
scaffold_13401|ref0019581_9441	C/G	NN	CC	NN	CC	NN	NN	NN	CC	CC	NN	NN	CC	NN	NN	NN	NN	NN	NN	NN	NN	NN	NN	NN	NN	NN	NN	CC	CC	CC	CC	CC	CC	CC	NN	CC	NN	CC	CC	CC	CC	CC	CC	CC	CC	NN	NN	CC	CC
scaffold_13401|ref0019581_11708	C/T	NN	NN	NN	CT	NN	CT	NN	CC	CT	NN	NN	TT	NN	NN	CT	NN	CT	NN	CT	NN	CT	NN	NN	CT	CT	NN	NN	CT	CT	NN	CT	CC	CC	NN	CC	NN	CT	CC	CT	CT	CT	CT	CT	CT	CT	NN	NN	NN
scaffold_13400|ref0019582_7769	G/A	GA	GA	AA	GA	NN	NN	NN	GG	GA	NN	NN	GG	NN	NN	NN	NN	NN	AA	NN	NN	NN	NN	NN	GA	NN	GA	NN	GG	GG	NN	NN	GG	GA	GA	GG	GG	GG	GA	GG	GG	NN	GG	GG	GA	GA	GG	NN	GA
scaffold_13400|ref0019582_7787	G/C	GC	GC	CC	GC	NN	NN	NN	GG	GC	NN	NN	GG	NN	NN	NN	NN	NN	CC	NN	NN	NN	NN	NN	GC	NN	GC	NN	GG	GG	GG	NN	GG	GC	GC	GG	GG	GG	GC	GG	GG	NN	GG	GG	GC	GC	GG	NN	GC
scaffold_13408|ref0019587_1476	A/G	NN	NN	NN	AG	AG	AG	NN	AA	AG	NN	NN	AG	NN	NN	NN	AG	NN	GG	NN	NN	NN	NN	AG	NN	NN	AG	AA	AA	AA	AG	AA	AG	AG	NN	AG	AA	AA	AG	AA	AA	AA	AA	AA	AG	NN	AA	AA	AG
scaffold_13408|ref0019587_1494	T/A	NN	NN	NN	TA	TA	TA	NN	AA	NN	NN	NN	TA	NN	NN	NN	TA	NN	TT	NN	NN	NN	TA	TA	TA	NN	TA	NN	AA	AA	TA	TA	TA	TA	NN	TA	AA	AA	TA	AA	AA	AA	AA	AA	TA	NN	AA	AA	TA
scaffold_13408|ref0019587_19748	C/G	CG	NN	CG	CG	CG	CG	NN	CC	NN	NN	CG	CG	NN	NN	NN	CG	CC	GG	CG	NN	NN	NN	CG	NN	NN	CG	CC	NN	CC	NN	CC	CG	CG	CG	CG	CC	CC	CG	CC	CC	CC	CC	CC	NN	CC	CC	CC	CG
scaffold_13408|ref0019587_19778	T/C	TC	NN	TC	TC	TC	TC	NN	CC	NN	NN	TC	TC	NN	NN	NN	TC	CC	NN	TC	NN	NN	TC	TC	TC	NN	TC	CC	NN	CC	NN	CC	TC	TC	NN	TC	CC	CC	TC	CC	CC	CC	CC	CC	TC	TC	CC	CC	TC
scaffold_3379|ref0027364_62592	G/C	GC	NN	GC	GC	GG	GG	NN	GG	NN	NN	GC	GG	GC	NN	NN	GG	NN	NN	GG	NN	NN	GC	GC	GC	NN	GC	GG	GG	GG	GC	GG	GG	GG	GC	GC	GC	NN	GG	GG	GC	GC	GG	GC	GC	GG	GC	GG	GC
scaffold_3379|ref0027364_62593	G/A	GA	NN	NN	GG	GG	GG	NN	GG	GA	NN	NN	GG	NN	NN	NN	GG	NN	GG	GG	NN	NN	GG	NN	NN	NN	GA	GG	GG	GG	GG	GG	GG	GG	GA	GG	GG	GG	GG	GG	GG	GG	GG	GG	GG	GG	GG	GG	GG
scaffold_19239|ref0003589_9163	T/C	TC	TC	TC	TC	TC	NN	NN	TC	TC	NN	TC	NN	NN	NN	NN	TC	NN	TC	TC	TC	NN	TC	TC	NN	NN	TC	TC	TC	TC	TC	TC	TC	TC	TC	TC	NN	TC	TC	TC	TC	NN	TC	NN	NN	TC	TC	NN	TC
scaffold_19239|ref0003589_9184	A/T	AT	NN	AT	AT	AT	NN	NN	AT	AT	AT	AT	AT	NN	NN	NN	AT	NN	NN	AT	AT	NN	AT	AT	NN	NN	AT	AT	AT	AT	AT	AT	AT	AT	AT	AT	NN	AT	AT	AT	AT	NN	AT	NN	NN	AT	AT	NN	AT
scaffold_19239|ref0003589_9219	T/C	TT	TT	TT	TT	TT	NN	TT	TT	TT	NN	TT	TT	NN	NN	NN	NN	NN	NN	NN	NN	NN	NN	NN	TT	NN	TT	TT	TT	TT	TT	TT	TT	NN	NN	TT	NN	TT	TT	TT	TT	NN	TT	NN	TT	TT	TT	TT	TT
scaffold_11781|ref0004053_16631	A/G	NN	AG	NN	AG	NN	AG	NN	AA	GG	NN	AG	GG	NN	AG	AG	AG	AG	AG	AG	NN	AG	NN	NN	AG	NN	AG	NN	GG	GG	AG	AG	AA	AG	NN	AG	GG	GG	AG	GG	AG	AG	AG	AG	AG	GG	GG	GG	AG
scaffold_11781|ref0004053_21225	A/C	NN	AC	NN	NN	NN	AC	NN	AA	NN	NN	NN	CC	NN	AC	AC	AC	AC	AC	AC	NN	NN	NN	NN	AC	NN	AC	NN	CC	CC	AC	AC	AA	AC	NN	AC	CC	CC	AC	NN	AC	AC	AC	AC	AC	NN	NN	NN	AC
scaffold_11781|ref0004053_21229	G/A	NN	NN	NN	GG	NN	GA	NN	AA	NN	NN	NN	GG	NN	GA	GA	GA	GA	NN	GA	NN	NN	NN	NN	GA	NN	NN	NN	GG	GG	GA	GA	AA	GA	NN	GA	GG	GG	GA	NN	GA	GA	GA	GA	GA	NN	NN	NN	GG
scaffold_11781|ref0004053_21254	G/A	NN	GA	NN	NN	NN	GA	NN	GG	NN	NN	NN	AA	NN	GA	GA	GA	GA	GA	GA	NN	NN	NN	NN	GA	NN	GA	NN	AA	AA	GA	GA	GG	GA	NN	GA	AA	AA	GA	NN	GA	GA	GA	GA	GA	NN	NN	NN	GA
scaffold_11782|ref0004054_5122	C/A	NN	NN	NN	CA	NN	CA	NN	CA	CA	NN	NN	AA	NN	NN	NN	NN	CA	AA	CA	CA	NN	NN	NN	CA	NN	NN	CA	CA	CA	CA	CA	CA	NN	NN	AA	CA	AA	AA	AA	CA	AA	CA	CC	NN	NN	NN	NN	AA
scaffold_11782|ref0004054_6886	A/C	AC	NN	NN	NN	NN	AC	NN	AC	AC	NN	AC	CC	AC	NN	NN	NN	NN	NN	AC	NN	AC	NN	NN	AC	NN	AC	AC	AC	AC	AC	AC	AC	NN	NN	NN	NN	NN	NN	NN	NN	NN	NN	AA	AC	NN	NN	CC	NN
scaffold_4878|ref0016806_53179	G/T	NN	NN	NN	GT	NN	NN	NN	GG	GT	NN	GG	GG	NN	NN	NN	NN	NN	GG	GG	GG	NN	NN	NN	NN	NN	GG	NN	GG	GG	GG	GG	GG	GG	NN	GG	GG	NN	GG	GG	GG	GG	GG	GG	GG	NN	GG	GG	GG
scaffold_4878|ref0016806_53182	C/T	NN	NN	NN	CT	NN	NN	NN	CC	CT	NN	CC	CC	NN	NN	NN	NN	NN	CC	CC	CC	NN	NN	NN	NN	NN	CC	NN	CC	CC	CC	CC	CC	CC	NN	CC	CC	NN	CC	CC	CC	CC	CC	CC	CC	NN	CC	CC	CC
scaffold_20414|ref0016807_24336	C/T	CT	NN	CC	CC	NN	CC	NN	CC	CC	NN	CC	CC	NN	NN	CC	CC	CC	CC	CC	CC	NN	NN	NN	CC	NN	CT	CC	CC	CC	CC	CC	CC	CC	NN	CC	CC	CC	CC	CC	CC	CC	CC	CC	CC	CC	CC	CC	NN
scaffold_20414|ref0016807_24340	C/T	CT	CT	NN	CT	CT	CC	CT	CT	NN	NN	CT	CT	NN	NN	CC	CC	CT	CT	CT	CT	CT	NN	NN	NN	NN	CT	CT	CT	CT	CT	CT	CT	CC	CT	CT	CT	CT	NN	CT	CT	CT	CT	CT	CT	NN	CC	CC	NN
scaffold_20414|ref0016807_24353	T/A	TA	TA	NN	TA	TA	TT	TA	NN	NN	NN	TA	TA	NN	NN	TT	TT	TA	TA	TA	TA	TA	NN	NN	NN	NN	TA	NN	NN	TT	TA	TA	TA	TT	TA	TA	TA	TA	NN	TA	TA	TA	TA	TA	NN	TA	TT	TT	NN
scaffold_20414|ref0016807_24368	C/T	CT	CT	CT	CT	NN	CT	CT	CC	CT	NN	CT	CT	NN	CT	NN	CC	NN	CT	NN	CT	CC	NN	NN	CC	CT	CT	NN	CT	CT	CT	NN	CC	CC	CT	CC	CT	NN	CC	NN	CC	NN	CT	CT	CT	CT	CT	CT	CT
scaffold_20414|ref0016807_24371	C/T	NN	CT	NN	CT	NN	CT	NN	CC	CT	NN	CT	CT	NN	CT	NN	CC	NN	CT	NN	CT	CC	NN	NN	CC	CT	CC	NN	CT	CT	CT	NN	CC	CC	NN	CC	CT	NN	CC	NN	CC	NN	CT	CT	NN	NN	CT	CT	CT
scaffold_4871|ref0016800_5186	T/G	TG	NN	TG	TG	TT	TG	TT	TT	TG	NN	TG	TT	NN	NN	NN	TT	NN	TG	TG	NN	TG	NN	NN	NN	TG	TG	TG	TG	TG	TG	TG	TG	TG	NN	GG	TG	TG	TG	TG	NN	TG	TG	TG	TG	TT	TT	TT	TT
scaffold_4871|ref0016800_22542	C/A	NN	CC	NN	CC	NN	NN	NN	CC	CC	NN	NN	CC	NN	NN	NN	CC	NN	CC	NN	NN	CC	NN	NN	NN	NN	CC	NN	NN	CC	CC	CC	CC	NN	NN	CC	CC	CC	CC	NN	CC	CC	CC	CC	CC	NN	CC	NN	CC
scaffold_4871|ref0016800_24189	T/C	TC	NN	TC	TC	TT	NN	NN	TT	NN	TC	NN	TT	NN	NN	NN	NN	NN	TC	TT	NN	NN	NN	NN	TC	NN	TC	NN	TT	TT	TC	TC	TT	TT	NN	CC	TC	NN	TT	TT	TC	TC	TT	TC	TC	TT	TT	TT	NN
scaffold_4871|ref0016800_49826	G/C	NN	GG	GG	GC	GG	GG	GG	GG	NN	NN	GG	GG	NN	NN	GG	GG	NN	NN	GG	NN	NN	NN	NN	NN	NN	GG	GG	GG	GG	GG	GG	GG	GG	GG	GG	GG	GG	GG	GG	GG	GG	GG	GG	GG	GG	GG	GG	NN
scaffold_4871|ref0016800_49852	G/C	NN	GC	GC	GC	GG	GC	NN	GG	GC	NN	GC	GG	NN	NN	GG	NN	NN	NN	GC	NN	NN	NN	GC	NN	NN	GC	GC	GC	GC	GC	GC	GC	GC	GC	GC	GG	GC	GC	GC	NN	GG	GC	GG	GC	GC	GG	GG	NN
scaffold_4871|ref0016800_49854	T/A	NN	NN	TT	TT	TT	NN	NN	TT	NN	NN	TT	TT	NN	NN	TT	NN	NN	NN	TT	NN	NN	NN	NN	NN	NN	TT	TT	TT	TT	TT	TT	TT	TT	NN	TT	TT	TT	TT	TT	TT	TT	TT	TT	TT	NN	TT	TT	NN
scaffold_47312|ref0018183_494	C/T	NN	NN	NN	CC	CT	NN	NN	CC	NN	NN	NN	CC	CC	NN	CC	CT	CC	CC	CC	CT	NN	CT	NN	CT	NN	CT	CC	CC	CC	CC	CC	CC	CT	NN	CC	CT	NN	CT	CC	CC	CC	CC	CC	NN	NN	CC	CC	CC
scaffold_7896|ref0014405_47614	C/G	NN	CG	CC	CC	CG	NN	CG	CC	CC	CG	CG	GG	NN	NN	CC	CC	CC	CG	CG	CC	CC	NN	CG	CC	NN	CC	CG	CG	CG	NN	CG	CG	CC	NN	CG	CG	CC	CC	CG	CG	CC	CC	CC	NN	CG	CG	CC	CG
scaffold_7890|ref0014403_20533	G/A	NN	NN	GG	GG	GG	GA	NN	GG	NN	NN	NN	GG	NN	NN	NN	NN	NN	GG	GG	NN	NN	NN	NN	NN	GA	GG	GA	GA	GA	GA	GG	GA	GA	NN	GA	GG	GA	NN	GA	GG	NN	NN	GG	NN	NN	GG	GG	GG
scaffold_7890|ref0014403_20592	C/A	NN	NN	CC	CC	CC	NN	NN	CC	CC	NN	CA	CC	NN	NN	NN	NN	NN	CC	CC	NN	NN	NN	CA	NN	NN	CC	CC	CC	CC	CA	CC	CC	NN	NN	CA	CA	CC	NN	CC	CA	CA	CC	CA	NN	NN	CA	CC	CC
scaffold_7890|ref0014403_20602	A/G	NN	AG	AG	AG	AA	NN	NN	AA	NN	NN	AA	AA	NN	NN	NN	NN	NN	AA	AA	NN	NN	NN	NN	NN	NN	AA	AA	AA	AA	AA	AA	AA	NN	NN	AA	AA	AA	NN	AA	AA	NN	AA	AA	AG	NN	AA	AA	AA
scaffold_7890|ref0014403_48690	C/T	NN	TT	CC	NN	NN	NN	NN	TT	CC	CT	CT	NN	CT	NN	NN	NN	NN	CT	NN	CT	NN	NN	NN	NN	NN	CT	NN	NN	NN	CT	NN	NN	NN	CT	CT	CT	NN	NN	TT	CT	CT	TT	CT	CT	CT	NN	NN	CT
scaffold_12373|ref0036458_5307	C/T	NN	NN	NN	NN	NN	NN	NN	CC	NN	NN	NN	CC	NN	NN	NN	NN	NN	CC	NN	NN	CC	NN	NN	NN	NN	CC	CC	CC	CC	CC	NN	NN	CC	CC	CC	CC	CC	NN	CC	NN	CC	CC	CC	CC	CC	CC	CC	CC
scaffold_12373|ref0036458_5339	G/A	NN	NN	NN	GG	NN	GA	NN	AA	NN	NN	GA	GA	NN	NN	NN	GA	NN	AA	NN	NN	AA	NN	NN	NN	NN	AA	AA	AA	AA	GA	GA	GA	GA	AA	GA	AA	AA	GA	GA	GA	AA	AA	AA	GA	AA	GA	GA	GA
scaffold_12373|ref0036458_5343	G/A	NN	NN	NN	GG	NN	GA	NN	AA	NN	NN	NN	GA	NN	NN	NN	GA	NN	AA	NN	NN	AA	NN	NN	NN	NN	AA	NN	AA	AA	GA	GA	GA	GA	AA	GA	AA	AA	GA	GA	GA	AA	AA	AA	GA	AA	GA	GA	GA
scaffold_2817|ref0036451_46785	C/T	CC	CC	CC	CC	CC	CC	NN	CC	CC	NN	NN	CC	NN	NN	CC	CC	CC	CC	CC	NN	CC	NN	NN	CC	NN	CC	CC	CC	CC	CC	CC	CC	CC	NN	CC	CC	CC	CC	CC	CC	CC	CC	CC	CC	CC	CC	CC	CC
scaffold_2817|ref0036451_46792	C/G	NN	CG	CG	CG	CG	CG	CG	CG	CG	NN	NN	CC	NN	NN	CG	CG	CG	CG	CG	CG	CG	NN	CG	CG	NN	GG	CG	CG	CG	CG	CG	CG	CG	NN	CG	CG	CG	CG	CG	CG	CG	CG	CG	CG	CG	CG	CG	CG
scaffold_2817|ref0036451_46819	G/A	GG	GG	GG	GG	GG	GG	NN	GG	GA	NN	NN	GG	NN	NN	GG	GG	GG	GG	GG	NN	GG	NN	NN	GG	NN	GG	GG	GG	GG	GG	GG	GG	GG	NN	GG	GG	GG	GG	GG	GG	GG	GG	GG	GG	GG	GG	GG	GG
scaffold_12378|ref0036452_14210	T/C	NN	NN	NN	NN	TT	NN	NN	TT	TT	NN	TT	TT	NN	NN	NN	TT	NN	TT	NN	NN	NN	NN	NN	TT	NN	NN	TT	TT	TT	TT	TT	TT	TT	NN	TT	TT	TT	TT	TT	TT	TT	TT	TT	TT	NN	TT	TT	TT
scaffold_12378|ref0036452_14224	G/C	NN	NN	NN	GG	GG	NN	NN	GG	GG	NN	GG	GG	NN	NN	NN	GG	NN	GG	NN	NN	NN	NN	NN	GG	NN	NN	GG	GG	GG	GG	GG	GG	GG	NN	GG	GG	GG	GG	GG	GG	GG	GG	GG	NN	NN	GG	GG	GG
scaffold_12378|ref0036452_14226	G/T	NN	NN	NN	NN	GG	NN	NN	GG	GT	NN	GG	GG	NN	NN	NN	GG	NN	NN	NN	NN	NN	NN	NN	GG	NN	NN	GG	GG	GG	GG	GG	GG	GG	NN	GG	GG	GG	GG	GG	GG	GG	GG	GG	GT	NN	GG	GG	GG
scaffold_12378|ref0036452_14232	G/A	GA	NN	NN	GG	GG	GA	NN	GG	GG	GA	GA	GA	NN	NN	GA	NN	GA	GA	NN	NN	GA	NN	NN	GG	GA	GA	GA	GA	GA	GA	GA	GA	GG	GA	GG	GA	GG	GG	GG	GA	GA	GG	AA	GA	NN	GA	GA	AA
scaffold_12378|ref0036452_14250	G/C	NN	NN	NN	GG	GG	NN	NN	GG	GG	NN	GG	GG	NN	NN	NN	NN	NN	GG	NN	NN	NN	NN	NN	NN	NN	NN	GG	GG	GG	GG	GG	GG	GG	NN	GG	GG	NN	GG	NN	GG	GG	GG	GG	NN	NN	GG	GG	GG
scaffold_12378|ref0036452_14257	T/A	NN	NN	NN	NN	TT	NN	NN	TT	TT	NN	TT	TT	NN	NN	NN	NN	NN	TT	NN	NN	NN	NN	NN	TT	NN	NN	TT	TT	TT	TT	TT	TT	TT	NN	TT	NN	NN	NN	NN	TT	TT	TT	TT	TT	NN	TT	NN	TT
scaffold_12378|ref0036452_14274	T/G	TG	NN	NN	TG	TT	TG	NN	TT	TG	TG	TG	TG	NN	NN	NN	NN	NN	TG	NN	NN	TG	NN	NN	NN	NN	TG	TG	TG	TG	TG	TG	TG	TT	NN	TT	TG	NN	NN	NN	TG	TG	TT	GG	TG	NN	TG	TG	GG
scaffold_12378|ref0036452_14285	G/C	NN	NN	NN	GC	GC	NN	GC	CC	GC	NN	GC	CC	NN	NN	NN	GC	NN	GC	GC	NN	NN	NN	NN	NN	NN	NN	GC	GC	GC	GC	GC	GC	GC	NN	GC	GC	NN	GC	NN	NN	CC	GC	CC	GC	NN	GC	GC	GC
scaffold_12378|ref0036452_29081	A/G	NN	NN	NN	AA	AA	NN	NN	AA	AA	NN	NN	AA	NN	NN	NN	NN	NN	AA	NN	NN	NN	NN	NN	AA	NN	AA	AA	AA	AA	AA	AA	AA	AA	NN	AA	NN	AA	NN	AA	NN	AA	AA	AA	AA	NN	AA	AA	AA
scaffold_11024|ref0031106_21159	C/G	CG	CG	NN	CG	CG	NN	NN	GG	CG	NN	NN	GG	CG	NN	NN	CG	NN	CG	CG	NN	NN	NN	NN	CG	NN	CG	CG	CG	CG	NN	CG	GG	CG	NN	CG	NN	NN	CG	CG	NN	GG	GG	NN	CG	NN	GG	CG	CG
scaffold_11027|ref0031107_25223	C/A	CA	CA	NN	CA	AA	NN	NN	AA	CA	NN	NN	AA	NN	NN	NN	NN	NN	NN	AA	NN	NN	NN	NN	NN	NN	CA	AA	AA	AA	AA	AA	AA	AA	CA	AA	AA	AA	AA	AA	AA	AA	AA	AA	CA	CA	NN	AA	AA
scaffold_11027|ref0031107_25229	C/T	CT	NN	NN	NN	CC	NN	NN	CC	CT	NN	NN	CC	NN	NN	NN	NN	NN	CC	CC	NN	NN	NN	NN	NN	NN	CT	CC	CC	CC	CC	CC	CC	CC	CT	CC	CC	CC	CC	CC	CC	CC	CC	CC	NN	CC	NN	CC	CC
scaffold_11027|ref0031107_25238	T/A	NN	TA	NN	NN	AA	NN	NN	AA	AA	NN	NN	AA	NN	NN	NN	NN	NN	AA	AA	NN	NN	NN	NN	NN	NN	AA	AA	AA	AA	AA	AA	AA	AA	NN	AA	AA	AA	AA	AA	NN	AA	AA	AA	AA	TA	NN	AA	AA
scaffold_11027|ref0031107_25262	A/G	NN	AG	NN	NN	GG	NN	NN	GG	GG	NN	NN	GG	NN	NN	NN	NN	NN	GG	GG	NN	NN	NN	NN	NN	NN	GG	GG	GG	GG	GG	GG	GG	GG	NN	GG	GG	GG	GG	GG	GG	GG	GG	GG	GG	AG	NN	GG	GG
scaffold_5654|ref0033306_58114	C/A	NN	CA	NN	CC	CC	NN	CC	CC	NN	NN	CC	CC	NN	NN	CC	NN	CC	CC	CC	CC	CC	CC	CC	CC	NN	CC	NN	CC	CC	CC	CC	CC	CC	NN	CC	CC	CC	CC	CC	CC	CC	NN	CC	NN	CC	CC	CC	CC
scaffold_5654|ref0033306_58127	G/T	GT	GG	NN	GG	GT	NN	GG	GG	NN	NN	GT	GT	NN	NN	GG	GG	GG	GT	GT	GG	GG	GT	GT	GT	NN	GT	NN	GG	GG	GT	GG	GT	GT	GT	GT	GG	GG	GT	GT	GT	GG	NN	GG	NN	GG	GT	NN	GG
scaffold_5654|ref0033306_58167	G/T	NN	GG	NN	GG	GG	GG	GG	GG	NN	NN	GG	GG	NN	NN	GG	GG	GG	GG	GG	GG	GG	GG	GG	GG	NN	GG	NN	GG	GG	GG	GG	GG	GG	NN	GG	GG	GG	GG	GG	GG	GG	NN	GG	GG	GG	GG	GG	GG
scaffold_5654|ref0033306_58271	G/A	GA	NN	NN	NN	GA	GA	GG	GG	GA	GA	GA	GA	NN	NN	GG	GA	GG	GA	GG	NN	NN	GA	GA	GA	NN	GA	GG	GG	GG	GA	GG	GA	GA	GA	GA	GG	GG	GA	GA	GA	GG	NN	GG	GA	NN	GA	GA	GG
scaffold_1332|ref0041027_86806	G/A	NN	NN	GG	GG	GG	NN	NN	GG	GG	NN	NN	GG	NN	NN	GG	GG	NN	NN	NN	NN	GG	NN	NN	GG	NN	NN	NN	GG	GG	GG	GG	GG	GG	GG	GG	GG	GG	GG	GG	GG	GG	GG	GG	GG	NN	NN	GG	GG
scaffold_1332|ref0041027_100048	G/C	NN	NN	NN	GG	NN	GG	NN	GG	GG	NN	GG	GG	NN	NN	NN	NN	NN	GG	NN	NN	NN	GG	NN	NN	NN	NN	GG	GG	GG	GG	GG	GG	GG	NN	GG	GG	GG	GG	GG	GG	GG	GG	GG	GC	NN	GG	GG	GG
scaffold_32566|ref0009264_1888	C/T	NN	CT	CT	CT	CT	CT	CT	CT	CT	CT	CT	CT	CT	CT	CT	CT	CT	CT	CT	CT	CT	CT	CT	CT	CT	CT	CT	CT	CT	CT	CT	CT	CT	CT	CT	NN	CT	CT	CT	CT	NN	CT	CT	CT	CT	CT	CT	CT
scaffold_10090|ref0041683_32302	G/C	NN	NN	NN	NN	GC	NN	NN	GC	NN	NN	NN	GC	NN	GC	NN	GC	NN	GC	NN	GG	NN	NN	NN	NN	NN	NN	GG	GG	GG	GG	GG	GG	GG	NN	GG	GC	GC	NN	GC	NN	GC	GC	GC	NN	NN	GC	GC	GC
scaffold_10095|ref0041686_6421	C/T	NN	CT	CT	CT	NN	TT	NN	CT	CT	NN	NN	TT	NN	CT	CT	NN	NN	TT	CT	NN	CT	CT	NN	CT	CT	TT	CT	CT	CT	CT	CC	CT	TT	NN	CT	CT	TT	TT	CT	CT	CT	CT	CT	CT	CT	CC	CT	TT
scaffold_10095|ref0041686_6431	T/C	NN	TC	TC	TC	NN	CC	NN	TC	TC	NN	NN	CC	NN	TC	TC	NN	NN	CC	TC	NN	TC	TC	NN	TC	TC	CC	TC	TC	TC	TC	TT	TC	CC	NN	TC	TC	CC	CC	TC	TC	TC	TC	TC	TC	TC	TT	TC	CC
scaffold_10095|ref0041686_25433	A/G	NN	NN	AG	AG	AG	AG	AG	AG	AG	NN	NN	AG	NN	AG	AG	AG	NN	NN	NN	AG	AG	NN	AG	AG	NN	AG	AG	AG	AG	AG	NN	AG	NN	AG	AG	NN	AG	NN	AG	AG	AG	AG	AG	AG	AG	AG	AG	AG
scaffold_10095|ref0041686_25448	C/T	CT	CT	CC	CC	CT	CT	NN	CT	CT	NN	CT	CT	NN	CT	NN	CT	NN	CC	NN	NN	NN	NN	NN	NN	CT	CT	CT	CT	CT	CC	CC	CT	CC	CT	CC	NN	CC	NN	CT	CT	CC	CT	CC	CC	NN	CT	CT	CT
scaffold_10095|ref0041686_25478	T/C	NN	TT	TC	TC	TT	NN	NN	TT	NN	NN	TT	TT	NN	NN	NN	TT	NN	TC	TT	NN	NN	NN	NN	NN	TT	TT	TT	TT	TT	TT	TT	TT	TT	TT	TT	NN	TT	NN	TT	TT	TT	TT	TT	TT	TT	TT	TT	NN
scaffold_10095|ref0041686_25484	T/G	TG	TG	TG	TG	TG	TG	NN	TG	TG	NN	TG	TG	TG	TG	TG	TG	NN	TG	TG	TG	TG	NN	NN	TG	TG	TG	TG	TG	TG	TG	TG	TG	TG	TG	TG	TG	TG	NN	TG	TG	TG	TG	TG	TG	TG	TT	TG	NN
scaffold_10095|ref0041686_25492	C/T	CT	CT	NN	CT	CT	NN	CT	NN	CT	NN	CT	CT	CT	CT	CT	NN	NN	CC	CT	CT	CT	NN	NN	CT	CT	CT	CT	CT	CT	CT	CT	CT	CT	NN	CT	CT	CT	CT	CT	CT	CT	CT	CT	CT	CT	CT	CT	CT
scaffold_10096|ref0041685_2135	C/T	CC	CC	CC	CC	CC	NN	CC	CC	CC	NN	CC	CC	NN	NN	NN	CC	NN	CC	NN	NN	NN	NN	NN	NN	NN	CC	CC	CC	CC	CC	CT	CC	CT	CC	CC	CC	CC	CT	CC	CC	CC	CC	CC	NN	CC	NN	CC	CC
scaffold_10096|ref0041685_2143	T/A	NN	TA	TA	TA	TA	NN	TA	TA	TA	TA	NN	TA	NN	NN	NN	NN	TA	TA	TA	TA	NN	TA	TA	TA	NN	NN	TT	TA	TA	TA	TA	TT	TA	TA	TA	NN	TA	TA	TA	TA	TA	TA	NN	NN	NN	TA	TA	TA
scaffold_10096|ref0041685_2161	G/A	NN	GA	GA	GA	GA	NN	GA	GA	GA	GA	NN	GA	NN	NN	NN	NN	GA	GA	GA	GA	NN	GA	GA	GA	NN	NN	GG	GA	GA	GA	GA	GG	GA	GA	GA	NN	GA	GA	GA	GA	GA	GA	NN	NN	NN	GA	GA	GA
scaffold_10096|ref0041685_2169	C/A	CA	CA	CC	NN	CA	NN	CC	CA	CA	NN	CC	CC	NN	NN	NN	CA	CA	CC	CA	CA	CA	NN	NN	NN	NN	CA	CC	CC	CC	CA	CA	CA	CC	CA	CA	CA	CA	CC	CA	CA	CA	NN	NN	NN	CA	CA	CA	CC
scaffold_10096|ref0041685_2170	G/A	GG	GG	GG	GG	GG	NN	GG	GG	GG	NN	GG	GG	NN	NN	NN	GG	NN	GG	GG	NN	NN	NN	NN	NN	NN	GG	GG	GG	GG	GG	GG	GG	GG	GG	GG	GG	GG	GG	GG	GG	GG	GG	GG	GG	GG	NN	GG	GG
scaffold_10096|ref0041685_2193	G/T	GT	GT	GT	GT	GT	NN	GT	GT	GT	NN	GT	GT	NN	NN	NN	GT	GT	GT	GT	GT	GT	NN	GT	NN	NN	GT	GT	GT	GT	GT	GT	GT	GG	GT	GT	NN	GT	GG	GT	NN	GT	GT	NN	GT	GT	NN	GT	GT
scaffold_10096|ref0041685_11402	C/T	CT	NN	NN	CT	CT	CT	TT	CT	CT	NN	CT	CC	CT	NN	CC	CT	NN	CT	NN	NN	NN	NN	CT	CT	CT	CT	CT	CT	CT	CT	CT	CT	CT	NN	CT	CT	CC	CT	CC	CT	CT	CT	TT	CT	CT	TT	CT	CT
scaffold_10096|ref0041685_11409	G/T	GT	NN	NN	GT	TT	TT	TT	TT	GT	NN	TT	TT	NN	NN	TT	NN	NN	GT	NN	NN	NN	NN	NN	GT	NN	GT	TT	TT	NN	TT	TT	TT	GT	NN	TT	TT	TT	GT	TT	TT	TT	TT	TT	TT	NN	TT	TT	TT
scaffold_10096|ref0041685_11412	G/A	GA	NN	NN	GA	GG	GG	GG	GG	GA	NN	GG	GG	NN	NN	GG	NN	NN	GG	NN	NN	NN	NN	NN	NN	NN	GA	GG	GG	GG	GG	GG	GG	GG	NN	GG	GG	GG	GG	GG	GG	GG	GG	GG	GG	NN	GG	GG	GG
scaffold_10096|ref0041685_11493	G/T	GT	NN	GG	GT	GG	NN	NN	GG	GT	NN	GG	GG	NN	NN	NN	NN	NN	GG	GG	NN	NN	NN	NN	GG	NN	GT	NN	GG	GG	GG	GG	GG	NN	GT	GG	GG	GG	GG	NN	NN	GG	GG	GG	GT	GG	GG	NN	GG
scaffold_10096|ref0041685_11534	T/G	NN	TG	TT	TT	TT	NN	NN	TT	NN	NN	TG	GG	NN	NN	TG	TG	NN	TT	NN	TG	TG	NN	NN	TT	TG	NN	TG	TG	TG	TT	TG	TG	NN	NN	TT	TG	GG	TT	NN	NN	TG	TT	TT	TG	TG	TT	TT	TT
scaffold_10096|ref0041685_11542	A/G	NN	NN	AA	AG	AA	NN	NN	AA	AG	NN	AA	AA	NN	NN	NN	NN	NN	AA	NN	NN	NN	NN	NN	AA	NN	AG	NN	AA	AA	AA	AA	AA	NN	AG	AA	AA	AA	AA	AA	NN	AA	AA	AA	AG	AA	AA	AA	AA
scaffold_10096|ref0041685_13023	T/C	NN	NN	NN	TC	NN	TT	NN	TT	TT	NN	NN	TT	NN	NN	TT	NN	NN	TT	NN	NN	NN	NN	NN	NN	NN	NN	NN	TT	TT	TT	TT	TT	TT	NN	TT	TT	TT	TT	TT	TT	TT	TT	NN	TT	NN	TT	TT	TT
scaffold_10096|ref0041685_13025	T/C	TC	NN	NN	TC	NN	TT	NN	TT	TC	NN	NN	TT	NN	NN	TT	NN	NN	NN	NN	NN	NN	NN	NN	NN	NN	NN	NN	TT	TT	TT	TT	TT	TT	TC	TT	TT	TT	TT	TT	TT	TT	TT	NN	TT	NN	TT	TT	TT
scaffold_9166|ref0030859_18286	G/C	NN	NN	NN	GG	NN	GG	NN	GG	GG	NN	GG	GG	NN	NN	NN	GG	NN	NN	GG	NN	NN	NN	NN	NN	NN	NN	NN	GG	GG	GG	GG	GG	GG	NN	GG	GG	GG	NN	GG	GG	GG	GG	NN	GG	NN	NN	NN	GG
scaffold_9166|ref0030859_18289	G/T	GT	NN	NN	GT	GT	GT	GT	GG	GG	NN	GT	GT	NN	NN	NN	GG	NN	NN	NN	NN	NN	NN	NN	GT	NN	NN	GT	GT	GT	GT	GT	GT	GG	NN	GT	GT	GG	NN	GT	NN	GG	GG	NN	GT	GT	NN	NN	GG
scaffold_9166|ref0030859_29013	C/T	NN	CT	CC	NN	CT	CT	CT	CT	CT	NN	CT	CT	NN	CT	CT	CT	CT	CC	CT	NN	CT	CT	CT	CT	CT	CC	CT	CT	CT	NN	CT	CT	NN	CC	CT	CT	CT	NN	CT	CT	NN	CC	CC	CT	CT	CC	CT	CC
scaffold_9166|ref0030859_29015	G/A	GA	GA	GA	NN	NN	GA	NN	GA	GA	NN	GA	GA	GA	GA	GA	GA	GA	GA	GA	NN	GA	GA	GA	GA	GA	GA	GA	GA	GA	GA	GA	GA	GA	GA	GA	GA	GA	GA	GA	NN	GG	GA	GA	GA	GG	GA	GA	GA
scaffold_9166|ref0030859_29032	C/A	NN	CC	NN	NN	NN	CA	NN	CA	NN	NN	CA	CA	CA	CA	CA	CA	CA	CA	CA	NN	CA	CA	CA	CA	CC	CA	CA	CA	CA	CA	CA	CC	CA	CA	CA	NN	CA	CA	CA	NN	NN	CA	CA	CA	CC	CA	CA	CA
scaffold_9166|ref0030859_29047	T/A	NN	TA	TT	NN	NN	TA	NN	TT	TT	NN	TA	TA	TA	NN	TT	TA	NN	TT	NN	NN	NN	TA	TA	NN	TT	TT	TA	TT	TA	TA	NN	TT	TT	TT	TA	TA	TT	TT	TA	TT	TT	TA	TT	TA	TA	TT	NN	TA
scaffold_9166|ref0030859_29048	A/T	AT	NN	AT	AT	TT	TT	NN	TT	TT	NN	TT	TT	NN	TT	TT	TT	TT	AT	TT	NN	NN	TT	TT	TT	TT	AT	TT	TT	TT	TT	TT	TT	TT	AT	TT	TT	TT	TT	TT	TT	TT	TT	TT	TT	AT	TT	TT	NN
scaffold_9166|ref0030859_29061	G/T	NN	GT	GG	NN	GT	GT	GT	GT	GT	NN	GT	GT	NN	GT	GT	GT	GT	GG	GT	NN	GT	GT	GT	GT	GT	GG	GT	GT	GT	GT	GT	GT	NN	GG	GT	GT	GT	NN	GT	GT	NN	GG	GG	GT	GT	GG	GT	GG
scaffold_9166|ref0030859_29064	T/C	NN	TC	TT	NN	NN	TC	NN	TT	TT	NN	TC	TC	TC	NN	TT	TC	NN	TT	NN	NN	NN	TC	TC	NN	TT	TT	TC	TT	TC	TC	NN	TT	TT	TT	TC	TC	TT	TT	TC	TT	TT	TC	TT	TC	TC	TT	NN	TC
scaffold_13203|ref0000770_4543	G/C	NN	NN	GC	GC	GG	NN	NN	GG	GG	NN	NN	GG	NN	NN	NN	NN	NN	CC	GG	NN	NN	NN	NN	NN	NN	NN	NN	GG	GG	GG	GG	GG	GG	NN	GG	GG	GG	GG	GG	NN	GG	GG	GG	NN	GG	GG	GG	GC
scaffold_13203|ref0000770_4567	C/T	NN	CT	NN	CT	CC	NN	NN	CC	CT	NN	NN	CC	NN	NN	NN	NN	NN	CC	CC	NN	NN	NN	NN	NN	NN	CT	CC	CC	CC	CC	CC	CC	CC	NN	CC	CC	CC	CC	CC	CC	CC	CC	CC	NN	CT	CC	CC	CC
scaffold_13203|ref0000770_14139	A/C	NN	NN	NN	CC	NN	NN	NN	CC	NN	NN	NN	CC	NN	NN	NN	NN	NN	CC	CC	NN	NN	NN	NN	NN	NN	NN	CC	CC	CC	CC	CC	CC	CC	NN	CC	CC	CC	CC	CC	CC	CC	CC	CC	NN	NN	CC	CC	CC
scaffold_13203|ref0000770_14180	G/A	NN	NN	NN	NN	GA	NN	NN	GA	NN	NN	NN	GG	NN	GA	NN	GA	GA	GG	GA	NN	GA	NN	NN	NN	NN	NN	GG	GG	GG	GA	GG	GA	GA	NN	GA	AA	AA	GA	GG	GG	GA	GG	GA	GA	NN	GA	GG	GG
scaffold_13203|ref0000770_22735	G/T	GT	GT	NN	GT	NN	NN	NN	GG	GT	NN	GT	GT	NN	NN	GT	NN	GT	GG	GT	NN	GT	NN	NN	NN	NN	GT	GT	GT	GT	GT	GT	GG	GT	GT	GT	GG	GG	GT	GT	NN	GT	GG	GT	NN	GT	GG	GT	GG
scaffold_13203|ref0000770_22755	A/G	NN	NN	NN	AA	NN	NN	NN	AA	AA	NN	NN	AA	NN	NN	NN	NN	NN	AA	AA	NN	NN	NN	NN	NN	NN	AA	AA	AA	AA	AA	AA	AA	AA	NN	AA	AA	AA	AA	AA	NN	AA	AA	AA	AA	NN	AA	AA	AA
scaffold_13203|ref0000770_22771	T/C	TC	TC	NN	TT	NN	NN	NN	TT	TT	NN	NN	TT	NN	NN	NN	NN	NN	TT	TT	NN	NN	NN	NN	NN	NN	TC	TT	TT	TT	TT	TT	TT	TT	TC	TT	TT	TT	TT	TT	NN	TT	TT	TT	TT	TC	TT	TT	TT
scaffold_13203|ref0000770_22779	A/G	NN	NN	NN	AA	NN	NN	NN	AA	AA	NN	NN	AA	NN	NN	NN	NN	NN	AA	AA	NN	NN	NN	NN	NN	NN	AA	AA	AA	AA	AA	AA	AA	AA	NN	AA	AA	AA	AA	AA	NN	AA	AA	AA	AA	AA	AA	AA	AA
scaffold_13203|ref0000770_22784	G/A	NN	NN	NN	NN	GA	NN	NN	GG	GA	NN	NN	GG	NN	NN	NN	GA	NN	NN	NN	GA	NN	NN	GA	NN	NN	GG	NN	GG	GG	GG	GG	GG	GA	NN	GG	GA	AA	GA	GG	NN	GG	GG	GG	GG	GG	GG	GG	GG
scaffold_13203|ref0000770_22786	G/C	NN	NN	NN	GG	NN	NN	NN	GG	GG	NN	NN	GG	NN	NN	NN	NN	NN	GG	GG	NN	NN	NN	NN	NN	NN	GG	GG	GG	GG	GG	GG	GG	GG	NN	GG	GG	GG	GG	GG	NN	GG	GG	GG	GG	GG	GG	GG	GG
scaffold_13203|ref0000770_22798	C/G	NN	NN	NN	CC	NN	NN	NN	CC	NN	NN	NN	CC	NN	NN	NN	NN	NN	CG	CC	NN	NN	NN	NN	NN	NN	CC	CC	CC	CC	CC	CC	CC	CC	NN	CC	CC	CC	CC	CC	NN	CC	CC	CC	CC	CC	CC	CC	CG
scaffold_13203|ref0000770_22800	G/A	NN	NN	NN	GA	NN	NN	NN	GG	GG	NN	NN	GG	NN	NN	NN	NN	NN	GG	GG	NN	NN	NN	NN	NN	NN	GG	GG	GG	GG	GG	GG	GG	GG	NN	GG	GG	GG	GG	GG	NN	GG	GG	GG	GG	GG	GG	GG	NN
scaffold_13203|ref0000770_25513	C/T	NN	NN	NN	CC	NN	NN	CC	CC	NN	NN	NN	CC	NN	NN	NN	NN	NN	CC	NN	NN	NN	NN	NN	NN	NN	CC	NN	CC	CC	CC	CC	CC	NN	NN	CC	NN	CC	CC	CC	NN	CC	CC	CC	CC	NN	CC	CC	CC
scaffold_13203|ref0000770_25515	G/T	NN	NN	NN	GG	NN	NN	GG	GG	NN	NN	NN	GG	NN	NN	NN	NN	NN	GG	NN	NN	NN	NN	NN	NN	NN	GG	NN	GG	GG	GG	GT	GG	NN	NN	GG	NN	GG	GG	GG	NN	GG	GG	GG	NN	NN	GG	GG	GG
scaffold_13203|ref0000770_25518	T/A	NN	NN	NN	NN	NN	NN	TT	TT	TA	NN	NN	TT	NN	NN	NN	TA	NN	TT	NN	TA	NN	NN	NN	NN	NN	TT	NN	TT	TT	TT	TT	TT	TA	NN	TT	TA	AA	TA	TT	NN	TT	TT	TT	TT	NN	TT	TT	TT
scaffold_13203|ref0000770_25522	A/T	NN	AT	AT	AT	NN	NN	AT	AA	NN	NN	NN	AT	NN	NN	AT	NN	NN	AA	AT	NN	AT	NN	NN	NN	NN	AT	AT	AT	AT	AT	AT	AA	AT	AT	AT	NN	AA	AT	AT	NN	AT	AA	AT	NN	NN	AA	AT	AA
scaffold_13203|ref0000770_25528	A/G	NN	NN	NN	AA	NN	NN	AA	AG	NN	NN	AG	AG	NN	NN	NN	AG	NN	AA	NN	NN	NN	NN	NN	NN	NN	NN	AG	AG	AG	AA	AA	AG	NN	NN	AA	NN	AA	AA	AG	NN	NN	GG	AA	AG	NN	AG	AG	AG
scaffold_13203|ref0000770_25535	G/A	NN	NN	NN	GA	NN	NN	GG	GG	NN	NN	NN	GG	NN	NN	NN	NN	NN	GA	NN	NN	NN	NN	NN	NN	NN	NN	NN	GG	GG	GG	GG	GG	NN	NN	GG	GG	GG	NN	GG	NN	GG	GG	GG	GG	NN	GG	GG	GA
scaffold_13203|ref0000770_25559	C/G	NN	CG	NN	CG	NN	NN	CG	CG	CG	NN	NN	GG	NN	NN	CG	NN	NN	CG	CG	CG	NN	NN	NN	NN	NN	NN	NN	GG	GG	CG	GG	CG	NN	NN	CG	CG	GG	GG	GG	NN	CG	GG	CG	CG	CG	CG	GG	GG
scaffold_13203|ref0000770_26065	C/T	NN	NN	NN	CT	CT	NN	NN	CC	CT	NN	NN	CC	NN	NN	CC	NN	NN	NN	NN	NN	NN	NN	NN	NN	NN	NN	CC	CC	CC	CC	CC	CC	CT	NN	CC	CT	TT	CT	CC	NN	NN	CC	CC	NN	NN	NN	NN	CC
scaffold_13207|ref0000774_15555	A/G	NN	AG	NN	AG	NN	NN	NN	AA	NN	NN	NN	AA	NN	NN	NN	NN	NN	AA	NN	NN	NN	NN	NN	NN	NN	AG	NN	AA	AA	AA	AG	AA	AG	AG	AA	AA	AA	AG	AA	AA	AA	AA	AA	AA	AG	AA	AA	AA
scaffold_13207|ref0000774_15559	C/G	NN	CG	CG	CG	NN	NN	NN	CC	NN	NN	NN	CC	NN	NN	NN	NN	NN	CG	NN	NN	NN	CG	NN	CG	NN	CG	NN	CC	CC	CC	CG	CC	CG	CG	CC	CC	CC	CG	CC	CC	CC	CC	CC	CG	CG	CC	CC	CC
scaffold_13207|ref0000774_15592	G/A	NN	NN	GG	GG	NN	NN	NN	GG	NN	NN	NN	GG	NN	NN	NN	NN	NN	GG	GG	NN	NN	NN	NN	NN	NN	GG	GG	GG	GG	GG	GG	GG	GG	NN	GG	GG	GG	GG	GG	GG	GG	GG	GG	GG	NN	GG	GG	GG
scaffold_4452|ref0035376_70957	A/G	NN	NN	NN	AA	AA	AG	NN	AG	AG	NN	AG	AG	NN	AG	AG	NN	AG	AA	AG	AG	AG	AG	NN	AG	NN	AG	AG	AG	AG	AG	AG	AG	AA	NN	AA	AA	AG	AA	AG	AG	AG	AG	AG	AG	AG	AG	AA	AG
scaffold_4452|ref0035376_70984	C/T	NN	NN	NN	CC	CC	CC	NN	CC	CC	NN	NN	CC	NN	CC	CC	CT	CC	CC	CC	CT	CC	NN	NN	CT	NN	CT	CC	CC	CC	CC	CC	CC	CC	NN	CC	CC	CC	CC	CC	CC	CT	CT	CC	CC	CC	CT	CC	CC
scaffold_4452|ref0035376_70990	A/C	NN	NN	NN	AC	AA	AC	NN	AC	AC	NN	AC	AC	NN	AC	AC	AC	AC	CC	AC	AC	AC	AC	NN	AC	NN	AC	AC	AC	AC	AC	AC	AC	AA	AC	AA	AA	AC	AA	AC	AC	AC	AC	AC	AC	AC	AC	NN	AC
scaffold_4452|ref0035376_71011	G/A	NN	NN	NN	GA	GG	GG	NN	GG	NN	NN	NN	GG	NN	NN	GG	GG	GG	NN	GG	GG	GG	NN	NN	NN	NN	GG	GG	GG	GG	GG	GG	GG	GG	NN	GG	GG	GG	GG	GG	GG	GG	GG	GG	GG	GG	GG	GG	GG
scaffold_4455|ref0035373_63631	G/A	NN	NN	GG	GG	GA	NN	NN	GA	GG	NN	NN	GA	NN	NN	NN	NN	GG	GG	GA	NN	NN	NN	NN	NN	NN	GG	GG	GG	GG	GA	GG	GG	GA	NN	GG	GA	GA	GA	GG	GA	GA	GA	GA	GG	GA	GG	GA	GG
scaffold_4455|ref0035373_63640	T/C	TC	TC	CC	CC	CC	NN	NN	CC	CC	NN	NN	CC	NN	NN	NN	NN	TC	TC	CC	NN	NN	NN	NN	NN	NN	NN	CC	CC	NN	CC	TC	CC	CC	TC	CC	NN	CC	CC	CC	CC	CC	CC	CC	TC	TC	CC	CC	CC
scaffold_4455|ref0035373_63657	G/A	NN	NN	GG	GG	GA	NN	NN	GA	GG	NN	NN	GA	NN	NN	NN	NN	GG	GG	GA	NN	NN	NN	NN	NN	NN	GG	GG	GG	GG	GA	GG	GG	GA	NN	GG	GA	GA	GA	GG	GA	GA	GA	GA	GG	GA	GG	GA	GG
scaffold_38142|ref0005729_394	G/T	NN	GT	NN	GT	NN	GG	NN	GG	GG	NN	GG	NN	NN	NN	GG	GG	NN	GG	GG	NN	GG	NN	NN	GG	NN	GT	GG	GG	GG	NN	GG	NN	NN	GT	GG	GG	GG	NN	NN	GG	GG	GG	GG	GG	GT	GG	GG	NN
scaffold_38142|ref0005729_404	C/A	CA	CA	CA	CA	NN	CC	CA	CC	CA	NN	CA	NN	NN	NN	CA	NN	CA	CA	CA	CA	CA	CA	NN	CA	NN	CA	AA	CA	CA	NN	CA	NN	NN	NN	AA	CC	CC	NN	NN	AA	AA	CC	AA	CA	CA	CC	CA	CA
scaffold_38142|ref0005729_433	C/A	NN	CA	CA	NN	NN	CC	CA	CC	CC	NN	CC	NN	NN	NN	CC	CC	NN	CA	CC	NN	CC	CA	NN	CA	NN	CA	CC	CC	CC	NN	CC	NN	NN	NN	CC	CC	CC	NN	NN	CC	CC	CC	CC	CC	CA	CC	CC	CA
scaffold_14657|ref0022106_10113	C/T	CC	NN	NN	NN	NN	NN	CT	NN	CC	NN	NN	CT	NN	NN	NN	NN	NN	NN	NN	NN	NN	NN	NN	CT	NN	CC	NN	NN	NN	NN	CT	NN	CT	CC	CT	NN	NN	NN	CT	NN	NN	NN	NN	NN	CT	CT	NN	CT
scaffold_14657|ref0022106_10127	C/T	NN	NN	NN	CT	NN	NN	CT	NN	NN	NN	NN	CT	NN	NN	NN	NN	NN	NN	NN	NN	NN	NN	NN	CT	NN	NN	NN	NN	NN	NN	CT	NN	CT	CT	CT	NN	NN	NN	CT	NN	NN	NN	NN	NN	CT	CT	NN	CT
scaffold_14657|ref0022106_10150	T/C	NN	TC	NN	NN	NN	NN	NN	NN	NN	NN	NN	NN	NN	NN	NN	NN	NN	NN	NN	NN	NN	NN	NN	CC	NN	NN	NN	NN	NN	CC	NN	NN	NN	TC	CC	NN	NN	NN	NN	NN	NN	NN	NN	NN	TC	NN	NN	NN
scaffold_14657|ref0022106_10156	G/T	GT	NN	NN	NN	NN	NN	NN	NN	GT	NN	NN	NN	GT	NN	NN	NN	NN	GT	NN	GT	NN	NN	GT	NN	NN	GG	NN	NN	NN	GT	NN	NN	NN	GG	NN	GT	NN	NN	NN	NN	NN	NN	GT	GT	NN	NN	NN	GT
scaffold_14657|ref0022106_22390	G/A	GA	NN	NN	GA	GA	GA	GA	GA	GG	NN	GA	GA	GA	GA	GA	GA	GA	GA	GA	GA	GA	GA	NN	GA	NN	GA	GG	GG	GG	GA	GA	GA	GA	GA	GA	GG	GA	GA	GA	GA	GA	AA	GA	GA	NN	GA	GA	GA
scaffold_14657|ref0022106_22395	G/A	GA	NN	NN	GG	GG	NN	GG	GG	GG	NN	GG	GG	GG	NN	GG	NN	GG	GA	GG	NN	NN	NN	NN	GG	NN	GA	GG	GG	GG	GG	GG	GG	GG	GA	GG	GG	GG	GG	GG	GG	GG	GG	GG	GG	NN	GG	GG	GG
scaffold_14657|ref0022106_22398	G/A	GA	NN	NN	GA	GA	GA	GA	GA	GG	GA	GA	GA	GA	GA	GA	GA	GA	GA	GA	GA	GA	GA	NN	GA	NN	GA	GG	GG	GG	GA	GA	GA	GA	GA	GA	GG	GA	GA	GA	GA	GA	AA	GA	GA	NN	GA	GA	GA
scaffold_14657|ref0022106_22421	T/C	TC	NN	NN	TC	TC	TC	TC	TC	TC	NN	TC	TC	TC	TC	CC	NN	NN	TC	TC	TC	NN	NN	NN	TC	NN	TC	CC	CC	CC	TC	CC	TC	TC	TC	TC	TC	TC	TC	TC	CC	TC	CC	TC	TC	NN	TC	CC	CC
scaffold_14657|ref0022106_28133	G/A	GA	NN	GA	GA	GA	GA	GA	GA	GA	NN	NN	NN	NN	NN	NN	GA	GA	GA	GA	GA	NN	GA	GA	GA	NN	GA	GA	GA	GG	GA	GA	GA	NN	GA	GA	GA	GA	GA	GA	GA	GA	GA	GG	GA	GA	GA	NN	NN
scaffold_14657|ref0022106_28136	G/A	GA	NN	NN	GA	NN	NN	NN	GA	GA	NN	NN	GG	GA	NN	NN	NN	NN	GA	GA	NN	NN	GA	GA	GA	GA	GA	GA	GA	GA	GG	GG	GG	NN	NN	GG	GA	GG	GG	GA	NN	NN	NN	GA	GA	NN	GG	GA	NN
scaffold_14657|ref0022106_44498	G/C	GC	NN	NN	GG	NN	NN	NN	GG	GG	NN	NN	GG	NN	NN	NN	NN	NN	GC	NN	NN	NN	NN	NN	NN	NN	GC	NN	GG	GG	GG	GG	GG	GG	GC	GG	GG	GG	GG	GG	GG	GG	GG	GG	GG	NN	GG	GG	GG
scaffold_14657|ref0022106_44513	C/T	NN	NN	NN	CC	CT	CT	NN	CT	CC	NN	CT	TT	NN	NN	NN	NN	NN	CC	CT	CT	NN	CT	NN	CT	NN	CC	NN	NN	CC	CT	CC	TT	CT	NN	CT	CT	NN	CT	CT	CC	TT	CC	TT	CT	NN	CT	CC	CC
scaffold_14657|ref0022106_44516	C/T	CT	NN	NN	CC	NN	NN	NN	CC	CC	NN	NN	CC	NN	NN	NN	NN	NN	CT	NN	NN	NN	NN	NN	NN	NN	CT	NN	CC	CC	CC	CC	CC	CC	CT	CC	CC	CC	CC	CC	CC	CC	CC	CC	CC	NN	CC	CC	CC
scaffold_14657|ref0022106_44519	A/G	NN	NN	NN	AG	AG	AG	NN	AG	AG	NN	AG	GG	NN	AG	NN	NN	AG	NN	NN	NN	NN	NN	NN	AG	AG	AA	NN	GG	GG	GG	AG	GG	AG	NN	GG	GG	GG	AG	GG	NN	GG	AA	GG	AG	NN	AG	AG	AG
scaffold_11569|ref0013603_5564	C/T	NN	NN	CC	NN	CC	NN	NN	CC	CC	NN	CC	CC	NN	NN	NN	NN	NN	CC	CC	NN	NN	NN	CC	NN	NN	CC	NN	CC	CC	CC	CC	CC	CC	NN	CC	CC	CC	CC	CC	CC	CC	CC	CC	CT	NN	CC	NN	CC
scaffold_11569|ref0013603_5591	A/T	NN	NN	AA	AT	AA	NN	NN	AA	NN	NN	AA	AA	NN	NN	NN	NN	NN	NN	AA	NN	NN	NN	AA	NN	NN	AA	NN	AA	AA	AA	AA	AA	AA	NN	AA	NN	AA	AA	AA	AA	AA	AA	AA	NN	NN	AA	NN	AA
scaffold_11569|ref0013603_5599	C/T	NN	NN	CC	CT	CC	NN	NN	CC	NN	NN	CC	CC	NN	NN	NN	NN	NN	CC	CC	NN	NN	NN	CC	NN	NN	CC	NN	CC	CC	CC	CC	CC	CC	NN	CC	NN	CC	CC	CC	CC	CC	CC	CC	NN	NN	CC	NN	CC
scaffold_13433|ref0001469_8270	G/A	NN	NN	NN	GG	GG	NN	NN	GG	GG	NN	NN	GG	GG	NN	NN	GG	GG	GG	GG	NN	NN	NN	GG	NN	NN	NN	GG	GG	GG	GG	GG	GG	GG	NN	GG	GG	GG	GG	GG	GG	GG	GG	GG	GA	GG	GG	GG	GG
scaffold_13433|ref0001469_22904	G/T	NN	NN	NN	NN	NN	NN	NN	GG	NN	NN	NN	GG	NN	NN	NN	NN	GG	GT	GG	NN	NN	NN	NN	NN	NN	NN	GG	GG	GG	GG	GG	GG	GG	NN	GG	GT	GT	NN	GT	GT	NN	GT	GT	GG	GG	GG	NN	NN
scaffold_13433|ref0001469_22905	G/C	NN	NN	NN	GG	NN	NN	NN	GG	NN	NN	NN	GG	NN	NN	NN	NN	GG	GC	GG	NN	NN	NN	NN	NN	NN	GG	GG	GG	GG	GG	GG	GG	GG	NN	GG	GC	GC	NN	GC	GC	NN	NN	GC	GG	NN	GG	NN	GG
scaffold_13433|ref0001469_22909	T/C	NN	NN	NN	NN	NN	NN	NN	TC	NN	NN	NN	TT	NN	NN	TC	NN	TC	TT	TC	TC	NN	NN	NN	NN	TC	TT	TC	TC	TC	TC	TC	TC	TT	NN	TC	TC	TT	TT	TT	TT	TC	TC	TC	TC	NN	TC	TT	TC
scaffold_13433|ref0001469_22917	C/G	NN	NN	NN	CG	NN	NN	NN	CC	NN	NN	NN	CG	NN	NN	NN	CG	CC	CC	CG	NN	NN	NN	NN	NN	NN	CG	CC	NN	CC	CG	CC	CG	CG	CG	CG	CC	CC	CG	CG	CG	CC	CC	CC	CG	NN	CG	CG	CC
scaffold_13433|ref0001469_22939	G/C	NN	NN	NN	GC	NN	NN	NN	GG	NN	NN	NN	GC	NN	NN	NN	GC	GG	GG	GC	NN	NN	NN	NN	GC	NN	GC	GG	NN	GG	GC	GG	GC	GC	GC	GC	GG	GG	GC	GC	GC	GG	GG	GG	GC	NN	GC	GC	GG
scaffold_13433|ref0001469_22941	C/A	NN	NN	NN	CC	NN	NN	NN	CC	NN	NN	NN	CC	NN	NN	NN	NN	CC	CC	CC	NN	NN	NN	NN	NN	NN	CC	NN	CC	CC	CC	CC	CC	CC	NN	CC	CC	CC	CC	CC	CC	CC	CC	CC	CA	NN	CC	CC	CC
scaffold_13433|ref0001469_22942	T/C	NN	NN	NN	TT	NN	NN	NN	TC	NN	NN	NN	TC	NN	TC	TC	TC	TC	TT	TC	TC	TC	NN	NN	NN	TC	TT	TC	TC	TC	TC	TT	TT	TT	NN	TT	TC	CC	TT	TC	TC	TC	TC	TC	NN	NN	TT	TC	TC
scaffold_13433|ref0001469_22958	T/C	NN	NN	NN	TC	NN	NN	TC	TC	NN	NN	NN	TC	NN	TC	TC	TC	TC	TT	TC	TC	TC	NN	NN	TC	TC	TC	TC	TC	TC	TC	TC	CC	TC	NN	CC	TC	TT	TC	TC	TC	TC	TC	TC	TC	NN	CC	TC	TC
scaffold_13433|ref0001469_22961	G/C	NN	NN	NN	NN	NN	NN	GC	GC	NN	NN	NN	GG	NN	NN	GC	NN	GC	GG	GC	GC	GC	NN	NN	NN	GC	GG	GC	GC	GC	GC	GC	GC	GG	NN	GC	GC	GG	GG	GG	GG	GC	GC	GC	GC	GC	GC	GG	GC
scaffold_13433|ref0001469_22964	G/C	NN	NN	NN	NN	NN	NN	GC	GC	NN	NN	NN	GG	NN	NN	GC	NN	GC	GG	GC	GC	GC	NN	NN	NN	GC	GG	GC	GC	GC	GC	GC	GC	GG	NN	GC	GC	GG	GG	GG	GG	GC	GC	GC	GC	GC	GC	GG	GC
scaffold_13433|ref0001469_22980	G/C	NN	NN	NN	NN	NN	NN	NN	GG	NN	NN	NN	GG	NN	NN	NN	NN	GG	GG	GG	NN	NN	NN	NN	NN	NN	GG	GG	GG	GG	GG	GG	GG	GG	NN	GG	GG	GG	GG	GG	GG	GG	GG	GG	GC	NN	GG	GG	GG
scaffold_13433|ref0001469_22985	C/T	NN	NN	NN	NN	NN	NN	NN	CC	NN	NN	NN	CC	NN	NN	NN	NN	NN	CC	CC	NN	NN	NN	NN	NN	NN	CC	CC	CC	CC	CC	CC	CC	CC	NN	CC	CC	CC	CC	CC	CC	CC	CC	CC	CC	NN	CC	CC	CC
scaffold_2126|ref0040793_39441	C/T	NN	NN	NN	NN	CC	NN	CC	CC	CC	NN	CC	CC	NN	NN	CC	CC	CC	CC	CC	CC	NN	NN	NN	CC	NN	CT	CC	CC	CC	CC	CC	CC	NN	NN	CC	CC	CC	NN	CC	CC	CC	CC	CC	CC	CT	CC	CC	CC
scaffold_2126|ref0040793_39456	A/G	AG	AG	AG	AG	AG	AG	AG	AG	AG	NN	AG	AG	NN	NN	AG	AG	AG	AA	AG	AG	AG	NN	AG	AG	NN	AG	AG	AG	AG	AG	AG	AG	NN	AG	AG	AG	AG	NN	AG	AG	AA	AG	AG	AG	AG	AG	AG	AA
scaffold_2126|ref0040793_39489	G/T	NN	NN	NN	NN	GT	GT	GT	GG	GT	GT	NN	GT	NN	NN	GT	GT	GT	GG	GT	GG	GT	NN	GT	GG	NN	GT	GT	GT	GT	GT	GT	GG	NN	NN	GT	GT	GT	NN	GT	GT	GG	GT	GT	GT	GT	GT	GT	GG
scaffold_2126|ref0040793_39490	A/G	AG	AG	AG	AG	AG	AG	AG	AG	AG	NN	AG	AG	NN	NN	AG	AG	AG	AA	AG	AG	AG	NN	AG	AG	NN	AG	AG	AG	AG	AG	AG	AG	NN	AG	AG	AG	AG	NN	AG	AG	AA	AG	AG	AG	AG	AG	AG	AA
scaffold_2126|ref0040793_39506	C/A	CA	CA	CA	CA	CA	CA	NN	CA	CA	CA	CA	CA	NN	NN	CA	CA	NN	NN	CA	CA	NN	NN	CA	CA	NN	CA	CA	CA	CA	CA	CA	CA	NN	CA	CA	CA	CA	NN	CA	CA	CC	CA	CA	CA	CA	CA	CA	CC
scaffold_2126|ref0040793_41341	G/C	NN	NN	GC	GC	GG	NN	NN	GG	NN	NN	GG	GG	NN	NN	NN	NN	NN	GG	NN	NN	NN	NN	NN	NN	NN	GC	GG	GG	GG	GG	GG	GG	GG	GC	GG	GG	GG	NN	GG	GG	GG	GG	GG	NN	CC	NN	GG	GG
scaffold_2126|ref0040793_41343	C/G	NN	NN	CG	CG	CC	NN	NN	CC	NN	NN	CC	CC	NN	NN	NN	NN	NN	CC	NN	NN	NN	NN	NN	NN	NN	CG	CC	CC	CC	CC	CC	CC	CC	CG	CC	CC	CC	NN	CC	CC	CC	CC	CC	NN	GG	NN	CC	CC
scaffold_2126|ref0040793_41355	C/G	NN	NN	CC	CC	CC	NN	NN	CC	NN	NN	CC	CC	NN	NN	NN	NN	NN	CC	NN	NN	NN	NN	NN	NN	NN	NN	CC	CC	CC	CC	CC	CC	CC	NN	CC	CC	CC	NN	CC	CC	CC	CC	CC	CC	CC	NN	CC	CC
scaffold_2127|ref0040792_85606	C/T	NN	NN	CC	CC	CC	CC	CC	CC	NN	NN	CC	CC	NN	CC	CC	CC	CC	CT	CC	CC	CC	CC	CC	CC	CC	CC	CC	CC	CC	CC	CC	CC	CC	NN	CC	CC	CC	CC	CC	CC	CC	CC	CC	CC	CC	CC	CC	CT
scaffold_2127|ref0040792_85764	G/A	NN	NN	GA	NN	GA	NN	NN	GA	GA	NN	GG	GG	NN	GA	GA	GG	NN	GA	NN	NN	NN	NN	GA	NN	GA	GG	GA	NN	GA	GA	GG	GG	NN	GG	GG	NN	GA	GA	GA	GA	GA	GG	GA	GA	GG	GG	GG	GG
scaffold_2127|ref0040792_85793	C/T	CC	NN	CC	CC	CC	CC	CC	CC	CC	CT	CC	CC	NN	CC	CC	CC	CC	NN	CC	CC	NN	NN	CC	NN	CC	CC	CC	CC	CC	CC	CC	CC	CC	CC	CC	CC	CC	CC	CC	CC	CC	CC	CC	CC	CC	CC	CC	CC
scaffold_2127|ref0040792_85794	A/T	AT	NN	NN	NN	AA	AA	AA	AA	NN	AA	AA	AA	NN	AA	AA	AA	AA	AT	AA	AA	NN	NN	AA	NN	AA	AT	AA	AA	AA	AA	AA	AA	AA	AT	AA	AA	AA	AA	AA	AA	AA	AA	AA	AA	AA	AA	AA	AA
scaffold_2127|ref0040792_85817	T/A	TT	NN	TA	TA	TA	NN	TT	TA	TA	TT	TT	TT	NN	TA	TA	TT	TA	TA	NN	NN	NN	NN	TA	NN	TA	TT	TA	TA	TA	TA	TT	TT	NN	TT	TA	TT	TA	TA	TA	TA	TA	TT	TA	TA	TT	TT	TT	TT
scaffold_2124|ref0040791_52528	C/T	NN	NN	CT	CC	CT	CC	NN	CC	CC	NN	NN	CC	NN	NN	CC	CT	NN	CT	CT	CT	NN	NN	NN	NN	NN	CC	CC	CT	CC	CT	CC	CT	CC	NN	CT	CC	NN	CC	CT	CC	NN	CT	CT	NN	CC	CC	CC	CC
scaffold_2124|ref0040791_52537	A/G	NN	NN	AG	NN	AA	AA	NN	AA	AA	NN	NN	AA	NN	NN	AA	NN	NN	AG	NN	NN	NN	NN	NN	NN	NN	AA	AA	AA	AA	AA	AA	AA	AA	NN	NN	AA	NN	AA	AA	AA	AA	AA	AA	NN	AA	AA	AA	AA
scaffold_2124|ref0040791_52548	T/C	NN	NN	TC	TT	TT	TT	NN	TT	TT	NN	NN	TT	NN	NN	TT	NN	NN	TC	NN	NN	NN	NN	NN	NN	NN	TT	TT	TT	TT	TT	TT	TT	TT	NN	NN	TT	NN	TT	TT	TT	TT	TT	TT	TT	TT	TT	TT	TT
scaffold_2124|ref0040791_53761	C/T	NN	NN	NN	CC	NN	NN	NN	CT	CT	NN	NN	CC	NN	NN	NN	NN	NN	CC	NN	NN	NN	NN	NN	NN	NN	NN	NN	CC	CC	CC	CC	CC	CC	NN	CC	CC	CC	CC	CC	CT	CC	CC	CC	CT	NN	CC	CC	CC
scaffold_2124|ref0040791_53764	G/C	NN	NN	NN	GG	NN	NN	NN	GC	GC	NN	NN	GG	NN	NN	NN	NN	NN	GG	NN	NN	NN	NN	NN	NN	NN	NN	NN	GG	GG	GG	GG	GG	GG	NN	GG	GG	GG	GG	GG	GC	GG	GG	GG	GC	NN	GG	GG	GG
scaffold_2124|ref0040791_53771	G/A	NN	NN	NN	GG	NN	NN	NN	GA	GA	NN	NN	GG	NN	NN	NN	NN	NN	GG	NN	NN	NN	NN	NN	NN	NN	NN	NN	GG	GG	GG	GG	GG	GG	NN	GG	GG	GG	GG	GG	GA	GG	NN	GG	GA	NN	GG	GG	GG
scaffold_16723|ref0042333_6951	C/T	NN	NN	NN	CC	CT	CT	NN	CT	CC	NN	NN	CT	NN	NN	NN	NN	NN	CT	CT	CT	NN	NN	CT	NN	NN	CC	NN	TT	TT	CT	NN	CT	CC	NN	CT	TT	NN	NN	CT	CT	NN	CT	CT	CT	NN	CT	CT	CT
scaffold_16723|ref0042333_7153	A/G	NN	NN	AA	AA	NN	NN	NN	AA	AA	NN	NN	AA	NN	NN	NN	NN	NN	AA	AA	NN	NN	AG	NN	AG	NN	AG	NN	AA	AA	AA	AA	AA	AG	AG	AA	NN	AA	AG	AA	AA	AA	AA	AA	AA	AA	AA	AA	AA
scaffold_16723|ref0042333_8072	G/A	NN	NN	NN	NN	GA	GA	GA	GA	GA	NN	NN	GA	AA	NN	NN	NN	NN	GA	GA	NN	NN	GA	GA	GA	NN	GG	AA	AA	AA	GA	AA	GA	GA	NN	GA	AA	AA	GA	GA	GA	NN	GA	GA	GA	NN	GA	GA	GA
scaffold_1914|ref0019467_12281	G/A	NN	AA	NN	AA	AA	AA	NN	AA	NN	NN	NN	AA	GA	NN	NN	NN	NN	AA	NN	NN	AA	NN	GA	AA	NN	AA	NN	AA	AA	GA	AA	AA	AA	NN	GA	GA	NN	AA	AA	GA	GA	AA	GA	NN	AA	GA	AA	AA
scaffold_1914|ref0019467_12287	G/A	NN	AA	NN	AA	AA	NN	NN	AA	GA	NN	NN	AA	GA	NN	NN	NN	NN	AA	GA	NN	NN	NN	GA	AA	NN	AA	GA	GA	NN	GA	AA	GA	GA	AA	GA	GA	NN	GA	GA	GA	GA	GA	GA	NN	AA	GA	AA	AA
scaffold_1914|ref0019467_12289	C/T	NN	CC	NN	CC	NN	CT	CT	CT	CC	NN	CT	CT	CT	NN	NN	NN	NN	CC	CT	NN	NN	NN	CC	CC	NN	CC	CT	CT	CT	CT	CC	CT	CC	CC	CT	NN	NN	CC	CT	CT	CT	CT	CT	NN	CC	CT	CT	CT
scaffold_1914|ref0019467_12318	T/C	NN	TT	NN	TT	NN	TC	TC	TC	TC	NN	TC	TC	NN	NN	NN	NN	NN	TT	TC	NN	TC	NN	TC	TC	NN	TT	TC	TC	TC	TC	TC	TC	TT	TT	TT	TC	NN	TT	TC	TC	TC	TC	TC	TC	TT	TC	TC	TC
scaffold_1914|ref0019467_12336	G/A	NN	GG	NN	GG	NN	GA	GA	GA	NN	NN	GA	GA	GA	NN	NN	NN	NN	GG	GA	NN	NN	NN	GG	GG	NN	GG	GA	GA	GA	GA	GA	GA	GA	GG	GA	GA	NN	GA	GA	GA	GA	GA	GA	NN	GG	GA	GA	GA
scaffold_1914|ref0019467_12339	G/A	NN	GG	NN	NN	GG	GG	NN	GG	NN	NN	NN	GG	NN	NN	NN	NN	NN	GG	GG	NN	GG	NN	GG	GG	NN	GG	GG	GG	GG	GG	GA	GG	NN	GG	GG	GG	NN	NN	GG	GG	GG	GG	GG	GG	GG	GG	GG	GG
scaffold_1914|ref0019467_12357	T/C	NN	TT	NN	TT	NN	TC	TC	TC	TC	NN	TC	TC	NN	NN	NN	NN	NN	TT	TC	NN	TC	NN	TC	TC	NN	TT	TC	TC	TC	TC	TC	TC	TC	TT	TT	TC	NN	TC	TC	TC	TC	TC	TC	TC	TT	TC	TC	TC
scaffold_17238|ref0042331_2658	C/A	CC	CC	CC	CC	CC	CC	CC	CC	CC	CC	CC	CC	CC	CC	CC	CC	CC	CA	CC	CC	CC	CC	CC	CC	CC	NN	CC	CC	CC	CC	CC	CC	CC	CC	CA	CC	CC	CC	CC	CC	CC	CC	CC	CC	CC	CC	NN	CC
scaffold_17238|ref0042331_2659	T/C	TT	TT	TT	TT	TT	TT	TT	TT	TT	TT	TT	TT	TT	TT	TT	TT	TT	TC	TT	TT	TT	TT	TT	TT	TT	NN	TT	TT	TT	NN	TT	TT	TT	TT	TC	TT	TT	TT	TT	TT	TT	TT	TT	TT	TT	TT	NN	TT
scaffold_17238|ref0042331_2664	T/G	TT	TT	TT	TT	TT	TT	TT	TT	TT	TT	TT	TT	TT	TT	TT	TT	TT	TG	TT	TT	TT	TT	TT	TT	TT	TT	TT	TT	TT	NN	TT	TT	TT	TT	TG	TT	TT	TT	TT	TT	TT	TT	TT	TT	TT	TT	NN	TT
scaffold_17238|ref0042331_2762	C/T	CC	CC	CC	CT	NN	CT	CC	CC	NN	NN	NN	NN	NN	CC	NN	CC	CC	CC	CC	NN	NN	CC	CC	CC	NN	CC	NN	NN	CC	CC	NN	CT	CC	CC	CC	CC	CC	CC	CC	NN	CC	CT	CC	CC	CC	CC	CC	CC
scaffold_17238|ref0042331_2826	C/T	CC	NN	CT	CT	NN	NN	NN	CT	CT	NN	NN	NN	NN	NN	CT	NN	CT	CC	CC	NN	NN	CC	NN	NN	NN	CC	NN	CT	CT	CC	CC	CC	CC	NN	CC	NN	CT	CT	NN	NN	NN	CT	CC	CT	NN	CC	CT	NN
scaffold_1915|ref0019466_26496	T/C	TT	TT	NN	TT	NN	NN	NN	TC	TT	NN	TT	TT	NN	NN	TC	TC	NN	TT	TC	NN	TC	NN	NN	TT	NN	TT	TC	TC	TC	TC	TC	TC	TT	NN	TT	TC	NN	TT	TT	NN	TC	TC	TC	TC	NN	TC	TC	TT
scaffold_1915|ref0019466_87496	G/A	NN	NN	NN	GG	NN	NN	NN	GG	GG	NN	NN	GG	NN	NN	NN	NN	NN	GG	NN	NN	NN	GA	NN	NN	NN	NN	GG	GG	GG	GA	GA	GG	GG	NN	GA	GG	GG	GG	GA	GA	GG	GG	GG	GG	NN	GA	NN	GG
scaffold_1915|ref0019466_87512	T/C	NN	NN	NN	TT	NN	NN	TC	TC	NN	NN	NN	TT	NN	NN	TC	NN	TC	TT	NN	NN	TC	NN	NN	NN	NN	NN	TC	TC	TC	TC	TC	TC	TT	NN	TT	TC	TT	TT	NN	TT	TC	TC	TC	NN	NN	TC	TC	TT
scaffold_1915|ref0019466_87536	G/A	NN	NN	NN	NN	NN	NN	NN	GG	GG	NN	NN	GG	NN	NN	NN	NN	NN	GG	NN	NN	NN	GA	NN	NN	NN	NN	GG	GG	GG	NN	GA	GG	GG	NN	GA	GG	GG	GG	GA	GA	GG	GG	GG	GG	NN	GA	NN	GG
scaffold_1915|ref0019466_105515	A/G	NN	NN	AG	AG	AG	AG	AG	AG	NN	NN	AG	AG	AG	NN	NN	AG	AG	AA	NN	NN	AG	AG	AG	NN	NN	NN	AG	AG	AG	AG	AG	GG	NN	AG	GG	AG	NN	AG	AG	AG	AG	AG	AG	AG	NN	GG	AG	AG
scaffold_1915|ref0019466_105518	C/T	NN	NN	CT	CT	CT	CT	NN	CT	NN	NN	CT	CT	CT	NN	NN	CT	CT	CC	NN	NN	CT	CT	CT	NN	NN	NN	CT	CT	CT	CT	CT	TT	NN	NN	TT	CT	NN	CT	CT	CT	CT	CT	CT	CT	NN	TT	CT	CT
scaffold_3940|ref0040241_25040	G/C	NN	NN	NN	GC	NN	GC	NN	GG	GC	NN	NN	GG	GC	NN	NN	GG	NN	GC	GC	NN	NN	NN	NN	GG	NN	NN	GC	GC	GC	GC	GG	GC	GC	NN	GC	NN	GG	GC	GC	NN	GG	GC	GG	GG	GC	GG	NN	GG
scaffold_35900|ref0040240_35	C/T	CT	CT	CT	CT	CT	CT	CT	CT	CT	NN	CT	CT	CT	NN	CT	CT	CT	NN	CT	CT	NN	CT	CT	CT	CT	CT	CT	CT	CT	CT	CT	CT	CT	NN	CT	CT	CT	CT	CT	NN	CT	CT	CT	CT	NN	CT	CT	CT
scaffold_35900|ref0040240_808	T/A	TT	TT	TT	TT	TT	NN	TA	TA	TT	TT	NN	TT	TA	TT	TA	TT	TT	TT	TT	TA	TA	NN	TA	TT	TA	TT	TT	TA	TA	TA	TT	TA	TT	NN	TT	TA	TT	TT	TT	TT	TT	NN	TA	TA	NN	TA	TT	TT
scaffold_35900|ref0040240_815	C/T	CT	CT	CC	CC	NN	CT	CC	CC	CC	CC	CC	CC	CC	CC	CC	CC	CC	CC	CC	CT	CC	NN	NN	CC	CC	CT	CC	CC	CC	CC	CC	CC	NN	CC	CC	CC	NN	CC	CC	CC	CC	NN	CT	CC	CT	CC	CT	CC
scaffold_35900|ref0040240_856	G/A	GA	GG	GA	NN	GG	GG	GG	GG	GG	GG	GG	GG	GG	GA	GG	GG	GA	GG	GG	GG	GG	GG	GG	GG	GG	NN	GG	GG	GG	GA	GG	GA	GG	NN	GG	GG	GG	GG	GG	GG	GG	GG	GA	NN	GG	GG	GG	GG
scaffold_35900|ref0040240_890	G/A	GA	NN	GG	GG	GA	GG	GA	GG	GG	GG	GA	GG	GG	NN	GA	GA	NN	GG	NN	GA	GG	GG	GA	GG	GG	GG	GA	NN	NN	GG	GG	GG	GG	GG	GA	GG	NN	GG	GG	GG	GG	GA	GG	GG	GG	GG	GG	GG
scaffold_35900|ref0040240_1598	C/T	CC	CC	CC	NN	CT	CC	CT	CC	CC	CC	CC	CC	CT	CC	CC	CC	NN	CC	CC	CT	CT	CT	CT	NN	CT	CC	CT	CC	CT	CT	NN	CT	CT	CC	NN	CC	CC	NN	NN	CT	CC	CC	CC	CT	CT	CC	CC	CC
scaffold_35900|ref0040240_1603	G/A	GA	GA	NN	NN	GG	GG	NN	GG	GG	NN	GG	GG	GG	GG	GG	GG	NN	GA	GA	GG	GA	GA	GG	NN	GG	GA	NN	GG	GA	GG	GG	GG	GG	GA	NN	GA	GG	GG	NN	GG	GA	GG	GA	GG	GA	GA	GG	GG
scaffold_35900|ref0040240_1661	T/C	TC	TT	TT	NN	TT	NN	TC	TT	TC	TT	TT	TT	TT	TT	TT	TT	TC	TT	TC	TC	TC	TC	TC	TC	TC	TT	TC	TC	TT	TC	TC	TC	TC	TT	TC	TT	TC	NN	TT	TT	TT	TT	TT	NN	TT	TT	TT	TT
scaffold_35900|ref0040240_1664	T/C	TT	TT	TT	TT	TT	TT	TT	TT	TT	TT	TT	TT	TT	TT	TT	TT	TC	TT	TC	TC	TC	TC	TC	TC	TC	TT	TC	TC	TC	TC	TC	TC	TC	TT	TC	TT	TT	TT	TT	TT	TT	TT	TT	TT	TT	TT	TT	TT
scaffold_6747|ref0007761_1693	A/G	AG	AG	AG	AG	AG	AG	AG	NN	AG	AG	AG	AG	AG	AG	AG	AG	AG	AG	AG	NN	AG	AG	AG	AG	AG	AG	AG	AG	AG	AG	AG	AG	AG	AG	AG	AG	AG	AG	AG	AG	AG	AG	AG	AG	AG	AG	AG	AG
scaffold_3994|ref0007765_60692	T/G	NN	TG	NN	TG	NN	NN	NN	GG	NN	NN	NN	GG	NN	NN	NN	NN	NN	GG	GG	NN	NN	NN	NN	NN	NN	NN	NN	GG	GG	GG	GG	GG	NN	NN	GG	GG	GG	NN	GG	GG	GG	GG	GG	GG	TG	GG	GG	GG
scaffold_3994|ref0007765_60702	C/G	NN	CG	CG	CG	CG	CG	CG	CG	CG	NN	CG	CG	NN	NN	NN	CG	NN	CG	NN	NN	NN	NN	NN	NN	NN	CG	NN	NN	CC	CC	CC	NN	NN	NN	CC	CG	CG	CG	CG	CG	CG	CG	CG	CG	CG	CG	CG	CG
scaffold_3994|ref0007765_60703	T/A	NN	TA	TA	TA	TA	TA	TA	TA	TA	NN	TA	TA	NN	NN	NN	TA	NN	TA	TT	NN	NN	NN	NN	NN	NN	TA	NN	NN	TT	TT	TT	NN	NN	NN	TT	TA	TA	TA	TA	TA	TA	TA	TA	TA	TA	TA	TA	TA
scaffold_3994|ref0007765_60717	T/G	NN	NN	TT	TT	NN	NN	NN	TT	NN	NN	NN	TT	NN	TT	NN	TT	NN	TT	TT	NN	NN	TT	NN	NN	NN	TT	TT	TG	TG	NN	TT	TG	NN	NN	TG	TT	TG	TG	TG	TT	TT	TG	TT	TT	NN	TT	TT	TT
scaffold_3994|ref0007765_60725	T/C	NN	NN	TT	TC	NN	TC	NN	TT	TC	NN	TC	TT	TC	TT	NN	TT	NN	TT	TC	NN	NN	TT	NN	NN	NN	TT	TC	TC	TC	NN	TT	TC	TC	NN	TC	TT	TC	TC	TC	TT	TT	TC	TT	TT	NN	TT	TT	TT
scaffold_3994|ref0007765_60735	T/C	NN	NN	TT	TC	NN	TC	NN	TT	TC	NN	TC	TT	TC	TT	NN	TT	NN	TT	TC	NN	NN	TT	NN	NN	NN	TT	TC	TC	TC	NN	TT	TC	TC	NN	TC	TT	TC	TC	TC	TT	TT	TC	TT	TT	NN	TT	TT	TT
scaffold_16046|ref0005891_1799	A/G	NN	AG	GG	AG	GG	NN	NN	GG	AG	NN	NN	GG	NN	NN	GG	NN	NN	NN	GG	NN	GG	NN	AG	AG	NN	GG	GG	GG	GG	GG	GG	GG	GG	NN	GG	GG	GG	GG	AG	AG	GG	AG	GG	AG	AG	GG	AG	GG
scaffold_16046|ref0005891_1810	G/A	NN	GA	AA	GA	AA	NN	NN	AA	GA	NN	NN	AA	NN	NN	AA	NN	NN	NN	NN	NN	AA	NN	GA	GA	NN	AA	AA	AA	AA	AA	AA	AA	AA	NN	AA	AA	AA	AA	GA	GA	AA	GA	AA	GA	GA	AA	GA	AA
scaffold_16046|ref0005891_1812	C/A	NN	NN	CC	CC	CC	NN	NN	CC	CA	NN	NN	CC	NN	NN	CC	NN	NN	NN	CC	NN	CC	NN	CA	CA	NN	CC	CC	CC	CC	CC	CC	CC	CC	NN	CC	CC	CC	CC	CA	CA	CC	CA	CC	CC	CC	CC	CA	CC
scaffold_31891|ref0007495_1055	A/G	NN	AG	AG	AG	AA	NN	AA	AA	NN	AG	AA	AA	NN	NN	AA	AA	NN	AA	AA	NN	AA	NN	NN	NN	NN	NN	AA	AA	AA	AA	AA	AA	AA	NN	AA	AA	AA	AA	AA	AA	AA	AA	AA	NN	AG	AA	AA	AA
scaffold_1446|ref0021160_2840	T/G	NN	NN	NN	NN	TT	TG	NN	TT	GG	NN	TG	TT	NN	NN	NN	TT	TT	TG	TT	NN	NN	NN	TG	NN	NN	NN	TG	TG	TG	TG	TG	TG	GG	NN	GG	TG	TG	GG	TG	TG	TG	TG	TG	TG	GG	TG	TT	TT
scaffold_1446|ref0021160_44936	T/G	NN	TG	NN	TG	NN	NN	NN	GG	TG	NN	NN	GG	NN	NN	NN	GG	NN	TG	NN	NN	NN	TG	NN	TG	NN	TG	NN	GG	GG	GG	GG	GG	NN	NN	NN	GG	NN	NN	NN	NN	GG	NN	GG	NN	TG	GG	GG	TG
scaffold_1446|ref0021160_68155	A/T	NN	AT	NN	AT	TT	AT	NN	TT	AT	AT	NN	TT	NN	NN	TT	TT	NN	NN	AT	AT	NN	AT	NN	NN	NN	AA	AT	AT	AT	AT	TT	AT	AT	NN	AT	TT	AT	AT	AT	AT	TT	AT	TT	AT	AT	NN	TT	AT
scaffold_1448|ref0021166_50564	T/C	TT	TT	TT	TT	TC	TT	TC	TC	TT	TT	TC	TT	TT	NN	NN	TT	TC	TT	TC	TT	NN	NN	TC	NN	TC	TT	TC	TT	TT	TC	TT	TT	TT	TT	TT	TC	TC	TT	TC	TC	TT	TC	NN	TT	NN	TT	TT	TT
scaffold_1448|ref0021166_50604	T/C	TC	TC	TC	TC	TC	TC	TC	TC	TC	TC	TC	TC	TC	TC	TC	TC	TC	TC	TC	TC	TC	TC	TC	TC	TC	TC	TC	TC	TC	TC	TC	TC	TC	TC	TC	TC	TC	TC	TC	TC	TC	TC	TC	TC	TC	TC	TC	TC
scaffold_1448|ref0021166_50615	G/A	GA	GA	GA	GA	GA	GA	GA	GA	GA	GA	GA	GA	GA	GA	GA	GA	GA	GA	GA	GA	GA	GA	GA	GA	GA	GA	GA	GA	GA	GA	GA	GA	GA	GA	GA	GA	GA	GA	GA	GA	GA	GA	GA	GA	GA	GA	GA	GA
scaffold_1448|ref0021166_53590	T/C	TC	TC	TC	TC	TC	TC	TC	TC	TC	TC	TC	TC	TC	TC	TC	TC	TC	TC	TC	NN	TC	TC	TC	TC	TC	TC	TC	TC	TC	TC	TC	TC	TC	TC	TC	TC	TC	TC	TC	TC	TC	TC	TC	TC	TC	TC	TC	TC
scaffold_1448|ref0021166_53625	T/C	TC	TC	TC	TC	TC	TC	TC	TC	TC	NN	TC	TC	TC	TC	TC	TC	NN	TC	NN	TC	TT	NN	TT	NN	NN	TC	TT	NN	TT	TT	TT	TT	TT	TC	TT	TC	TC	TC	TC	TC	TC	TC	TC	TC	TC	TC	TC	TC
scaffold_1448|ref0021166_53653	A/C	AA	AA	AA	AA	AC	AC	AA	AA	AA	AA	AA	AC	AC	AC	AA	AA	AA	AA	NN	NN	NN	AA	AA	NN	NN	AA	AA	NN	AA	NN	NN	AA	AC	AA	AA	AA	AC	AC	AC	NN	AC	AC	AC	AA	NN	AA	AC	AC
scaffold_1448|ref0021166_56910	G/A	GA	GA	GA	GA	GA	GA	GA	GA	GA	NN	GA	GA	GA	GA	GA	GA	GA	GA	GA	GA	GA	NN	GA	GA	GA	GA	GA	GA	GA	GA	GA	GA	GA	GA	GA	GA	NN	GA	GA	GA	GA	GA	GA	GA	GA	GA	GA	GA
scaffold_1448|ref0021166_56921	C/T	CC	CC	CT	CC	CT	CT	CT	CT	CT	CT	CT	CT	NN	CC	CT	CT	CT	CT	CT	CT	CT	CT	CT	CT	CT	CT	CT	CT	CT	NN	CT	CT	CC	NN	CC	CT	NN	CC	CT	NN	CT	NN	NN	NN	NN	CT	CT	CT
scaffold_1448|ref0021166_56923	T/C	TC	TC	TC	TC	TC	TC	TC	TC	TC	NN	TC	TC	TC	TC	TC	TC	TC	TC	TC	TC	TC	NN	TC	TC	TC	TC	TC	TC	TC	TC	TC	TC	TC	TC	TC	TC	TC	TC	TC	TC	TC	TC	TC	TC	TC	TC	TC	TC
scaffold_1448|ref0021166_56933	T/G	TG	TG	TG	TG	TG	TG	TG	TG	TG	TG	TG	TG	TG	TG	TG	TG	TG	TG	TG	TG	TG	TG	TG	TG	TG	TG	TG	TG	TG	TG	TG	TG	TG	TG	TG	TG	TG	TG	TG	TG	TG	TG	TG	TG	TG	TG	TG	TG
scaffold_1448|ref0021166_56935	C/T	CT	CT	CT	CT	CT	CT	CT	CT	CT	CT	CT	CT	CT	CT	CT	CT	CT	CT	CT	CT	CT	CT	CT	CT	CT	CT	CT	CT	CT	CT	CT	CT	CT	CT	CT	CT	CT	CT	CT	CT	CT	CT	CT	CT	CT	CT	CT	CT
scaffold_1448|ref0021166_56939	C/A	CA	CA	CA	CA	CA	CC	CA	CA	CA	NN	CA	CA	CC	NN	CC	CC	CA	CA	CA	NN	NN	CC	NN	NN	NN	CA	CA	CA	CA	CA	CA	CA	CA	NN	CA	CA	NN	CA	CA	CA	CA	NN	CA	NN	CA	CA	CA	CA
scaffold_1448|ref0021166_57139	A/C	AC	NN	AC	AA	AA	AA	AA	AA	AA	NN	AA	AA	AC	AC	AA	AA	AA	AA	AA	AA	AA	NN	AA	AA	AA	AA	AA	AA	AA	AA	AA	AA	AA	AA	AA	AA	AA	AA	AA	AA	AA	AA	AA	AA	AA	AA	AA	AA
scaffold_1448|ref0021166_57151	C/G	CG	CG	CG	CG	CG	CG	CG	CG	CG	CG	CG	CG	CG	CG	CG	CG	CG	CG	CG	CG	CG	CG	CG	CG	CG	CC	CG	CG	CG	CG	CG	CG	CG	CG	CG	CG	CG	CG	CG	CG	CG	CG	CG	CG	CG	CG	CG	CG
scaffold_1448|ref0021166_57169	T/G	TT	TT	TT	TT	TT	TT	TG	TT	TT	TT	TT	TT	TT	TT	TT	TT	TT	TT	TT	TT	TT	TT	TG	TT	TT	TT	TT	TT	TT	TT	TT	TT	TT	TT	TT	TT	TT	TT	TT	TT	TT	TT	TT	TT	TT	TT	TT	TT
scaffold_1448|ref0021166_57172	A/G	AG	AG	AG	AG	AG	AG	AG	AG	AG	AA	AG	AG	AG	AG	AG	AG	AG	AG	AG	AG	AG	AG	AG	AG	AG	AG	AG	AG	AG	AG	AG	AG	AG	AA	AG	AG	AG	AG	AG	AG	AG	AG	AG	AG	AG	AG	AG	AG
scaffold_1448|ref0021166_57189	C/A	CA	CA	CC	CC	NN	CC	CC	NN	CA	CC	CC	NN	CC	CC	CC	CC	CC	CA	NN	CC	CC	CA	CC	CA	NN	CC	CC	CC	CC	CC	CC	CC	NN	CA	CC	CC	NN	CC	CA	CC	CC	CC	NN	CC	CA	CA	CC	CA
scaffold_1448|ref0021166_57190	A/G	AG	AG	AG	AG	AG	AG	AA	AG	AG	AA	AG	AG	AA	AG	AG	AG	AG	AG	AG	AG	AG	AG	AG	NN	AG	AG	AG	AG	AG	AG	AG	AG	AG	AG	AG	AG	AG	AG	AG	AG	AG	AA	AG	AG	AG	AA	AG	AG
scaffold_1448|ref0021166_57192	G/A	GA	GA	GA	GA	GA	GA	NN	GA	GA	GA	GA	GG	GA	GA	GA	GA	GA	GA	GA	GA	GA	GA	GA	GA	GA	GA	GA	GA	GA	GA	GA	GA	GA	GA	GA	GA	GA	GA	GA	GA	GA	GA	GA	GA	GA	GA	GA	GA
scaffold_1448|ref0021166_57320	G/A	GA	GA	GA	GA	GA	GA	GA	GA	GA	GA	GA	GA	GA	GA	GA	GA	GA	GA	GA	GA	NN	GA	GA	GA	GA	GA	GA	GA	GA	GA	GA	GA	GA	GA	GA	GA	GA	GA	GA	GA	GA	GA	GA	GA	GA	GA	GA	GA
scaffold_1448|ref0021166_57371	G/A	NN	NN	GA	GA	GA	NN	NN	GA	GA	GG	GA	GA	GA	GA	GA	GA	NN	GA	GA	NN	NN	GG	GA	GA	NN	GA	GA	GA	GA	GA	NN	NN	GA	NN	GA	GA	NN	GA	NN	GA	GA	NN	GA	NN	GA	GA	GA	GA
scaffold_10597|ref0048327_13989	T/A	NN	NN	TT	TT	NN	NN	NN	TT	TT	NN	NN	TA	NN	TA	NN	NN	TA	TT	NN	NN	TA	NN	NN	NN	NN	TT	NN	TA	TA	TT	TT	TT	TA	NN	NN	NN	NN	NN	TT	TA	TA	TT	TT	NN	TT	TT	NN	TT
scaffold_10597|ref0048327_14008	T/A	NN	NN	TT	TT	NN	NN	NN	TT	TT	NN	NN	TA	NN	TA	NN	NN	TA	TT	NN	NN	TA	NN	NN	NN	NN	TT	NN	TA	TA	TT	TT	TT	TA	NN	TT	TT	NN	NN	TT	TA	TA	TT	TT	TT	TT	TT	NN	TT
scaffold_9458|ref0029483_9221	G/T	NN	NN	GT	GT	GT	GT	GT	GT	GT	GT	GT	GT	GT	GT	GT	GT	GT	GT	GT	GT	GT	GT	GT	GT	GT	GT	GT	GT	GT	GT	GT	GT	GT	GT	GT	GT	GT	GT	GT	GT	GT	GT	GT	GT	GT	GT	GT	GT
scaffold_9458|ref0029483_9226	A/C	AC	NN	AA	AC	AA	AA	AA	AA	AC	NN	AA	AA	AA	AA	AA	AA	AA	AA	AA	AA	AA	NN	AA	AA	AA	AC	AA	AA	AA	AA	AA	AA	AA	AC	AA	AA	AA	AA	AA	AA	AA	AA	AA	AA	NN	AA	AA	AA
scaffold_9458|ref0029483_9236	G/T	NN	GG	GG	GG	GG	GG	GG	GG	GT	NN	GG	GG	GG	GG	GG	GG	GG	GT	GG	GG	GG	NN	GG	GG	GG	GG	GG	GG	GG	GG	GG	GG	GT	NN	GG	GG	GG	NN	GG	GG	GG	GG	GG	GG	GG	GG	GG	NN
scaffold_9458|ref0029483_9237	C/T	NN	CT	CT	CT	CT	CT	CT	CT	CC	CT	CT	CT	CT	CT	NN	CT	CT	CC	CT	CT	CT	CT	CT	CT	CT	CC	CT	CT	CT	CT	CT	CT	CT	NN	CT	CT	CT	CT	CT	CT	CT	CT	CT	CT	CT	CT	CT	CT
scaffold_9458|ref0029483_9241	G/A	NN	NN	GG	GG	GA	GA	GG	GA	GA	NN	GA	GA	GA	GA	GA	GA	GA	GA	GA	GA	GA	GA	GA	NN	GA	GG	GA	GA	GA	GA	GG	GA	GA	NN	GA	GA	GA	GA	GA	GA	GA	GA	GA	GA	GG	GA	GA	GA
scaffold_9458|ref0029483_9264	A/C	NN	NN	AA	AC	AA	AA	AA	AA	AA	NN	AC	AA	NN	NN	NN	NN	AA	NN	NN	AA	NN	NN	AA	NN	AA	NN	AA	AA	AA	AA	AC	AC	AA	NN	AC	AA	AA	AA	AA	AA	AA	AA	AA	AA	AC	AA	AA	AA
scaffold_9458|ref0029483_12109	G/T	NN	GG	GG	GG	GG	GG	GG	GG	GG	NN	GG	GG	GG	NN	GG	GG	GG	GG	GG	GG	GG	NN	GG	GG	GG	GG	GG	GG	GG	GG	GG	GG	GT	GG	GG	GG	GG	GT	GG	GG	GG	GG	GG	GG	GG	GG	GG	GG
scaffold_9458|ref0029483_12112	A/G	NN	AA	AA	AA	AA	AA	AA	AA	AA	NN	AA	AA	AA	NN	AA	AA	AA	AA	AA	AA	AA	NN	AA	AA	AA	AA	AA	AA	AA	AA	AA	AA	AG	AA	AA	AA	AA	AG	AA	AA	AA	AA	AA	AA	AA	AA	AA	AA
scaffold_9458|ref0029483_12121	C/A	NN	AA	AA	AA	AA	AA	AA	AA	AA	NN	AA	AA	AA	NN	AA	AA	AA	AA	AA	AA	AA	NN	AA	AA	AA	AA	AA	AA	AA	AA	AA	AA	CA	AA	AA	AA	AA	CA	AA	AA	AA	AA	AA	AA	AA	AA	AA	AA
scaffold_9458|ref0029483_12134	G/T	NN	GT	TT	TT	TT	TT	TT	TT	NN	NN	TT	TT	TT	NN	TT	TT	TT	TT	TT	TT	TT	NN	TT	TT	TT	TT	TT	TT	TT	TT	TT	TT	GT	GT	TT	TT	TT	GT	TT	TT	TT	TT	TT	NN	GT	TT	TT	TT
scaffold_9458|ref0029483_12150	G/A	NN	GA	GG	GG	GG	GG	GG	GG	GG	NN	GG	GG	GG	NN	GG	GG	GG	GG	GG	GG	GG	NN	GG	GG	GG	GG	GG	GG	GG	GG	GG	GG	GG	GA	GG	GG	GG	GG	GG	GG	GG	GG	GG	GG	GA	GG	GG	GG
scaffold_9458|ref0029483_12152	A/G	AG	NN	AG	AG	AA	AA	AA	AA	NN	AG	NN	AA	AG	NN	AA	AA	AA	AG	AA	AA	AA	NN	AA	AA	NN	AG	AA	AA	AA	AA	AG	AA	AA	NN	AG	AA	AG	AA	AA	AA	AA	AA	AA	AA	AG	AA	AA	AA
scaffold_9458|ref0029483_12166	G/A	NN	NN	GA	GG	GG	GG	GG	GG	GG	NN	NN	GG	NN	NN	GG	GG	GG	GG	GG	GG	GG	NN	GG	GG	GG	GG	GG	GG	GG	GA	GA	GA	GG	GG	NN	GG	GA	GG	GG	GG	GG	GG	GG	GG	GA	GG	GG	GG
scaffold_9458|ref0029483_12942	A/G	AG	NN	AG	AA	AA	AA	AA	AA	AG	AG	NN	AA	AA	AA	AA	AA	AA	AG	NN	AA	AA	AA	AA	AA	AA	AG	AA	AA	AA	AA	AG	AG	AA	AG	AG	AA	AG	AA	AA	AA	AA	AA	AA	AA	AG	AA	AA	AA
scaffold_9458|ref0029483_12972	A/G	AG	AG	AG	AG	AA	AA	AA	AA	AG	AG	AG	AA	AG	AA	AA	AA	AA	AG	NN	AA	AA	AA	AA	AA	AA	AG	AA	AA	AA	AG	AG	AG	AA	AG	AG	AA	AG	AA	AA	AA	AA	AA	AA	AA	AG	AA	AA	AA
scaffold_21581|ref0038217_3596	G/A	GA	GA	GA	GA	GA	GA	GA	GA	GA	NN	GA	GA	GA	GA	GA	GA	GA	GA	GA	GA	GA	GA	GA	GA	GA	GA	GA	GA	GA	GA	GA	GA	GA	NN	GA	GA	GA	GA	GA	GA	GA	GA	GA	GA	GA	GA	NN	GA
scaffold_21581|ref0038217_3623	G/A	NN	GA	GA	GA	GA	GA	NN	GA	GA	NN	NN	GA	NN	GA	GA	GA	GA	GA	GA	GA	GA	GA	GA	NN	NN	GA	GA	GA	GA	GA	GA	GA	GA	NN	GA	GA	GA	GA	GA	GA	GA	GA	GA	GA	GA	GA	GG	GA
scaffold_21581|ref0038217_3629	T/G	NN	TG	TG	TG	TG	TG	NN	TG	TG	NN	NN	TG	NN	TG	TG	TG	TG	TG	TG	TG	TG	TG	TG	NN	NN	TG	TG	TG	TG	TG	TG	TG	TG	NN	TG	TG	TG	TG	TG	TG	TG	TG	TG	TG	TG	TG	TT	TG
scaffold_21585|ref0038213_948	T/A	TA	TA	TA	TA	TA	TA	TA	TA	TA	TA	TA	TA	TA	TA	TA	TA	TA	TA	TA	TA	TA	TA	TA	TA	TA	TA	TA	TA	TA	TA	TA	TA	TA	TA	TA	TA	TA	TA	TA	TA	TA	TA	TA	TA	TA	TA	TA	TA
scaffold_21585|ref0038213_951	C/T	NN	NN	CT	NN	CT	NN	CT	NN	CC	CT	CC	NN	CC	CT	NN	CC	NN	CT	NN	NN	CT	NN	NN	NN	CT	CT	CT	CT	CC	CT	CT	CT	CT	NN	CT	CT	CT	CT	CC	CT	NN	CT	CT	NN	NN	CC	CT	NN
scaffold_21585|ref0038213_977	T/C	CC	CC	CC	NN	TC	NN	NN	CC	CC	NN	NN	CC	TC	CC	TC	CC	NN	NN	NN	NN	NN	CC	TC	CC	CC	CC	CC	CC	NN	CC	NN	CC	NN	CC	TC	CC	CC	CC	CC	CC	NN	CC	CC	NN	CC	CC	NN	NN
scaffold_21583|ref0038219_424	C/G	NN	NN	NN	CG	NN	NN	NN	CG	CG	NN	CG	CG	CG	NN	NN	CG	NN	NN	NN	CG	NN	CG	NN	NN	NN	NN	NN	CG	CC	CG	CC	CC	CG	NN	CG	CG	CC	CG	CG	CG	CC	CC	CC	CG	NN	CC	CC	NN
scaffold_21583|ref0038219_4012	G/A	GA	GA	NN	GA	GA	GA	GA	GA	GA	GA	NN	GA	GA	GA	NN	GA	NN	NN	GA	GA	GA	GA	GA	GA	NN	GA	GA	GA	GA	GA	GA	GA	GA	GA	GA	GA	GA	GA	GA	GA	GA	GA	GA	GA	NN	GG	GA	NN
scaffold_21583|ref0038219_4038	C/A	CC	NN	CA	NN	CC	CC	NN	CC	CC	NN	NN	CC	NN	CC	CC	CC	NN	CA	CC	NN	CC	NN	CC	CC	NN	CC	CC	CC	CC	CC	CC	CC	CC	CC	CC	CC	CC	CC	CC	CC	CC	CC	CC	CC	NN	CC	CC	NN
scaffold_21583|ref0038219_4048	G/A	GG	NN	GA	GA	GG	GG	NN	GG	GG	NN	NN	GG	NN	GG	GG	GG	NN	GA	GG	NN	GG	NN	GG	GG	NN	GG	GG	GG	GG	GG	GG	GG	GG	GG	GG	GG	GG	GG	GG	GG	GG	GG	GG	GG	NN	GG	GG	NN
scaffold_21583|ref0038219_4079	G/A	GA	GA	GA	GA	GA	GA	GA	GA	NN	NN	NN	GA	GA	GA	NN	GA	GG	GA	GG	NN	GG	NN	NN	GG	NN	GA	GG	GG	GG	GG	GG	GG	GG	GA	GG	GA	GA	GA	GA	GA	GA	GA	GA	GA	GA	GA	GA	GA
scaffold_21583|ref0038219_4080	C/T	CT	CT	CT	CT	CT	CC	CC	CC	CC	NN	CC	CC	NN	NN	CC	CC	CC	CT	CC	NN	CC	NN	NN	CC	NN	CT	CC	CC	CC	CC	CC	CC	CC	CT	CC	CT	CT	CT	CT	CT	CT	CT	CT	CT	NN	CT	CT	NN
scaffold_21583|ref0038219_4081	A/C	AC	NN	NN	AA	AA	AA	AA	AA	AA	NN	AA	AA	NN	NN	AA	AA	AA	AC	AA	NN	AA	NN	NN	AA	NN	AA	AA	AA	AA	AA	AA	AA	AA	NN	AA	AC	AC	AC	AC	AC	AC	AC	AC	AC	AA	AC	AC	AA
scaffold_21583|ref0038219_4089	G/T	NN	NN	GT	NN	GG	GG	GG	GG	GG	GT	GG	GG	NN	NN	GG	GG	GG	GT	GG	NN	GG	NN	NN	GG	NN	GG	GG	GG	GG	GG	GG	GG	GG	NN	GG	GG	GG	GG	GG	GG	GG	GG	GG	GG	GT	GG	GG	GT
scaffold_21583|ref0038219_4109	C/T	CC	NN	CT	CT	CC	CC	CC	CC	CC	NN	CC	CC	NN	NN	CC	CC	CC	CT	CC	NN	CC	NN	NN	CC	NN	CC	CC	CC	CC	CC	CC	CC	CC	CC	CC	CC	CC	CC	CC	CC	CC	CC	CC	CC	CC	CC	CC	CC
scaffold_21583|ref0038219_4111	A/G	AA	NN	NN	AG	AA	NN	NN	AG	AG	NN	NN	AG	NN	NN	AA	AG	AA	AA	AA	AG	AA	NN	NN	AA	NN	AA	AA	NN	AA	AG	AA	AA	AA	AA	AG	NN	AA	AA	AG	AG	AA	AA	AA	NN	AA	AA	AA	AA
scaffold_21583|ref0038219_4143	G/A	GA	GA	NN	GG	GA	GG	GA	GG	GG	NN	GA	GA	NN	NN	GG	GG	NN	GG	GA	NN	NN	NN	NN	GG	GA	GA	GA	GA	GA	GA	GA	GA	GG	GA	GA	GG	GG	GG	GA	GA	GG	GG	GG	GG	NN	GG	GA	GG
scaffold_10945|ref0037447_18247	G/A	GG	GG	GG	GG	NN	GG	GA	GG	GG	NN	GG	GG	GA	GG	GG	GG	GA	GG	GG	GA	GG	GG	GG	GG	GA	GG	GA	GA	GA	GA	NN	GG	GA	GG	GG	GG	NN	GA	NN	GG	GG	NN	GG	GG	GG	GG	GA	GG
scaffold_10945|ref0037447_18258	G/A	GG	GA	GG	GG	GA	NN	GG	GG	GG	GG	GG	GG	GA	GG	GG	GG	GG	GG	GG	GG	GG	GG	GG	GG	GG	GA	GG	GG	GG	GG	GG	GG	GG	GG	GG	GG	GG	GG	GG	GG	GG	GG	GG	GG	GG	GG	GG	GG
scaffold_10945|ref0037447_18272	C/T	CC	CT	CT	CT	CC	CT	CC	CT	CT	CT	CT	CT	CT	NN	CC	CC	CC	NN	CC	CT	CC	CT	CC	CT	CT	CT	CT	CT	CT	CC	CT	CT	CT	CC	CT	CC	CT	CC	CT	NN	CC	CT	NN	CC	CT	CT	CT	NN
scaffold_10945|ref0037447_18290	C/T	CC	CC	CC	CC	CT	CT	CT	CC	CC	CC	CC	CC	CC	CC	CC	CC	CC	CC	CT	NN	CC	CT	CT	CT	NN	CC	CT	CT	CC	CC	NN	CC	NN	CC	CC	CC	CC	CC	CC	CC	CC	CC	CC	CC	CT	CC	CC	CT
scaffold_10945|ref0037447_18315	T/C	TC	TC	TC	TC	TC	TC	TC	TC	TC	TC	TC	TC	TC	TC	TC	TC	TT	TC	TT	TT	NN	TC	NN	TT	TT	TC	NN	TT	TC	TT	TT	TT	TT	TC	TT	TC	TC	TC	TC	TC	NN	TC	TC	TC	TC	TC	NN	TC
scaffold_10948|ref0037441_10567	T/C	TC	TC	TT	TC	TT	TT	NN	TT	TT	NN	NN	TT	NN	NN	NN	TT	NN	TC	TT	NN	NN	NN	NN	NN	NN	TC	TT	TT	TT	TT	TT	TT	NN	TC	TT	TT	TT	TT	TT	TT	TT	TT	TT	TT	NN	TT	TT	TC
scaffold_10948|ref0037441_10578	C/G	CG	CG	CC	CG	CC	CC	NN	CC	CC	NN	NN	CC	NN	NN	NN	CC	NN	CG	CC	NN	NN	NN	NN	NN	NN	CG	CC	CC	CC	CC	CC	CC	NN	CG	CC	CC	CC	CC	CC	CC	CC	CC	CC	CC	CG	CC	CC	CG
scaffold_10948|ref0037441_10585	A/G	AG	AG	AG	AG	AA	AA	NN	AA	AG	NN	NN	AA	NN	NN	NN	AA	NN	AG	AA	NN	NN	NN	NN	NN	NN	AG	AA	AA	AA	AA	AA	AA	NN	AG	AA	AA	NN	AA	AA	AA	AA	AA	AA	AG	AG	AA	AA	AG
scaffold_10948|ref0037441_10590	G/A	NN	NN	GG	GG	GG	GG	NN	GG	GG	GA	NN	GG	NN	NN	NN	GG	NN	GA	GG	NN	NN	NN	NN	NN	NN	GG	GG	GG	GG	GG	GG	GG	NN	GG	GG	GG	GG	GG	GG	GG	GG	GG	GG	GA	GG	GG	GG	GG
scaffold_10948|ref0037441_31183	T/C	NN	NN	TC	TC	NN	NN	NN	TT	TC	NN	NN	TC	NN	NN	NN	TC	TC	TC	NN	NN	TC	NN	TC	NN	NN	TC	TC	TC	TC	TT	TC	TC	TT	NN	TC	NN	TT	TC	TC	TT	TC	NN	NN	NN	TC	TT	TC	TC
scaffold_10948|ref0037441_31188	T/A	NN	NN	NN	TA	NN	NN	NN	TT	TA	NN	NN	TA	NN	NN	NN	TA	TA	NN	NN	NN	TA	NN	TA	NN	NN	NN	TA	TA	TA	TT	TA	TA	TT	NN	TA	NN	TT	TA	TA	TT	TA	NN	NN	NN	TA	TT	TA	TT
scaffold_10948|ref0037441_31201	G/T	NN	NN	GG	GG	GG	NN	NN	GG	GT	NN	NN	GG	NN	NN	GG	NN	NN	GG	NN	NN	NN	NN	NN	GT	NN	GG	NN	GG	GG	GG	GG	GG	GT	NN	GG	NN	GG	GT	GG	GG	GG	GG	GG	GG	GT	GG	GG	GG
scaffold_10948|ref0037441_31209	A/G	NN	NN	NN	NN	NN	NN	NN	AA	AG	NN	NN	AG	NN	NN	NN	AG	AG	AA	NN	NN	AG	NN	AG	NN	NN	AA	AG	AG	AG	AA	AG	AG	AA	NN	AG	AG	AA	NN	AG	AA	NN	NN	NN	NN	AG	AA	NN	AA
scaffold_10948|ref0037441_31210	G/A	NN	NN	NN	NN	NN	NN	NN	GG	GA	NN	NN	GA	NN	NN	NN	GA	GA	GG	NN	NN	GA	NN	GA	NN	NN	GG	GA	GA	GA	GG	GA	GA	GG	NN	GA	GA	GG	NN	GA	GG	NN	NN	NN	NN	GA	GG	NN	GG
scaffold_10948|ref0037441_31228	T/A	NN	NN	TA	TA	TA	TA	NN	TT	TA	NN	TA	TA	NN	TA	TA	TA	TT	TT	TA	NN	TA	TT	NN	TT	TA	TT	TA	TA	TA	TA	TA	TA	TT	NN	TA	NN	TT	TT	TA	TT	TA	TA	TA	TA	TT	TT	NN	NN
scaffold_10948|ref0037441_31297	C/T	NN	NN	CC	CC	CT	CC	CT	CT	CC	NN	CT	CT	NN	CT	CT	NN	CT	CC	NN	CT	NN	CT	CC	CT	NN	CC	CC	CC	CC	CT	CC	CT	CT	NN	CC	CT	CT	CT	CC	CT	CT	CT	CT	CT	CC	CT	CT	CC
scaffold_10948|ref0037441_31345	G/A	NN	NN	GA	GA	GA	GA	GA	GA	GA	NN	GA	GA	GA	GA	GA	GA	GA	GG	GA	GA	GA	GA	GA	GA	NN	GG	GA	GA	GA	GA	GA	GA	GA	NN	GA	GA	GA	GA	GA	GA	GA	GA	GA	GA	GA	GA	GA	GA
scaffold_10941|ref0037443_17975	C/T	NN	NN	NN	CC	CC	NN	NN	CC	NN	NN	NN	CC	NN	NN	CC	NN	NN	CC	CC	NN	NN	NN	NN	CC	NN	NN	NN	CC	CC	CC	CC	CC	CC	NN	CC	CC	CC	CC	CC	CC	CC	CC	CC	CC	CC	NN	CC	CC
scaffold_10941|ref0037443_18001	G/A	NN	NN	NN	GG	GG	NN	NN	GG	NN	NN	GA	GA	GA	NN	GG	NN	NN	GG	GG	GA	NN	NN	GA	GG	NN	NN	NN	GG	GG	GG	GG	GG	GG	NN	GG	GA	GG	GG	GG	GG	GG	GA	GG	GA	GG	GA	GG	GG
scaffold_10941|ref0037443_18014	T/C	NN	NN	NN	TT	TT	NN	NN	TT	NN	NN	NN	TT	NN	NN	TT	NN	NN	TT	TT	NN	NN	NN	NN	TT	NN	NN	NN	TT	TT	TT	TT	TT	TT	NN	TT	TT	TT	TT	TT	TT	TT	TT	TT	TT	TT	NN	TT	TT
scaffold_10941|ref0037443_18417	G/A	NN	NN	NN	NN	NN	NN	NN	GG	NN	NN	NN	GA	NN	NN	NN	NN	NN	GG	NN	GA	NN	NN	GA	NN	NN	NN	GG	GG	GG	GG	GG	GG	GG	NN	GG	GA	GG	GG	GG	GG	GG	GA	NN	GA	NN	GA	NN	GG
scaffold_10941|ref0037443_18420	G/A	NN	NN	NN	NN	NN	NN	NN	GG	NN	NN	NN	GA	NN	NN	NN	NN	NN	GG	NN	GA	NN	NN	GA	NN	NN	NN	GG	GG	GG	GG	GG	GG	GG	NN	GG	GA	GG	GG	GG	GG	GG	GA	NN	NN	NN	GA	NN	GG
scaffold_10947|ref0037449_30898	G/A	NN	NN	GA	NN	NN	NN	NN	GG	GA	GA	NN	GG	NN	NN	GG	NN	NN	GG	GG	NN	GG	NN	NN	NN	NN	GA	GG	GG	GG	GG	GG	GG	GG	GG	GG	GG	GG	GG	GG	NN	GG	GG	GG	GG	GA	GG	GG	GG
scaffold_10947|ref0037449_30906	A/G	AG	NN	AG	AG	AG	AG	NN	AG	AG	AG	AG	AA	AG	AG	AG	AG	AG	AG	AG	NN	AG	NN	NN	NN	AG	AG	AG	AG	AG	AG	AG	AA	AA	NN	AG	AG	AA	AA	AA	AG	AG	AG	AG	AG	AG	AG	AG	AG
scaffold_10947|ref0037449_30912	C/T	CT	NN	CT	CT	CT	NN	NN	CT	CT	CT	CT	CC	CT	NN	CC	NN	CT	CT	CT	NN	CT	NN	NN	NN	NN	CT	CC	CC	CC	CT	CT	CC	CC	NN	CT	CC	NN	CC	CC	NN	CC	CT	CC	CT	CT	CC	CT	CT
scaffold_10947|ref0037449_30924	C/T	CT	CT	CT	CT	NN	NN	NN	CC	CT	CT	CC	CC	NN	NN	CC	NN	CC	CT	CC	NN	CC	NN	NN	NN	NN	CT	CC	CC	CC	CC	CC	CC	CC	NN	CC	CC	CC	CC	CC	NN	CC	CC	CC	NN	CT	CC	CC	CC
scaffold_10947|ref0037449_30928	G/A	GA	NN	GA	GA	GA	GA	NN	GA	GA	GA	GA	GG	NN	GA	GA	NN	NN	GA	GA	NN	GA	NN	NN	NN	NN	GA	GG	GG	GG	GA	GA	GG	GG	NN	GA	GG	GG	GG	GG	NN	GG	GA	GG	GA	GA	GG	GA	GA
scaffold_10947|ref0037449_30937	T/C	CC	NN	CC	CC	TC	TC	NN	TC	NN	NN	TC	TT	TC	TC	TC	NN	TC	CC	TC	NN	TC	NN	NN	NN	NN	CC	TT	NN	TT	TC	TC	TT	TT	CC	TC	TT	NN	TC	TT	NN	TT	TC	TT	TC	CC	TC	TC	CC
scaffold_10947|ref0037449_30955	G/A	GA	NN	GA	GA	GA	GG	NN	GA	GA	GA	GA	GG	GA	NN	GG	NN	GA	GA	GA	NN	GA	NN	NN	NN	NN	GA	GG	GG	GG	GA	GA	GG	GG	NN	GA	GG	GG	GG	NN	NN	GG	GA	GG	GA	GA	GG	GA	GA
scaffold_10947|ref0037449_30958	C/T	CC	NN	CC	CC	NN	CC	NN	CT	CC	NN	NN	CC	CT	NN	CC	CT	CC	CC	CC	NN	CC	NN	NN	NN	CT	CC	CT	CT	CT	CT	CC	CC	CC	CC	CC	CT	CC	CC	CC	CT	CT	CC	CT	NN	CC	CT	CC	CC
scaffold_10947|ref0037449_30961	G/A	GA	NN	NN	GG	GA	GA	NN	GA	GG	NN	GA	GG	NN	GA	GA	NN	NN	GA	GA	NN	GA	NN	NN	NN	NN	GA	GG	GG	GG	GA	GA	GG	GG	NN	GA	GG	GG	GG	GG	NN	GG	GA	GG	GA	GA	GG	GA	GA
scaffold_22727|ref0022697_2435	G/A	NN	GA	GG	GA	GG	NN	NN	GG	NN	NN	GG	GG	NN	NN	GG	GG	NN	GG	NN	NN	NN	NN	GG	NN	NN	GG	NN	GG	GG	GG	GG	GG	GG	NN	GG	GG	GG	GG	GG	GG	GG	GG	GG	GG	GA	GG	GG	GG
scaffold_37368|ref0036585_123	G/C	GC	GC	GC	GC	GC	GC	GC	GC	GC	NN	GC	GC	GC	NN	NN	GC	NN	GC	GC	NN	NN	NN	GC	GC	NN	GC	GC	GC	GC	GC	GC	GC	GG	GC	GC	GC	GC	NN	GC	GC	GC	GC	GC	NN	GC	GC	GC	GC
scaffold_1282|ref0022520_52202	A/G	NN	AG	AG	AG	GG	NN	NN	GG	NN	NN	NN	GG	NN	NN	NN	NN	NN	AA	GG	NN	NN	NN	NN	NN	NN	AG	NN	GG	GG	GG	AG	GG	AG	NN	GG	GG	GG	AG	GG	GG	GG	GG	GG	AG	NN	GG	NN	AG
scaffold_1282|ref0022520_59638	C/T	CC	NN	NN	CT	CC	CC	NN	CC	CT	NN	CC	CC	NN	NN	NN	CC	CC	CC	CC	NN	CC	CC	NN	NN	NN	CC	CC	CC	CC	CC	CC	CC	CC	NN	CC	CC	CC	CC	CC	CC	CC	CC	CC	CC	NN	CC	CC	CC
scaffold_1282|ref0022520_59645	G/C	GC	GC	GC	GC	CC	CC	NN	CC	GC	NN	CC	CC	NN	NN	NN	NN	CC	GC	CC	NN	CC	CC	NN	NN	NN	GC	NN	CC	CC	CC	GC	CC	GC	GC	CC	CC	CC	GC	CC	CC	CC	CC	CC	GC	NN	CC	CC	GC
scaffold_1282|ref0022520_59652	C/T	CC	NN	NN	CT	CC	CC	NN	CC	CT	NN	CC	CC	NN	NN	NN	CC	CC	CC	CC	NN	CC	CC	NN	NN	NN	CC	CC	CC	CC	CC	CC	CC	CC	NN	CC	CC	CC	CC	CC	CC	CC	CC	CC	CC	NN	CC	CC	CC
scaffold_1282|ref0022520_59667	C/T	CC	NN	NN	CC	CC	CC	NN	CC	CC	NN	CC	CC	NN	NN	NN	CC	CC	CC	CC	NN	CC	CC	NN	NN	NN	CC	CC	CC	CC	CC	CC	CC	CC	NN	CC	CC	CC	CC	CC	CC	CC	CC	CC	CT	NN	CC	CC	CC
scaffold_1282|ref0022520_59673	A/T	AT	AT	AT	AT	NN	TT	AT	TT	AT	NN	TT	NN	NN	NN	NN	AT	TT	AT	TT	NN	TT	TT	NN	NN	NN	AT	NN	TT	TT	TT	AT	TT	AT	AT	TT	NN	TT	AT	TT	NN	TT	TT	TT	AT	NN	TT	TT	AT
scaffold_1282|ref0022520_59677	G/C	GC	GC	GC	GC	CC	CC	NN	CC	CC	NN	CC	CC	NN	NN	NN	CC	CC	GC	CC	NN	CC	CC	NN	NN	NN	GC	NN	CC	CC	CC	GC	CC	GC	GC	CC	CC	CC	GC	CC	CC	CC	CC	CC	GC	GC	CC	CC	GC
scaffold_1285|ref0022521_4996	T/G	NN	TG	TG	TG	TG	TG	TG	TG	TT	NN	TG	TG	TG	TG	TG	TG	TG	TG	TG	NN	TG	NN	NN	TG	NN	NN	NN	TT	TT	TG	GG	NN	NN	NN	TG	TG	TG	TT	TT	TG	TG	GG	TG	NN	TG	TG	TT	TT
scaffold_1285|ref0022521_5002	A/G	NN	NN	AA	AA	AA	NN	NN	AA	AA	NN	AA	AA	NN	NN	AA	AA	NN	AA	AA	NN	NN	NN	NN	NN	NN	NN	NN	AA	AA	AA	AA	AA	NN	NN	AA	AA	NN	AA	AA	AA	AA	AA	AA	NN	AA	AA	AA	AA
scaffold_1285|ref0022521_5007	C/T	NN	NN	CC	CC	CC	NN	NN	CC	CC	NN	CC	CC	NN	NN	CC	CC	NN	CC	CC	NN	NN	NN	NN	NN	NN	NN	NN	CC	CC	CC	CC	CC	NN	NN	CC	CC	NN	CC	CC	CC	CC	CC	CC	NN	CC	CC	CC	CC
scaffold_1285|ref0022521_5027	A/G	NN	NN	AA	AA	AA	NN	NN	AA	AA	NN	AA	AA	NN	NN	NN	AA	NN	AA	AA	NN	NN	NN	NN	NN	NN	NN	NN	AA	AA	AA	AA	AA	NN	NN	AA	AA	NN	AA	AA	AA	AA	AA	AA	NN	AA	AA	AA	AA
scaffold_1285|ref0022521_37758	A/T	NN	NN	AT	AT	AA	NN	NN	AA	AA	NN	NN	AA	NN	NN	AA	AA	AA	AT	AA	NN	NN	NN	NN	NN	NN	AT	NN	AA	AA	AA	AT	NN	AA	NN	AA	AA	AA	AA	AA	AA	AA	AA	AA	AA	AA	AA	NN	AT
scaffold_1285|ref0022521_37817	C/T	NN	NN	CT	CT	CC	NN	NN	CC	CC	NN	NN	CC	NN	NN	CC	CC	CC	CT	CC	NN	NN	NN	NN	NN	NN	CT	NN	CC	CC	CC	CT	NN	CC	NN	CC	CC	CC	CC	CC	CC	CC	CC	CC	CC	CC	CC	NN	CT
scaffold_1285|ref0022521_38764	G/A	NN	NN	GA	GA	AA	GA	GA	GA	AA	GA	GA	GG	NN	NN	GA	GA	GA	GA	AA	NN	GA	NN	NN	NN	NN	NN	GA	GA	GA	GA	AA	AA	GA	NN	AA	GG	GA	GA	GA	GA	GA	GA	GA	GA	GA	NN	GA	GA
scaffold_1285|ref0022521_38774	C/T	NN	NN	NN	CC	CC	NN	NN	CC	CC	NN	NN	CC	NN	NN	NN	CC	NN	CC	CC	NN	NN	NN	NN	NN	NN	NN	CC	CC	CC	CC	CC	CC	NN	NN	CC	CC	CC	CC	CC	NN	CC	CC	NN	NN	CC	NN	CC	CC
scaffold_1284|ref0022522_28017	G/C	NN	NN	NN	CC	GC	GC	NN	GC	CC	NN	GC	GC	NN	NN	NN	NN	NN	CC	GC	GC	NN	NN	NN	CC	NN	CC	GG	NN	GG	GC	GC	GC	CC	NN	CC	GC	GC	CC	GC	GG	GC	GG	GG	GC	NN	CC	CC	GC
scaffold_1284|ref0022522_28046	C/G	CG	CG	CG	CG	CG	CG	NN	CG	GG	NN	CG	CG	NN	NN	NN	NN	NN	GG	CG	CG	NN	CG	NN	CG	NN	CG	CC	NN	CC	CG	CG	CG	GG	NN	GG	CG	CG	GG	CG	CC	CG	CC	CC	CG	CG	GG	GG	CG
scaffold_1284|ref0022522_29688	G/C	GG	NN	NN	NN	GG	NN	NN	GG	GG	NN	NN	GG	NN	NN	GG	NN	NN	GG	NN	NN	NN	NN	NN	NN	NN	NN	GG	GG	GG	GG	GG	GG	GG	NN	GG	GG	GG	GG	GG	GG	GG	GG	GG	GC	NN	GG	GG	GG
scaffold_1284|ref0022522_29706	G/A	GG	NN	NN	NN	GG	NN	NN	GG	GG	NN	NN	GG	NN	NN	GG	NN	NN	GG	NN	NN	NN	NN	NN	NN	NN	NN	GG	GG	GG	GG	GG	GG	GG	NN	GG	GG	GG	GG	GG	GG	GG	GG	GG	GG	GG	GG	GG	GG
scaffold_1284|ref0022522_29718	A/C	AA	NN	NN	NN	AA	NN	NN	AA	AA	NN	NN	AA	NN	NN	AA	NN	NN	AA	NN	NN	NN	NN	NN	NN	NN	AA	AA	AA	AA	AA	AA	AA	AA	NN	AA	AA	AA	AA	AA	AA	AA	AA	AA	AC	NN	AA	AA	AA
scaffold_1284|ref0022522_30699	A/C	NN	NN	NN	AC	AC	NN	NN	AA	AC	NN	AC	AC	AC	AA	NN	NN	NN	CC	AC	NN	NN	AC	NN	AC	NN	CC	NN	AA	AA	AC	AC	AA	AC	NN	AC	AA	AA	AC	AC	AA	AC	AA	AA	AC	NN	CC	AA	AA
scaffold_1284|ref0022522_30748	G/A	NN	NN	NN	GG	GG	GG	NN	GG	GG	NN	GG	GG	NN	NN	NN	NN	GG	GG	GG	NN	NN	NN	NN	NN	NN	GG	GG	GG	GG	GG	GG	GG	GG	NN	GG	GG	GG	GG	GG	GG	GG	GG	GG	GG	NN	GG	GG	GG
scaffold_1284|ref0022522_30761	T/C	NN	NN	NN	TC	TC	TT	NN	TT	TC	NN	TC	TC	TC	NN	NN	NN	TT	NN	TC	NN	NN	NN	TC	TC	NN	CC	TT	TT	TT	TC	TC	TT	TC	NN	TC	TT	NN	TC	TC	TT	TC	TT	TT	TC	NN	TC	TT	TT
scaffold_1284|ref0022522_42776	A/C	NN	NN	NN	NN	NN	AC	NN	AC	AC	NN	NN	AA	AC	NN	NN	NN	AC	AA	NN	NN	NN	NN	NN	NN	NN	NN	AC	AC	AC	AC	AA	AC	AA	NN	AA	AA	AA	AA	AC	AC	AA	NN	CC	AC	NN	AA	AA	AA
scaffold_1287|ref0022523_28899	G/A	NN	NN	NN	GA	GG	GG	NN	GG	GA	NN	GG	GG	NN	GG	GG	GG	GG	GA	GG	GG	GG	GA	NN	GA	NN	NN	GG	GG	GG	GG	GA	GG	GA	NN	GG	GG	GG	GA	GG	GG	GG	GG	GG	NN	NN	GG	GG	GG
scaffold_1287|ref0022523_28924	G/C	NN	NN	NN	GC	GC	CC	NN	CC	GC	NN	GC	CC	NN	NN	CC	GC	CC	CC	CC	NN	CC	NN	NN	NN	NN	NN	CC	CC	CC	CC	GC	CC	GC	NN	CC	GC	GC	GC	GC	CC	CC	CC	CC	GC	NN	CC	CC	CC
scaffold_1287|ref0022523_28934	G/A	NN	NN	NN	GA	NN	GA	GA	GA	GG	NN	GA	GA	GA	GA	GA	GA	GA	GA	GA	GA	GA	NN	NN	NN	NN	NN	GA	GA	GA	GA	GA	GA	GG	NN	GA	GA	GA	GG	GA	GA	GA	GA	GA	GA	NN	GA	GA	GA
scaffold_1287|ref0022523_41219	C/A	NN	NN	NN	CA	CA	CA	CA	CA	CA	NN	NN	CA	CA	CA	CA	CA	CA	CA	CA	CA	CA	NN	CA	NN	CA	NN	CA	CA	CA	CA	CA	CA	AA	NN	CA	CA	CA	NN	CA	CA	CA	CA	CA	CA	NN	CA	CA	CA
scaffold_1287|ref0022523_41249	G/C	NN	NN	NN	GC	GC	GC	GC	GC	NN	NN	NN	GC	GC	GC	GC	GC	GC	GC	GC	GC	GC	NN	GC	NN	GC	NN	GC	GC	GC	GC	GC	GC	CC	NN	GC	GC	GC	NN	GC	GC	GC	GC	GC	GC	NN	GC	GC	GC
scaffold_1287|ref0022523_41253	A/G	NN	NN	NN	AG	AA	AA	NN	AA	AG	NN	NN	AA	NN	NN	AA	AA	NN	AG	AA	AA	AA	NN	NN	NN	NN	NN	AA	AA	AA	AA	AA	AA	AG	NN	AA	AA	AA	AG	AA	AA	AA	AA	AA	AA	NN	AA	AA	AA
scaffold_1287|ref0022523_69298	A/T	NN	NN	NN	NN	NN	NN	NN	AA	AT	NN	NN	AA	NN	NN	NN	AA	NN	AA	NN	NN	NN	AT	NN	AT	NN	AT	NN	AA	AA	AA	AT	AA	AA	AT	AA	AA	AA	AA	AA	AA	AA	AA	AA	NN	NN	AA	AA	AA
scaffold_1287|ref0022523_69329	G/A	NN	NN	NN	GA	GA	NN	NN	GG	NN	NN	NN	GG	NN	NN	NN	GA	NN	GA	NN	GA	NN	NN	NN	NN	NN	AA	NN	GG	GG	GG	GA	GG	AA	NN	GG	GA	GA	AA	GA	GG	GG	GG	GG	NN	NN	GG	GG	GG
scaffold_1287|ref0022523_113924	G/T	NN	NN	GT	GT	GT	GT	GT	GT	GT	NN	NN	GT	GT	NN	GT	GT	NN	GT	GT	NN	GT	NN	GT	NN	NN	NN	NN	GT	GT	GT	GT	GT	GT	NN	GT	GT	GT	GT	GT	NN	GT	GT	GT	GT	NN	GT	GT	GT
scaffold_1287|ref0022523_123240	G/A	NN	GA	AA	GA	GA	GG	NN	GG	NN	NN	GA	GG	NN	NN	GG	GA	NN	GA	GG	GA	NN	NN	GA	NN	NN	NN	NN	GG	GG	GG	GA	GG	AA	AA	GG	GA	GA	AA	GA	GG	GG	GG	GG	NN	GA	GG	GG	GG
scaffold_1287|ref0022523_123262	A/G	AG	AG	GG	AG	NN	AA	NN	AA	NN	NN	NN	AA	NN	NN	AA	AA	NN	AG	AA	NN	NN	NN	NN	AG	NN	AG	NN	AA	AA	AA	AG	AA	AG	AG	AA	AA	AA	AG	AA	AA	AA	AA	AA	AA	AG	AA	AA	AA
scaffold_1287|ref0022523_124355	C/A	NN	CA	CA	CA	CA	CA	NN	CA	NN	NN	CA	CA	NN	CA	CA	CA	CA	CA	CA	CA	CA	CA	CA	CA	NN	CA	CA	CA	CA	CA	CA	CA	CA	NN	CA	CA	CA	CA	CA	CA	CA	CA	CA	CA	CA	CA	CA	CA
scaffold_1287|ref0022523_124356	A/G	NN	AG	AG	AG	AG	NN	NN	AA	AA	NN	NN	AA	NN	NN	NN	NN	AG	AG	AG	AG	AG	AG	AG	AG	NN	AG	AG	AG	AG	AG	AG	AG	AG	NN	AG	AG	AG	AG	AG	AG	AG	AG	AG	AG	AG	AG	AG	AG
scaffold_2425|ref0036718_93980	C/T	CC	NN	CC	CC	CC	CC	CC	CC	CC	NN	CC	CC	CC	CC	CC	CC	CC	CC	CC	NN	CC	NN	CC	NN	NN	CC	CC	CC	CC	CC	CC	CC	CC	CC	CC	CC	CC	NN	CC	CC	CC	CC	CC	CC	CC	CC	CC	CC
scaffold_2425|ref0036718_93999	A/C	AA	NN	AA	AA	NN	AA	NN	AA	AA	NN	NN	AA	AA	AA	AA	AA	AA	AA	AA	NN	AA	NN	AA	NN	NN	AA	AA	AA	AA	AA	AA	AA	AA	AA	AA	AA	AC	NN	AA	AA	AA	AA	AA	AA	AA	AA	AA	AA
scaffold_2425|ref0036718_94024	T/C	TC	NN	CC	TC	TC	TC	TC	TC	TC	NN	TC	TC	TC	TC	TC	NN	TC	CC	TC	NN	TC	NN	TC	NN	TC	TC	TC	TC	TC	TC	TC	TC	TT	TC	TC	CC	CC	NN	TC	TC	TC	TC	TC	NN	CC	TC	TC	TC
scaffold_2425|ref0036718_94025	G/A	GG	NN	GA	GA	GG	GG	GG	GG	GG	GA	GG	GG	GG	GG	GG	GG	GG	GA	GG	NN	GG	NN	GG	NN	NN	GG	GG	GG	GG	GG	GG	GG	GG	GG	GG	GG	GG	NN	GG	GG	GG	GG	GG	NN	GG	GG	GG	GG
scaffold_2425|ref0036718_94053	A/G	AG	NN	AG	AG	AG	AG	AG	AG	NN	NN	AG	AG	AG	AG	AG	AG	AA	AG	AA	NN	AA	NN	AG	AG	AG	AG	AG	AG	AG	AG	AG	AG	NN	AG	AG	AG	AG	NN	AG	AG	AG	AG	AG	AG	AG	AG	AG	AG
scaffold_2425|ref0036718_94072	A/T	AA	NN	NN	AT	AT	AA	AT	AA	AA	NN	AA	AA	NN	AA	AA	AT	AA	AT	AA	AT	AA	NN	AA	NN	AA	AA	AA	AA	AA	AT	AA	NN	AA	AA	AA	AA	AT	NN	AA	AA	AT	AT	NN	AT	NN	AA	AA	AT
scaffold_2425|ref0036718_94103	T/C	TT	NN	NN	TT	TT	TT	TT	TT	TT	NN	TT	TT	NN	TT	TT	TT	TT	TT	TT	NN	TT	NN	TT	NN	TT	TC	TT	TT	TT	TT	TT	TT	TT	TT	TT	TT	TT	NN	TT	TT	TT	TT	TT	TT	TT	TT	TT	TT
scaffold_2425|ref0036718_94104	G/T	GG	NN	NN	GG	GG	GG	GG	GG	GG	NN	GG	GG	NN	GG	GG	GG	GG	GG	GG	NN	GG	NN	GG	NN	GG	GT	GG	GG	GG	GG	GG	GG	NN	GG	GG	GG	GG	NN	GG	GG	GG	GG	GG	GG	GG	GG	GG	GG
scaffold_2425|ref0036718_94108	T/A	TT	NN	NN	TA	TT	TT	NN	TT	TT	NN	TT	TT	NN	TT	TT	TA	TT	TT	TT	NN	TT	NN	TT	NN	TT	TT	TT	TT	TT	TT	TT	NN	TT	TT	TT	TT	TA	NN	TT	TT	TA	NN	NN	NN	TT	TT	TT	TT
scaffold_2425|ref0036718_94129	A/T	AA	NN	NN	AA	AA	AT	AA	AT	AA	NN	AA	AA	NN	NN	NN	AT	AA	AA	AT	NN	NN	NN	AA	NN	AT	AA	AT	AT	AT	AT	AA	AT	NN	AA	AA	AA	AA	NN	AT	NN	AA	AT	AT	NN	AA	AA	AA	AA
scaffold_2425|ref0036718_94136	C/G	CC	NN	NN	CG	NN	CC	NN	CC	CC	NN	CC	CC	NN	CC	CC	CG	CC	CC	CC	NN	CC	NN	CC	NN	CC	CC	CC	CC	CC	CC	CC	NN	NN	NN	CC	CC	CG	NN	CC	CC	CG	NN	NN	CC	CC	CC	CC	CC
scaffold_2425|ref0036718_94139	C/A	CC	NN	NN	CA	CC	CC	CC	CC	CC	CA	CC	CC	NN	CC	CC	CC	CC	CA	CC	NN	CC	NN	CC	NN	CC	CC	CC	CC	CC	CC	CC	CC	NN	CC	CC	CC	CC	NN	CC	CC	CC	CC	CC	CC	CC	CC	CC	CA
scaffold_2426|ref0036719_38445	C/T	CT	NN	CT	CT	NN	NN	NN	CC	CT	NN	CT	CT	CT	NN	NN	NN	CC	NN	CT	NN	NN	NN	NN	NN	NN	CT	CC	CC	CC	CC	CT	CC	CC	CT	CC	CT	CT	CC	CT	CC	CC	CT	CC	NN	NN	CT	NN	CC
scaffold_2420|ref0036713_16112	C/G	CC	NN	CC	CG	CG	CC	CG	CC	CG	NN	CC	CC	NN	NN	NN	NN	CG	CC	NN	CG	NN	CC	NN	CC	NN	CC	CC	CC	CC	CG	CC	CG	CC	NN	CC	CC	GG	CC	CC	CC	CG	CG	CG	CG	CC	CC	CC	CC
scaffold_2420|ref0036713_21019	C/G	NN	NN	NN	CG	NN	CG	NN	CC	CG	NN	CG	CG	NN	NN	NN	NN	NN	CC	CG	NN	NN	NN	NN	CC	NN	CG	CG	CG	CG	CG	GG	CG	NN	CG	CG	CC	CC	CC	CG	CG	CC	CC	NN	NN	NN	NN	NN	CC
scaffold_2420|ref0036713_21023	T/G	NN	NN	NN	TG	NN	TG	NN	TT	TG	NN	TG	TG	NN	NN	NN	NN	NN	TT	TG	NN	NN	NN	NN	TT	NN	TG	TG	TG	TG	TG	GG	TG	NN	TG	TG	TT	TT	TT	TG	TG	TT	TT	NN	TT	NN	NN	TG	TT
scaffold_2420|ref0036713_40959	G/A	NN	NN	GA	GA	NN	GA	NN	GA	NN	NN	NN	GG	GA	NN	NN	GG	GA	GA	GA	NN	NN	GA	GA	GA	NN	GA	GA	GA	GA	GA	GG	GG	NN	GA	GG	GA	GG	GA	GG	GA	GG	GA	GA	GA	NN	NN	GA	NN
scaffold_2420|ref0036713_43266	T/C	NN	TT	NN	TT	NN	NN	NN	TT	TC	TC	NN	TT	NN	NN	NN	NN	NN	NN	NN	NN	NN	NN	NN	NN	NN	NN	TT	TT	TT	TT	TC	TT	TC	NN	TT	NN	NN	TC	TT	TT	TT	NN	TT	TT	NN	TT	NN	TC
scaffold_2420|ref0036713_43278	C/T	NN	CT	NN	CT	NN	NN	NN	TT	CT	CT	NN	CT	NN	NN	CT	NN	CT	NN	CT	CT	CT	NN	NN	NN	NN	NN	CT	CT	CT	CT	CT	TT	CT	NN	CT	NN	NN	CT	TT	CT	TT	NN	CT	CT	CT	CC	NN	CT
scaffold_2420|ref0036713_43280	G/T	NN	GT	NN	GT	NN	NN	NN	TT	GT	GT	NN	GT	NN	NN	GT	NN	GT	NN	GT	GT	GT	NN	NN	NN	NN	NN	GT	GT	GT	GT	GT	TT	GT	NN	GT	NN	NN	GT	TT	GT	TT	NN	GT	GT	GT	GG	NN	GT
scaffold_2420|ref0036713_43287	G/C	NN	GG	NN	GG	NN	NN	NN	GG	GC	GC	NN	GG	NN	NN	NN	NN	NN	NN	NN	NN	NN	NN	NN	NN	NN	NN	GG	GG	GG	GG	GC	GG	GC	NN	GG	NN	NN	GC	GG	GG	GG	NN	GG	GG	NN	GG	NN	GC
scaffold_2420|ref0036713_43319	T/A	NN	TA	NN	TT	NN	NN	NN	TT	TT	NN	NN	TT	NN	NN	NN	NN	NN	NN	NN	NN	NN	NN	NN	NN	NN	NN	TT	TT	TT	TT	TT	TT	TT	NN	TT	NN	NN	TT	TT	TT	TT	NN	TT	TT	NN	TT	NN	TT
scaffold_2424|ref0036717_35406	C/T	NN	NN	CC	NN	CT	NN	NN	CC	CT	NN	NN	TT	NN	NN	NN	CC	CT	CC	NN	NN	CT	NN	CT	CC	NN	CT	CC	CC	CC	CT	TT	CT	CT	CT	CT	CC	CT	CT	CC	TT	CT	NN	CT	CT	NN	TT	CC	CC
scaffold_2424|ref0036717_35412	G/A	GA	NN	GG	NN	GA	NN	GA	GG	GA	NN	NN	AA	NN	GA	GA	GG	GA	GG	NN	NN	GA	NN	GA	GG	NN	GA	GG	GG	GG	GA	AA	GA	GA	GA	GA	GG	GA	GA	GG	AA	GA	NN	GA	GA	NN	AA	GG	GG
scaffold_2424|ref0036717_108062	G/C	NN	NN	NN	GG	NN	NN	NN	NN	GG	NN	NN	GG	NN	NN	NN	NN	NN	GG	NN	NN	NN	NN	NN	NN	NN	NN	NN	GG	GG	GG	GG	NN	NN	NN	GG	NN	GG	NN	GG	GG	NN	NN	NN	GG	NN	GG	GG	GG
scaffold_2421|ref0036714_29526	T/G	TG	NN	NN	TG	NN	TG	NN	TG	TG	NN	NN	TG	NN	NN	NN	NN	NN	NN	NN	TG	NN	GG	TG	GG	NN	TG	TT	TT	TT	TG	GG	TG	TG	TG	GG	TG	TG	TG	TG	TT	TG	TT	TT	TG	TG	GG	NN	TG
scaffold_2421|ref0036714_29544	G/C	NN	NN	NN	GG	CC	GC	NN	GC	GC	NN	GC	GC	NN	NN	NN	NN	NN	GG	NN	GC	NN	GC	GC	GC	NN	NN	GG	GG	GG	GC	GC	GC	GC	NN	CC	GC	GC	GC	GC	GG	GC	GG	GG	GC	NN	CC	NN	GC
scaffold_2421|ref0036714_29549	T/C	NN	NN	NN	TT	TT	NN	NN	TT	TC	NN	NN	TT	NN	NN	NN	TT	NN	TT	NN	TT	NN	TT	NN	TT	NN	NN	TT	TT	TT	TT	TT	TT	TT	NN	TT	TT	TT	TT	TT	TT	TT	TT	TT	TT	NN	TT	NN	TT
scaffold_2421|ref0036714_29551	C/T	NN	NN	NN	CC	CC	NN	NN	CC	CT	NN	NN	CC	NN	NN	NN	CC	NN	CC	NN	CC	NN	CC	NN	CC	NN	NN	CC	CC	CC	CC	CC	CC	CC	NN	CC	CC	CC	CC	CC	CC	CC	CC	CC	CC	NN	CC	NN	CC
scaffold_2421|ref0036714_29560	T/C	NN	NN	NN	TT	CC	TC	NN	TC	TC	NN	TC	TC	NN	NN	NN	NN	NN	TT	NN	TC	NN	TC	TC	TC	NN	NN	TT	TT	TT	TC	TC	TC	TC	NN	CC	TC	TC	TC	TC	TT	TC	TT	TT	TC	TC	CC	NN	TC
scaffold_2421|ref0036714_29571	C/T	NN	NN	NN	CT	TT	CT	NN	CT	CT	NN	CT	CT	NN	NN	NN	NN	NN	CC	NN	CT	NN	CT	CT	CT	NN	NN	CC	CC	CC	CT	CT	CT	CT	NN	TT	CT	CT	CT	CT	CC	CT	CC	CC	CT	CT	TT	NN	CT
scaffold_2421|ref0036714_29584	G/A	GA	NN	NN	GG	GG	GA	NN	GA	GG	GA	NN	GG	NN	NN	GA	NN	NN	NN	GA	GA	NN	GG	NN	GG	NN	GA	GA	GA	GA	GA	GG	GA	GA	GA	GG	GA	GG	GA	GG	GA	GG	GA	AA	GA	GA	GG	NN	GA
scaffold_2421|ref0036714_29588	G/A	NN	NN	NN	GA	GG	NN	NN	GG	GG	NN	NN	GG	NN	NN	NN	GG	NN	GG	NN	NN	NN	GG	NN	GG	NN	NN	GG	GG	GG	GG	GG	GG	GG	NN	GG	GG	GG	GG	GG	GG	GG	GG	GG	NN	NN	GG	NN	GG
scaffold_2421|ref0036714_29736	A/G	NN	NN	NN	AA	NN	NN	NN	AG	AA	NN	NN	AG	NN	NN	AG	NN	NN	NN	NN	NN	NN	AG	NN	NN	NN	AA	NN	AG	AG	AG	AG	NN	NN	NN	AG	NN	NN	AG	AG	AG	AG	AG	AA	AG	NN	NN	NN	AG
scaffold_2421|ref0036714_29777	C/G	NN	NN	NN	CC	NN	NN	NN	CC	CC	NN	NN	CG	NN	NN	NN	NN	NN	NN	CC	NN	NN	NN	NN	NN	NN	CC	CG	CG	CG	CC	CC	CC	NN	NN	CC	NN	CG	CC	CG	CG	CG	CG	CC	NN	NN	NN	NN	CC
scaffold_2421|ref0036714_29780	G/T	NN	NN	NN	GG	NN	NN	NN	GG	GG	NN	NN	NN	NN	GT	NN	NN	NN	NN	NN	NN	GT	NN	NN	NN	NN	GG	NN	NN	NN	GT	GG	GG	NN	NN	GT	NN	NN	GG	NN	NN	NN	GG	NN	NN	NN	NN	NN	GT
scaffold_2421|ref0036714_29786	T/C	NN	NN	NN	NN	NN	NN	NN	TC	NN	NN	NN	TC	NN	NN	NN	NN	NN	NN	TC	TC	NN	NN	NN	NN	NN	TT	TC	TC	TC	TC	CC	NN	NN	NN	TC	TC	NN	TC	TC	TC	TC	TC	TT	TC	NN	NN	NN	NN
scaffold_2421|ref0036714_100265	C/T	NN	CT	NN	NN	NN	NN	NN	CC	CC	NN	NN	CC	NN	NN	NN	NN	NN	CC	NN	NN	NN	NN	NN	NN	NN	NN	NN	CC	CC	CC	CC	CC	CC	NN	CC	CC	NN	CC	NN	NN	CC	CC	CC	CC	CT	CC	CC	CT
scaffold_2421|ref0036714_100271	G/C	NN	GG	NN	GC	NN	GC	NN	GC	GC	NN	NN	NN	GC	NN	NN	NN	NN	GG	GC	GC	NN	GC	NN	GC	NN	NN	NN	GC	GG	GC	GC	GC	GC	NN	CC	GC	NN	GC	NN	NN	CC	GG	GG	GC	NN	CC	CC	GC
scaffold_2421|ref0036714_100287	G/A	NN	GA	GA	GA	NN	NN	NN	GG	GA	NN	NN	GG	NN	NN	NN	GG	NN	AA	NN	NN	NN	GA	NN	GA	NN	NN	NN	GG	GG	GG	GA	GG	GG	NN	GG	GG	NN	GG	NN	NN	GG	GG	GG	GG	GA	GG	GG	GG
scaffold_2421|ref0036714_100295	C/T	NN	CT	CT	CT	NN	NN	NN	CC	CC	NN	NN	CC	NN	NN	NN	CC	NN	CC	NN	NN	NN	NN	NN	NN	NN	NN	NN	CC	CC	CC	CC	CC	CC	NN	CC	CC	NN	CC	NN	NN	CC	CC	CC	NN	CT	CC	CC	CT
scaffold_2421|ref0036714_100313	G/T	NN	GG	GT	NN	NN	NN	NN	GG	GG	NN	NN	GG	NN	NN	NN	NN	NN	GG	NN	NN	NN	NN	NN	NN	NN	NN	NN	GG	GG	GG	GG	GG	GG	NN	GG	GG	NN	NN	NN	NN	GG	GG	GG	GG	NN	GG	GG	GT
scaffold_23691|ref0027469_5303	A/C	AC	AC	AC	AC	AC	AC	AC	AC	AC	AC	AC	AC	AC	AC	AC	AC	AC	AC	AC	AC	AC	AC	AC	AC	AC	AC	AC	AC	AC	AC	AC	AC	AC	AC	AC	AC	AC	AC	AC	AC	AC	AC	AC	AC	AC	AC	AC	AC
scaffold_23691|ref0027469_5336	A/G	AG	AG	AG	NN	AA	AG	AG	NN	AG	AG	NN	AG	AG	NN	NN	NN	NN	AA	AG	AG	AA	NN	NN	NN	AG	NN	AG	AG	AA	AG	AG	AA	NN	AG	NN	AG	AG	AG	AG	NN	AG	NN	AG	AG	AA	AG	NN	NN
scaffold_23691|ref0027469_5345	C/T	CT	CT	CT	CT	CT	CT	CT	CT	NN	NN	CT	TT	TT	CT	TT	NN	CT	CT	CT	CT	NN	CT	CT	CT	CT	CT	NN	CT	CT	CT	CT	TT	CT	CT	NN	CT	TT	CT	CT	TT	CT	CT	NN	NN	CT	CT	CT	CT
scaffold_23691|ref0027469_5346	T/C	TC	TC	TC	TC	TC	TC	TC	TC	TC	TC	TC	TC	TC	TC	TC	TC	TC	TC	TC	TC	TC	TC	TC	TC	TC	TC	TC	TC	TC	TC	TC	TC	TC	TC	TC	TC	TC	TC	TC	TC	TC	TC	TC	TC	TC	TC	TC	TC
scaffold_23691|ref0027469_5372	T/C	TT	TC	TC	TC	TT	TT	TC	TC	TT	NN	TT	TT	TT	NN	TT	TT	NN	NN	TC	NN	NN	TC	NN	TT	NN	NN	TT	TT	TC	TC	TT	TT	TC	TT	TT	TC	TT	TC	TC	TT	TC	NN	TT	NN	NN	TC	TC	TC
scaffold_4449|ref0017407_8346	A/G	AA	AA	AA	AA	AA	AA	AA	AA	AA	NN	AA	AA	AA	NN	AA	AA	AA	AA	AA	AA	AA	AA	NN	AA	NN	AA	AA	AA	AA	AA	AA	AA	AA	AA	AA	AA	AA	AA	AA	AA	AA	AA	AA	AA	AA	AA	AA	AA
scaffold_4449|ref0017407_8355	T/G	NN	TG	TG	TG	TT	TT	TT	TT	TG	NN	TG	TG	NN	TG	TG	TG	TG	TG	TT	NN	TG	NN	TG	NN	NN	TG	TG	TG	TG	TT	TT	TT	TG	TG	TT	TT	GG	TG	TT	TG	TG	TT	TT	TG	TG	NN	TT	TT
scaffold_4449|ref0017407_8362	T/C	NN	NN	TT	TT	TT	TT	TT	TT	TT	NN	TT	TT	NN	NN	TT	TT	NN	TT	TT	NN	NN	NN	NN	NN	NN	TT	NN	TT	TT	TT	TT	TT	TT	NN	TT	TT	TT	TT	TT	TT	TT	TT	TT	TT	TT	TT	TT	TT
scaffold_4449|ref0017407_8366	C/T	NN	NN	CC	CC	CC	CC	CC	CC	CC	NN	CC	CC	NN	NN	CC	CC	NN	CC	CC	NN	NN	NN	NN	NN	NN	CC	NN	CC	CC	CC	CC	CC	CC	NN	CC	CC	CC	CC	CC	CC	CC	CC	CC	CC	CC	CC	CC	CC
scaffold_4449|ref0017407_8381	C/T	NN	CT	CT	CT	CC	CC	CC	CC	CT	NN	CT	CT	NN	CT	CT	CT	NN	CT	CC	NN	CT	NN	CT	NN	NN	CT	CT	CT	CT	CC	CC	CC	CT	CT	CC	CC	TT	CT	CC	CT	CT	CC	CC	CT	CT	NN	CC	CC
scaffold_4449|ref0017407_10128	T/C	TC	TC	TC	NN	NN	TT	NN	TT	TC	NN	TC	TC	NN	TC	TC	TT	TC	TC	TC	TT	TC	NN	NN	TT	NN	TC	NN	TT	TT	TT	TT	TT	NN	TC	TT	TT	NN	TC	TT	TC	TC	TT	TT	TC	TC	TT	TT	TT
scaffold_4449|ref0017407_10166	C/T	CT	CT	CT	NN	NN	CC	NN	CC	CT	NN	CT	CT	NN	CT	CT	CC	CT	CT	CT	CC	CT	NN	NN	CC	NN	CT	NN	CC	CC	CC	CC	CC	NN	CT	CC	CC	NN	CT	CC	CT	CT	CC	CC	CT	CT	CC	CC	CC
scaffold_4449|ref0017407_14851	T/A	TA	NN	TA	TT	TT	NN	NN	TT	NN	NN	NN	TT	NN	NN	NN	NN	NN	TA	TT	NN	NN	NN	NN	NN	NN	TA	TT	TT	TT	TT	TT	TT	TT	TA	TT	TT	TT	TT	TT	TT	TT	TT	TT	TT	TA	TT	TT	TT
scaffold_4448|ref0017406_40040	G/A	NN	NN	GG	GG	GG	GG	NN	GG	GG	NN	GG	GG	NN	NN	NN	GG	NN	GG	GG	NN	NN	GG	GG	GG	NN	GA	GG	GG	GG	GG	NN	GG	GG	GA	GG	GG	GG	NN	NN	GG	GG	GG	GG	GG	GG	GG	NN	GG
scaffold_4448|ref0017406_40051	C/A	NN	NN	CA	CC	CC	CC	NN	CC	CC	NN	CC	CC	NN	NN	NN	CC	NN	CC	CC	NN	NN	CC	CC	CC	NN	CC	CC	CC	CC	CC	NN	CC	CC	CC	CC	CC	CC	NN	NN	CC	CC	CC	CC	NN	CC	CC	NN	CC
scaffold_4448|ref0017406_40073	G/A	NN	NN	GG	GG	GG	GG	NN	GG	GG	NN	GG	GG	NN	NN	NN	GG	NN	GG	GG	NN	NN	GG	GG	GG	NN	GG	GG	GG	GG	GG	GG	GG	GG	GG	GG	GG	GG	NN	NN	GG	GG	GG	GG	GG	GG	GG	NN	GG
scaffold_4448|ref0017406_42052	C/T	NN	CT	CT	CT	CC	CC	CC	CC	CC	NN	CC	CC	NN	NN	CC	CC	CC	CT	CC	NN	CC	NN	NN	CC	CC	CC	CC	CC	CC	CC	CC	CC	CC	CC	CC	NN	CC	CC	CC	CC	CC	CC	CC	CC	CT	CC	CC	CC
scaffold_4448|ref0017406_42101	G/A	GA	GA	NN	GA	GA	GA	NN	GA	GA	NN	GA	GA	NN	GA	GA	GA	GG	GG	GA	GA	GA	GA	GA	GA	GA	GA	GA	GA	GA	GA	GA	GA	GA	GA	AA	NN	GA	GA	GA	GA	GA	GA	NN	GA	GA	GA	GA	GA
scaffold_4448|ref0017406_42112	C/A	NN	NN	CA	CA	CC	CA	CA	CA	CA	NN	NN	CA	NN	NN	CA	CC	CA	CA	NN	NN	CA	NN	NN	CA	CA	NN	CA	CA	CA	CA	CC	CC	CA	CC	CC	NN	CA	NN	CC	NN	CA	CA	NN	CA	CA	NN	CC	CA
scaffold_4448|ref0017406_51680	G/C	NN	GC	NN	GC	GG	NN	GG	GG	GC	NN	NN	GG	NN	NN	NN	GG	NN	CC	GG	NN	NN	GC	NN	NN	NN	NN	NN	GG	NN	GG	GG	GG	NN	NN	NN	GG	NN	GC	GG	GG	NN	GG	GG	GC	GC	GG	GG	GC
scaffold_4448|ref0017406_51686	C/G	NN	CG	NN	CC	CC	NN	CC	CC	CC	NN	NN	CC	NN	NN	NN	CC	NN	NN	CC	NN	NN	NN	NN	NN	NN	NN	NN	CC	NN	CC	CC	CC	NN	NN	NN	CC	NN	CG	CC	CC	NN	CC	CC	CG	CG	CC	CC	CG
scaffold_4446|ref0017404_20387	G/T	NN	GT	GT	GT	NN	NN	NN	GG	GT	NN	GG	GG	NN	NN	NN	GG	GT	GG	GG	GG	GG	GT	NN	GT	NN	GG	GG	GG	GG	GG	GT	GG	GT	NN	GG	GG	GG	GT	GG	GG	GG	GG	GG	GT	GT	GG	GG	GT
scaffold_4446|ref0017404_54908	T/C	NN	NN	NN	TT	CC	TC	NN	TC	NN	NN	NN	TC	TC	NN	TT	TC	NN	NN	TC	TC	NN	TC	NN	TC	NN	NN	NN	TT	NN	TC	TC	TC	TC	NN	CC	CC	TC	TC	TC	TT	TC	NN	TT	TC	TT	CC	CC	TC
scaffold_4445|ref0017403_26672	A/G	AG	GG	AG	AG	AG	NN	NN	GG	GG	AG	GG	NN	GG	AG	AG	GG	NN	AG	NN	AG	NN	NN	AG	AG	AG	GG	AG	AG	AG	AG	AG	AG	AG	AG	NN	GG	NN	AG	AG	AG	AG	AG	AG	AG	NN	AG	AG	NN
scaffold_4445|ref0017403_26680	C/A	CC	CC	CC	CC	CC	CC	CC	CC	CC	CC	CC	CC	CC	CC	CC	CC	CA	CC	CA	CA	CA	CA	CA	CA	CA	CC	CA	CA	CA	CA	CA	CA	CA	CC	CA	CC	CC	CC	CC	CC	CC	CC	CC	CC	CC	CC	CC	CC
scaffold_4445|ref0017403_26681	A/G	AA	AA	AA	AA	AA	AA	AA	AA	AA	AA	AA	AA	AA	AA	AA	AA	AG	AA	AG	AG	AG	AG	AG	AG	AG	AA	AG	AG	AG	AG	AG	AG	AG	AA	AG	AA	AA	AA	AA	AA	AA	AA	AA	AA	AA	AA	AA	AA
scaffold_4445|ref0017403_26685	C/T	CC	CT	CT	CT	CT	CT	CT	CT	CT	CC	CT	CT	CT	CT	CT	CT	CC	CC	CC	CC	NN	CC	CC	CC	CC	CT	CC	CC	CC	CC	CC	CC	CC	CT	CC	CC	CC	CC	CC	CC	CC	CC	CC	CC	CT	CC	CC	CT
scaffold_4444|ref0017402_16169	G/C	NN	NN	NN	NN	NN	GG	NN	GG	GG	NN	NN	GG	NN	NN	NN	NN	NN	GG	GG	NN	NN	GC	NN	NN	NN	NN	NN	GG	GG	GC	GG	GG	GG	NN	GC	GG	GG	GG	GC	GC	GG	GG	GG	NN	NN	GC	GG	GG
scaffold_4444|ref0017402_16203	G/C	NN	NN	NN	GC	NN	GG	NN	GG	GG	NN	NN	GG	NN	NN	NN	NN	NN	GG	NN	NN	NN	GC	NN	NN	NN	NN	NN	GG	GG	GC	GG	GG	GG	NN	GC	GG	GG	GG	GC	GC	GG	GG	GG	NN	NN	GC	GG	GG
scaffold_4444|ref0017402_53979	C/T	NN	NN	NN	NN	NN	NN	NN	CC	CC	NN	NN	CC	NN	NN	NN	NN	NN	CC	CC	NN	NN	NN	NN	NN	NN	NN	NN	CC	CC	CC	CC	CC	CC	NN	CC	NN	CC	CC	CC	CC	CC	CC	CC	CC	NN	CC	CC	CC
scaffold_4444|ref0017402_53998	G/A	NN	NN	NN	NN	GG	NN	NN	GG	GA	NN	NN	GG	NN	NN	NN	NN	NN	GG	NN	NN	NN	NN	NN	NN	NN	NN	NN	GG	GG	GA	GG	GG	GG	NN	GA	NN	GG	GG	GA	GA	GG	GG	GG	NN	GA	GA	GG	GG
scaffold_4444|ref0017402_54013	T/C	NN	NN	NN	NN	TT	NN	NN	TT	TC	NN	NN	TT	NN	NN	NN	NN	NN	TT	TC	NN	NN	NN	NN	NN	NN	NN	NN	TT	TT	TC	TT	TT	TT	NN	TC	NN	TT	TT	TC	TC	TT	TT	TT	NN	TC	TC	TT	TT
[truncated: 49,864 more rows]
[truncated: 311 more columns]
